# Supplementary material for: Whistler-mode chorus waves at Mars
Source: Nat Commun. 2023 Jun 6;14:3142. doi: 10.1038/s41467-023-38776-z (PMC10244391; doi:10.1038/s41467-023-38776-z)
Supplement: Supplementary file 1 — Source Data [file 41467_2023_38776_MOESM1_ESM.xlsx]

## Sheet: Figure1
Figure 1a				Figure 1b					Figure 1c
time of field line tracing				time of field line tracing					spec
2015-07-12/05:58				2015-07-12/05:58					3.92864e-07	1.29256e-08	8.03375e-10	1.41248e-10	6.61589e-11	7.01147e-11	3.5515e-10	5.21953e-10	4.37588e-08	3.87735e-07	2.26515e-06	1.40929e-05	4.03578e-05	4.05343e-07	4.01017e-07	1.89579e-05	2.2878e-05	0.0001097	0.00029665	0.000109897	4.74167e-06	2.16783e-06	7.52132e-06	4.08554e-06	3.53764e-06	2.02173e-06	4.08723e-06	7.4204e-06	1.59838e-06	1.32959e-07	3.09095e-06	5.96179e-06	1.12243e-06	1.09415e-06	1.15021e-06	4.26416e-08	2.68307e-07	2.62139e-08	8.0877e-08	4.73907e-08	1.35955e-08
Maven orbit				black dot:	x,y,z = -0.173, -5.331, 0.049				1.05488e-07	3.22243e-11	3.64526e-11	5.88201e-11	9.56056e-11	1.30691e-10	3.90305e-10	6.78566e-11	3.61179e-08	2.57358e-07	1.53297e-06	2.68199e-05	7.56654e-05	2.27133e-05	1.31657e-05	2.15633e-06	2.03718e-06	4.52199e-05	0.000201496	0.0001068	2.7712e-06	9.82008e-07	8.31932e-06	1.07309e-05	5.60138e-06	1.34485e-07	4.39854e-06	6.35939e-06	1.75893e-06	8.59769e-08	2.84031e-06	6.05832e-06	1.28842e-06	9.68584e-07	1.31394e-06	2.31836e-07	2.1752e-07	8.56044e-08	8.97567e-08	2.81561e-08	8.32409e-09
x	y	z		x	y	z			2.93214e-07	1.37232e-08	6.74512e-10	3.56412e-11	9.62396e-12	6.86064e-11	5.79667e-10	3.79156e-09	3.17872e-09	3.68097e-08	2.14584e-06	2.18475e-05	0.000143189	0.000137295	5.44627e-05	1.45409e-05	1.20353e-05	1.58934e-05	0.000112953	7.49328e-05	4.08618e-06	4.42944e-07	6.89494e-06	1.33385e-05	8.09569e-06	9.77528e-07	2.57624e-06	3.6088e-06	2.6821e-06	2.38559e-08	2.68247e-06	4.99916e-06	1.0083e-06	9.26086e-07	1.76247e-06	5.40649e-07	1.03178e-07	8.36139e-08	8.63113e-08	4.9062e-09	3.84863e-09
-2370.2	-1209.97	-2421.73		-0.173	5.6686	0.049251			1.38921e-07	5.41024e-09	3.01771e-10	3.43252e-11	3.61296e-12	1.32705e-13	9.5071e-11	1.58672e-09	2.99332e-09	5.95638e-08	1.63336e-06	1.04064e-05	0.000155493	0.000413122	0.000264588	0.000102159	2.13698e-05	1.51429e-05	4.38502e-05	4.43863e-05	4.91412e-06	8.63015e-07	4.75093e-06	7.66499e-06	1.01623e-05	3.78712e-06	6.88422e-07	1.20665e-06	3.19991e-06	9.70451e-07	1.86373e-06	2.85048e-06	1.66126e-06	1.32262e-06	1.75218e-06	4.53513e-07	6.86582e-08	5.52246e-08	7.3674e-08	1.13089e-09	9.62934e-10
-2382.41	-1225.13	-2406.91		-0.179728	5.66842	0.0733276			3.58178e-08	1.79316e-09	1.44292e-10	4.41267e-11	3.12607e-11	4.03909e-11	7.60132e-11	2.43798e-09	1.43772e-09	5.86775e-08	1.00008e-06	2.76151e-06	0.000112101	0.000633541	0.000788915	0.000375762	5.07791e-05	4.20934e-06	2.14987e-05	1.46108e-05	5.66262e-06	3.83545e-07	3.18189e-06	1.28746e-06	1.03621e-05	4.92036e-06	3.4005e-08	3.45536e-07	3.10485e-06	2.08513e-06	6.68596e-07	9.90375e-07	2.4063e-06	1.60508e-06	1.27313e-06	9.5699e-08	1.73019e-07	1.33002e-07	3.96796e-08	4.25503e-09	5.51034e-10
-2394.56	-1240.24	-2392.01		-0.186433	5.66784	0.0974044			7.14666e-08	7.59185e-10	4.51506e-11	7.11612e-12	3.00123e-12	3.90486e-12	2.02328e-10	9.80766e-10	4.80256e-09	4.17444e-08	2.89233e-07	5.82947e-07	7.68445e-05	0.000546943	0.0012901	0.000906327	0.000192382	1.66437e-05	1.51918e-05	6.14238e-06	4.50695e-06	5.36941e-07	1.59295e-06	3.70172e-07	8.40066e-06	5.64223e-06	1.33881e-07	1.06712e-06	2.80423e-06	1.2524e-06	2.24038e-07	3.52143e-07	2.20941e-06	7.52998e-07	9.63175e-07	1.73856e-07	4.40799e-07	2.56413e-07	9.62773e-09	7.28777e-09	4.61848e-11
-2406.64	-1255.3	-2377.03		-0.193113	5.66685	0.121475			1.48308e-08	7.89623e-10	7.81117e-11	3.68688e-11	4.61217e-11	9.51121e-11	2.03135e-10	3.37911e-09	7.57708e-10	9.66311e-09	3.12556e-08	1.50421e-06	4.93752e-05	0.000301806	0.00116971	0.00141386	0.000515667	0.000121454	2.88317e-05	8.31186e-06	3.15696e-06	6.82577e-07	4.56817e-07	2.02746e-06	7.52103e-06	4.46057e-06	1.31832e-06	3.00407e-06	1.91894e-06	3.61117e-07	2.8356e-07	1.75291e-07	1.94057e-06	1.89066e-07	8.57681e-07	7.01931e-07	7.4327e-07	4.20687e-07	1.2911e-08	6.27628e-09	1.01647e-10
-2418.65	-1270.31	-2361.97		-0.199765	5.66546	0.145533			3.35554e-09	8.49548e-11	1.84517e-11	1.83817e-11	3.17292e-11	5.93736e-11	3.54365e-10	2.03935e-10	1.18981e-08	1.44952e-08	6.97251e-09	1.79867e-06	2.65185e-05	9.53869e-05	0.000681118	0.00121898	0.000885364	0.000311521	6.55825e-05	4.64539e-06	3.32391e-06	2.26652e-06	1.12285e-07	3.58915e-06	6.63063e-06	1.36234e-06	3.00213e-06	4.34993e-06	1.88508e-06	3.69337e-07	7.33119e-07	4.28772e-07	1.6855e-06	8.72032e-07	1.01767e-06	5.92884e-07	1.02184e-06	6.64266e-07	3.03571e-08	1.06211e-09	3.9042e-09
-2430.6	-1285.27	-2346.84		-0.206389	5.66367	0.169573			4.177e-07	1.63601e-08	1.07144e-09	2.07741e-10	8.62865e-11	5.13184e-11	4.27884e-10	8.38775e-12	3.16593e-09	7.17296e-08	2.64692e-07	1.14147e-06	9.17555e-06	2.50273e-05	0.000279865	0.000556961	0.000832115	0.000483066	0.000104421	9.94044e-07	3.58277e-06	2.01121e-06	1.62652e-06	6.41433e-06	4.09071e-06	8.70855e-08	2.51937e-06	5.1264e-06	1.38265e-06	1.08123e-06	2.21688e-06	1.90279e-06	6.74964e-07	1.54952e-06	1.6005e-06	4.15719e-08	1.16716e-06	9.55959e-07	6.37968e-08	9.29141e-09	1.2658e-08
-2442.49	-1300.17	-2331.63		-0.212982	5.66147	0.193587			5.84211e-08	4.0358e-10	4.41715e-11	5.55352e-11	1.13784e-10	1.91266e-10	1.28144e-09	7.42084e-10	9.13812e-09	1.46769e-07	4.28364e-07	1.72528e-06	1.89707e-06	2.71383e-05	7.89772e-05	0.000124229	0.000396563	0.000451122	0.000129117	1.01774e-05	4.70319e-06	6.99313e-07	6.47924e-06	8.28241e-06	2.01818e-06	1.63417e-07	1.31708e-06	4.45112e-06	9.8354e-07	1.56902e-06	5.988e-06	4.5488e-06	1.03399e-07	1.84774e-06	1.7792e-06	2.38888e-07	1.01446e-06	1.07918e-06	1.96536e-07	4.43074e-08	1.29437e-08
-2454.3	-1315.02	-2316.34		-0.219543	5.65887	0.21757			1.5498e-07	2.89341e-10	7.03698e-11	7.59744e-11	1.34992e-10	2.41416e-10	6.23865e-10	2.09245e-09	7.93814e-09	2.909e-07	1.84619e-06	2.64779e-06	8.30416e-07	2.80315e-05	7.13211e-06	1.33688e-05	0.000107441	0.000221398	0.000113503	2.73747e-05	8.69726e-06	3.2645e-06	1.04585e-05	7.55798e-06	7.43253e-07	3.64243e-07	6.18024e-07	2.89635e-06	1.47189e-06	2.47521e-06	1.13228e-05	7.03162e-06	1.03662e-06	1.56258e-06	1.31475e-06	8.18709e-07	6.88965e-07	7.31054e-07	5.00342e-07	8.12233e-08	3.29853e-09
-2466.05	-1329.82	-2300.98		-0.226069	5.65586	0.241515			1.66844e-07	7.50541e-09	4.56089e-10	6.37974e-11	9.99992e-12	6.65074e-12	2.07534e-11	1.52625e-09	1.33253e-09	1.20765e-07	4.4942e-06	1.15592e-05	3.77658e-06	2.28035e-05	4.16374e-06	1.79749e-06	2.99173e-05	6.33962e-05	4.36435e-05	3.52311e-05	1.19287e-05	7.59698e-06	8.89857e-06	5.41086e-06	3.26194e-07	3.37878e-07	3.24034e-07	2.12618e-06	8.74883e-07	5.17206e-06	1.49324e-05	7.23197e-06	1.69755e-06	9.94219e-07	5.81261e-07	7.51253e-07	4.62816e-07	3.28273e-07	8.65829e-07	9.03765e-08	5.83641e-10
-2477.74	-1344.57	-2285.54		-0.23256	5.65246	0.265416			2.47008e-07	5.30307e-09	3.87906e-10	1.10524e-10	8.52923e-11	1.20789e-10	5.4531e-10	2.95244e-10	4.52699e-09	6.95382e-08	5.50312e-06	2.98813e-05	3.98107e-05	3.00168e-05	1.21078e-06	9.6722e-07	1.58144e-05	1.19835e-05	4.3304e-06	1.61173e-05	1.36833e-05	5.33625e-06	5.35825e-06	2.46326e-06	7.30723e-07	3.25552e-07	1.15098e-06	2.16868e-06	9.4066e-08	7.72957e-06	1.38619e-05	4.88075e-06	1.01642e-06	3.77138e-07	2.12643e-07	1.68232e-07	7.55647e-07	6.646e-07	1.03031e-06	1.01166e-07	8.86802e-10
-2489.36	-1359.27	-2270.03		-0.239014	5.64866	0.289268			7.39794e-08	2.27327e-09	1.29924e-10	1.7746e-11	5.58065e-12	1.28748e-11	1.69086e-10	5.53772e-11	2.32438e-09	1.1466e-07	3.86507e-06	4.81753e-05	0.000121368	6.81315e-05	1.12526e-05	1.60722e-05	2.45729e-06	4.34013e-06	9.6472e-07	2.63868e-06	7.21018e-06	1.20799e-06	2.51116e-06	3.54193e-07	9.67585e-07	2.37206e-07	1.87361e-06	3.22273e-06	1.41123e-06	6.32367e-06	9.30947e-06	2.4058e-06	1.19354e-07	3.96944e-07	2.40676e-07	3.86491e-07	1.2896e-06	1.38298e-06	9.68316e-07	1.01762e-07	7.96613e-10
-2500.91	-1373.91	-2254.45		-0.245428	5.64446	0.313063			2.43011e-08	4.8794e-10	3.87376e-11	1.34661e-11	1.50416e-11	2.77736e-11	5.34653e-12	4.86058e-10	7.1661e-09	6.7395e-08	2.61788e-06	4.75884e-05	0.000195313	0.000176364	6.63178e-05	3.32709e-05	1.27104e-06	5.93638e-06	1.74808e-06	1.21767e-06	2.07242e-06	1.58924e-07	1.1846e-06	1.83019e-07	9.9966e-07	1.03585e-08	2.09003e-06	4.54032e-06	2.95474e-06	2.71858e-06	4.83371e-06	9.67655e-07	3.82146e-07	9.25804e-07	7.30776e-07	1.16418e-06	1.27956e-06	1.46997e-06	7.62303e-07	7.42765e-08	8.16745e-10
-2512.39	-1388.5	-2238.79		-0.251803	5.63987	0.336797			4.26617e-08	1.76814e-09	9.00312e-11	7.10282e-12	1.79301e-12	9.26294e-12	1.54096e-10	1.09211e-10	7.67896e-09	6.49909e-08	2.47978e-06	3.14891e-05	0.000187565	0.000299509	0.000148571	3.57286e-05	7.10333e-06	1.06225e-05	3.70292e-06	1.08462e-06	6.91721e-07	7.21016e-07	6.84229e-07	1.28164e-06	1.46457e-06	4.06966e-07	1.0037e-06	5.40496e-06	2.87222e-06	9.86787e-07	3.03567e-06	7.06667e-08	1.19112e-06	8.24433e-07	1.50406e-06	1.76354e-06	4.75046e-07	1.03705e-06	4.15345e-07	5.60634e-08	3.12023e-10
-2523.81	-1403.03	-2223.06		-0.258135	5.63489	0.360462			5.00809e-07	1.87047e-08	1.15654e-09	1.87277e-10	6.32595e-11	5.49207e-11	5.21834e-11	5.38385e-10	7.92168e-10	1.44213e-07	3.87602e-06	1.08285e-05	0.000121263	0.000308344	0.000196519	2.05227e-05	1.1351e-05	1.47867e-05	7.61177e-06	7.28171e-07	4.06861e-07	3.40518e-07	5.54771e-07	1.2413e-06	2.81372e-06	1.84591e-06	1.09057e-07	5.67209e-06	2.4867e-06	1.43975e-06	3.11609e-06	7.56228e-07	1.34976e-06	3.10807e-07	1.66231e-06	1.95338e-06	1.06131e-08	6.15169e-07	1.43172e-07	3.50443e-08	4.36387e-09
-2535.16	-1417.51	-2207.26		-0.264424	5.62952	0.384055			2.08448e-08	3.47811e-11	4.01618e-11	6.33769e-11	1.19713e-10	2.24638e-10	4.90394e-10	2.30806e-09	5.27642e-09	9.86758e-08	5.86624e-06	5.63458e-07	7.68204e-05	0.000158692	0.000219266	5.34629e-06	1.06612e-05	1.15931e-05	1.11629e-05	9.80311e-07	4.54657e-07	3.67669e-08	4.4568e-07	4.08663e-07	4.03022e-06	3.46647e-06	1.80668e-06	6.47524e-06	1.50754e-06	2.29324e-06	4.0685e-06	1.46844e-06	1.09978e-06	7.77197e-08	1.65549e-06	1.47853e-06	3.45014e-07	4.29207e-07	5.49698e-08	1.05018e-08	7.10715e-09
-2546.44	-1431.94	-2191.39		-0.270668	5.62376	0.407568			5.65731e-07	7.16537e-09	3.51483e-10	6.51906e-11	1.29463e-10	3.25484e-10	8.45678e-10	2.5646e-09	1.87197e-08	4.63071e-07	3.58338e-06	1.24105e-05	7.70479e-05	2.72735e-05	0.000285361	3.16295e-05	3.25065e-06	1.06005e-05	9.01661e-06	1.98109e-06	2.57721e-07	4.75374e-07	8.02115e-07	6.53058e-07	4.18729e-06	3.63971e-06	3.66625e-06	7.81415e-06	1.66542e-06	3.53209e-06	4.72577e-06	6.58894e-07	9.36341e-07	7.96334e-07	1.31147e-06	9.29965e-07	4.1795e-07	4.65179e-07	5.47271e-08	8.04743e-10	2.02108e-09
-2557.65	-1446.31	-2175.45		-0.276866	5.61763	0.430996			2.94024e-07	1.26729e-08	8.8057e-10	2.02444e-10	1.12997e-10	1.22766e-10	3.41471e-10	6.05209e-10	7.74607e-10	6.37582e-07	2.54927e-06	1.64003e-05	0.000107341	0.000140878	0.000484784	0.000116636	7.32004e-06	3.74433e-06	6.48927e-06	1.94536e-06	1.886e-09	1.63295e-06	2.95478e-06	2.68559e-06	1.76599e-06	3.47283e-06	1.81575e-06	8.35969e-06	5.83319e-06	5.63849e-06	3.17031e-06	3.30124e-07	7.90614e-07	1.88822e-06	3.59023e-07	8.87889e-07	1.22515e-07	8.30699e-07	2.79055e-08	1.50044e-08	1.21466e-09
-2568.8	-1460.63	-2159.45		-0.283017	5.61111	0.454334			3.55149e-07	1.58022e-08	9.84323e-10	1.58277e-10	5.21489e-11	4.67475e-11	7.17621e-11	2.17121e-10	6.07931e-09	5.14093e-07	2.97589e-06	7.19887e-06	0.000128477	0.000465643	0.000856328	0.000263268	1.19944e-05	3.43685e-06	2.49309e-06	1.95179e-06	8.14414e-07	3.4285e-06	7.50843e-06	5.07238e-06	1.63462e-07	2.81615e-06	1.0383e-07	7.49326e-06	9.06564e-06	6.24793e-06	1.67656e-06	3.94663e-07	1.51683e-06	2.5887e-06	1.34062e-07	1.76548e-06	1.42997e-06	1.50476e-06	6.67447e-08	1.79346e-08	3.55024e-09
-2579.87	-1474.89	-2143.37		-0.289119	5.60422	0.477577			2.33204e-10	9.08681e-12	7.0327e-12	1.1496e-11	2.27935e-11	6.27607e-11	6.35555e-11	9.31263e-10	2.05528e-09	5.59587e-07	1.88052e-06	3.38302e-06	0.000128318	0.000649931	0.0011512	0.000501777	3.41426e-05	1.35447e-05	2.3607e-06	1.79525e-06	2.97849e-06	3.31818e-06	1.03329e-05	9.91453e-06	3.16322e-06	2.03945e-06	3.40779e-07	6.80561e-06	7.50639e-06	3.2626e-06	3.13447e-06	1.42407e-06	3.5895e-06	1.15992e-06	1.89638e-06	4.7019e-06	5.05359e-06	2.19417e-06	1.81624e-07	7.488e-09	8.83008e-09
-2590.88	-1489.1	-2127.23		-0.295172	5.59695	0.50072			5.50922e-08	2.70134e-09	1.67974e-10	2.89622e-11	9.18992e-12	1.92612e-11	2.08436e-11	4.80319e-11	9.25198e-09	3.83744e-07	1.4103e-06	5.90753e-06	0.000103536	0.00051483	0.000987507	0.000711884	0.000125692	2.5837e-05	1.53102e-06	2.98476e-06	5.34536e-06	7.88795e-07	1.03939e-05	1.4124e-05	8.30963e-06	4.40032e-06	3.75597e-07	1.00734e-05	3.07719e-06	6.43992e-07	5.49018e-06	7.52596e-06	6.68606e-06	8.16458e-08	4.89826e-06	8.70695e-06	7.66271e-06	2.3883e-06	3.16309e-07	8.28394e-09	1.88471e-08
-2601.83	-1503.25	-2111.02		-0.301174	5.58932	0.523757			7.22531e-08	3.64218e-09	2.60121e-10	6.22815e-11	4.04586e-11	4.71774e-11	1.62141e-10	5.67781e-10	5.53218e-09	2.40109e-07	1.74662e-06	5.01833e-06	6.32113e-05	0.000242636	0.000484238	0.000654196	0.000261156	3.76806e-05	4.85588e-08	5.28428e-06	4.23266e-06	7.61628e-07	1.20231e-05	1.1679e-05	8.02597e-06	9.57258e-06	6.45476e-06	1.63589e-05	2.39564e-06	4.56924e-08	6.95868e-06	1.98738e-05	1.19201e-05	2.26787e-06	5.35047e-06	9.95444e-06	6.8847e-06	1.59867e-06	3.67294e-07	6.92325e-08	4.82284e-08
-2612.7	-1517.35	-2094.74		-0.307123	5.58132	0.546685			4.89675e-07	1.92552e-08	1.22219e-09	2.19633e-10	9.63736e-11	1.04639e-10	9.51518e-11	1.21538e-09	1.48156e-09	1.04067e-07	2.45858e-06	5.05444e-07	2.95895e-05	5.54973e-05	0.00012055	0.000347924	0.000303009	5.43237e-05	5.56387e-06	7.22456e-06	5.64697e-07	6.56503e-06	1.84241e-05	4.37452e-06	5.15601e-06	9.91778e-06	1.69122e-05	2.43523e-05	6.81737e-06	1.30246e-06	9.69809e-06	2.61928e-05	1.89354e-05	5.39689e-06	2.24996e-06	7.97725e-06	3.30348e-06	8.23585e-07	1.71795e-07	2.63099e-07	8.7771e-08
-2623.5	-1531.39	-2078.4		-0.31302	5.57297	0.569497			1.12331e-08	1.54717e-10	1.50198e-11	3.14503e-11	7.26429e-11	1.63681e-10	3.20709e-10	2.74318e-09	1.49028e-09	1.2879e-07	1.6532e-06	2.01527e-06	9.63303e-06	2.36758e-06	1.29588e-05	0.000108083	0.000196387	6.0367e-05	1.29398e-05	9.49034e-06	1.85451e-06	1.57528e-05	2.40714e-05	3.54347e-06	2.98116e-06	4.75538e-06	1.94539e-05	2.85048e-05	1.19704e-05	3.13636e-06	9.37729e-06	2.21785e-05	1.76909e-05	7.71689e-06	5.09081e-07	5.53685e-06	5.41866e-07	4.18219e-07	4.69333e-08	5.04632e-07	1.51446e-07
-2634.24	-1545.37	-2062		-0.318864	5.56426	0.592191			6.43098e-07	2.23281e-08	1.60707e-09	3.95738e-10	2.38737e-10	2.8839e-10	5.61475e-10	1.46219e-10	2.19415e-08	5.04368e-08	1.18329e-06	4.15376e-06	2.18437e-06	6.46559e-07	1.48383e-06	3.18055e-05	8.09955e-05	3.11786e-05	1.44797e-05	8.64479e-06	9.27472e-06	2.1697e-05	2.15754e-05	7.59137e-06	2.3409e-06	8.232e-07	1.18729e-05	2.25894e-05	1.29184e-05	3.24568e-06	4.87844e-06	1.42879e-05	6.42506e-06	9.49709e-06	5.07006e-06	4.60739e-06	7.43362e-09	5.28744e-08	3.27885e-07	6.38688e-07	2.12721e-07
-2644.91	-1559.3	-2045.53		-0.324652	5.5552	0.614761			2.12e-07	6.28257e-09	4.17506e-10	8.12514e-11	3.26032e-11	3.21114e-11	4.40314e-11	4.18241e-10	8.89563e-09	3.51341e-08	1.55326e-06	2.34684e-06	1.33579e-06	3.85201e-07	3.27941e-07	1.38202e-05	3.01178e-05	3.39692e-06	5.98218e-06	5.73437e-06	1.38627e-05	1.79392e-05	1.29148e-05	7.16127e-06	2.0796e-06	8.00435e-07	4.53357e-06	1.0628e-05	8.37554e-06	1.50585e-06	2.0264e-06	7.30876e-06	1.02585e-07	8.52638e-06	1.17147e-05	6.23429e-06	5.8699e-07	1.50531e-07	6.78284e-07	5.70587e-07	1.99349e-07
-2655.51	-1573.17	-2028.99		-0.330385	5.5458	0.637203			2.86049e-08	3.05502e-10	2.83571e-11	1.15772e-11	1.08354e-11	2.54013e-11	1.01403e-10	1.8899e-10	6.47617e-09	7.25246e-08	1.28968e-06	1.55108e-06	2.0163e-07	1.16076e-06	9.77585e-08	1.00635e-05	1.14338e-05	7.42285e-07	1.88288e-06	2.09971e-06	1.10829e-05	7.53649e-06	5.20141e-06	2.35915e-06	3.38174e-06	5.41665e-07	1.82198e-06	2.48991e-06	2.92173e-06	7.59985e-07	1.54984e-06	4.35898e-06	1.17194e-06	5.37396e-06	1.19375e-05	7.99709e-06	2.27372e-06	8.66523e-07	7.10605e-07	3.01418e-07	1.27687e-07
-2666.03	-1586.98	-2012.4		-0.336062	5.53605	0.659514			6.87199e-08	2.1747e-09	1.47946e-10	3.31083e-11	2.09953e-11	1.87443e-11	1.44992e-10	3.61716e-10	6.31605e-09	9.62944e-08	6.91949e-07	1.74022e-06	7.09513e-07	1.5117e-06	1.50954e-06	9.64597e-06	4.57982e-06	2.70643e-06	2.25117e-06	4.20473e-06	4.90454e-06	6.64698e-07	2.56401e-06	7.16793e-07	2.7157e-06	7.93951e-07	1.62968e-06	5.50222e-08	7.44062e-07	4.54834e-07	1.40007e-06	3.94597e-06	1.47173e-06	3.4281e-06	6.22967e-06	6.51771e-06	3.85633e-06	1.54159e-06	4.57071e-07	7.30615e-08	4.93847e-08
-2676.5	-1600.74	-1995.74		-0.341682	5.52597	0.68169			2.06538e-08	9.34256e-10	5.55371e-11	8.15598e-12	2.03154e-12	4.36123e-12	4.88078e-11	5.67932e-10	8.0692e-09	1.25788e-07	3.91019e-07	2.58085e-06	1.34355e-06	1.13023e-06	2.20808e-06	9.1128e-06	3.23808e-06	3.51335e-06	4.38111e-06	2.571e-06	3.20584e-06	8.83445e-07	2.63173e-06	1.80521e-06	3.16652e-07	3.10134e-06	2.88515e-06	5.17174e-07	6.54972e-09	4.28658e-07	1.38559e-06	3.39471e-06	4.72485e-07	2.05285e-06	1.56549e-06	3.09584e-06	3.28796e-06	1.52042e-06	2.06037e-07	2.8465e-09	1.77244e-08
-2686.89	-1614.44	-1979.03		-0.347244	5.51555	0.703726			2.78104e-08	1.26651e-09	8.03397e-11	1.3347e-11	4.61127e-12	1.67718e-12	1.6463e-11	7.57169e-10	1.82491e-08	1.12099e-07	6.92445e-07	4.72633e-06	1.19472e-06	1.74718e-06	5.71209e-07	9.46559e-06	9.86491e-06	7.2554e-06	4.24193e-06	5.49101e-07	3.4967e-06	1.33156e-06	2.6973e-06	3.25716e-06	2.97e-07	4.76887e-06	6.10425e-06	1.76582e-06	2.7532e-07	7.45449e-07	2.60132e-06	1.45932e-06	6.64067e-07	2.32431e-06	4.71764e-07	1.40254e-06	1.05046e-06	9.87112e-07	1.1803e-07	9.53342e-09	6.48951e-09
-2697.21	-1628.08	-1962.25		-0.352748	5.50481	0.725621			1.05926e-08	4.3603e-10	3.09621e-11	7.43177e-12	4.94804e-12	6.06592e-12	2.1478e-11	1.57533e-10	2.71079e-08	9.61936e-08	1.03004e-06	7.0996e-06	4.90605e-06	5.40794e-06	2.8855e-06	1.33498e-05	1.91804e-05	1.01409e-05	2.89502e-06	7.32625e-07	3.96724e-06	5.41946e-07	2.79044e-06	4.46773e-06	1.79049e-06	4.30928e-06	8.74258e-06	4.37666e-06	8.32004e-07	4.10169e-07	3.80616e-06	1.34661e-06	1.41388e-06	4.25944e-06	2.24059e-06	7.86905e-07	1.33311e-07	4.10356e-07	4.79896e-08	2.25533e-08	1.59665e-09
-2707.46	-1641.67	-1945.41		-0.358193	5.49375	0.747369			1.71269e-08	7.11766e-10	4.36604e-11	6.61621e-12	1.58254e-12	2.53876e-13	7.36614e-12	2.32908e-10	2.22581e-08	1.06011e-07	7.51233e-07	7.96401e-06	1.31727e-05	1.20295e-05	9.04819e-06	1.49084e-05	2.2907e-05	7.1661e-06	2.12157e-06	1.72635e-06	3.44205e-06	1.58004e-06	3.36654e-06	4.14505e-06	2.53361e-06	2.10846e-06	7.8333e-06	7.47339e-06	1.59283e-06	2.28327e-07	4.26675e-06	4.01609e-06	4.14808e-06	5.18842e-06	2.84609e-06	1.12943e-06	3.01978e-07	1.00148e-07	7.18634e-09	2.89517e-08	4.50401e-11
-2717.65	-1655.2	-1928.52		-0.363578	5.48237	0.768968			6.70013e-09	2.53989e-10	1.8083e-11	4.37584e-12	2.73495e-12	6.32266e-12	4.43153e-12	3.34472e-11	1.81375e-08	8.42825e-08	3.34794e-07	6.81365e-06	1.77233e-05	1.64164e-05	9.91561e-06	9.81878e-06	1.75146e-05	4.93812e-06	1.96647e-06	1.23694e-06	3.19852e-06	6.27955e-06	2.95563e-06	2.38771e-06	1.61742e-06	7.71223e-07	3.80658e-06	9.03498e-06	2.11574e-06	7.06251e-07	3.60748e-06	6.28455e-06	8.29726e-06	4.10533e-06	1.52285e-06	2.43228e-06	4.47941e-07	1.39185e-08	5.74268e-08	2.48856e-08	3.82706e-09
-2727.76	-1668.67	-1911.56		-0.368904	5.47069	0.790415			2.28553e-09	6.83366e-11	3.50009e-12	2.23597e-13	3.75749e-14	9.25214e-13	2.44331e-12	1.23549e-10	1.69869e-08	4.14119e-08	3.04322e-07	4.58512e-06	1.35355e-05	1.32442e-05	4.77738e-06	2.84569e-06	8.3352e-06	7.2449e-06	4.18631e-06	3.21095e-06	5.82319e-06	1.06786e-05	2.26302e-06	1.23019e-06	2.34551e-06	1.18288e-06	1.18907e-06	1.0114e-05	1.36358e-06	1.28882e-06	2.06945e-06	5.0295e-06	9.56036e-06	3.55602e-06	9.90089e-07	3.78674e-06	5.78577e-07	3.81392e-08	9.77239e-08	3.89274e-08	2.55763e-09
-2737.81	-1682.08	-1894.55		-0.37417	5.45869	0.811708			9.48919e-09	3.86381e-10	2.94269e-11	8.16231e-12	6.19113e-12	7.41626e-12	3.80352e-11	2.55822e-11	1.0946e-08	4.84799e-08	3.52129e-07	2.2212e-06	6.35974e-06	5.43044e-06	1.05508e-06	2.22582e-07	2.13776e-06	8.20137e-06	8.8092e-06	6.79519e-06	1.02351e-05	1.10805e-05	2.02928e-06	1.5647e-06	4.76779e-06	3.25816e-06	4.66458e-06	1.22594e-05	1.15577e-06	2.32963e-06	3.68737e-07	2.75716e-06	6.15401e-06	3.62881e-06	2.80321e-06	4.71495e-06	6.28192e-07	4.28862e-08	1.75191e-07	4.23354e-08	7.79653e-10
-2747.78	-1695.43	-1877.49		-0.379375	5.44639	0.832843			7.77044e-08	3.148e-09	2.05303e-10	3.76511e-11	1.38801e-11	1.13838e-11	6.79144e-12	7.0351e-11	1.00035e-08	4.31121e-08	2.57265e-07	6.92495e-07	1.97165e-06	1.10854e-06	8.50911e-07	1.22435e-07	4.33693e-07	5.32671e-06	1.22123e-05	4.87986e-06	1.2378e-05	9.20125e-06	9.16393e-07	2.66568e-06	5.16379e-06	5.72357e-06	9.54028e-06	1.32236e-05	4.74817e-06	3.66571e-06	7.0928e-07	8.21976e-07	3.23395e-06	1.61173e-06	4.70145e-06	5.71585e-06	5.68506e-07	1.15911e-07	2.05416e-07	5.71246e-08	3.25083e-09
-2757.69	-1708.73	-1860.36		-0.384519	5.4338	0.853818			2.34774e-08	1.08401e-09	7.80658e-11	1.90076e-11	1.21676e-11	1.43954e-11	5.66832e-11	3.52149e-11	1.60281e-08	1.49287e-08	1.42882e-07	6.65998e-07	1.62712e-06	8.67208e-07	7.60663e-07	1.17876e-07	1.47154e-07	3.82491e-06	1.2555e-05	4.93432e-07	1.22802e-05	7.5748e-06	7.97713e-08	1.8393e-06	4.03345e-06	4.38878e-06	1.07736e-05	9.91417e-06	6.84227e-06	5.75531e-06	2.78337e-06	1.07003e-07	2.43165e-06	2.44068e-07	5.04924e-06	6.09731e-06	7.75241e-07	1.20894e-07	2.07101e-07	6.43789e-08	6.2078e-09
-2767.53	-1721.96	-1843.19		-0.389602	5.42092	0.87463			9.30397e-09	9.82713e-11	1.29041e-11	8.95501e-12	1.3843e-11	2.49944e-11	5.4664e-11	4.83859e-10	1.53679e-08	5.63204e-08	2.28888e-07	1.67313e-06	3.77922e-06	2.84919e-06	3.95715e-07	3.25095e-07	5.63481e-07	3.69167e-06	1.01261e-05	3.11662e-06	1.15132e-05	7.73787e-06	4.58015e-07	4.51863e-07	1.96857e-06	1.27654e-06	7.3116e-06	6.24232e-06	3.98683e-06	9.05009e-06	1.56089e-06	1.40761e-06	4.64414e-06	2.31789e-06	3.23618e-06	5.7073e-06	1.0839e-06	4.97843e-08	2.0546e-07	3.30809e-08	1.03298e-08
-2777.29	-1735.14	-1825.96		-0.394623	5.40774	0.895277			5.50189e-08	1.92928e-09	1.16025e-10	1.89673e-11	9.35174e-12	1.52093e-11	3.99885e-11	4.97413e-12	5.91154e-09	1.42553e-07	7.9047e-07	2.3874e-06	4.78075e-06	7.16659e-06	1.76103e-06	2.03983e-06	2.51854e-06	1.03844e-06	9.69337e-06	6.66438e-06	8.68724e-06	1.0491e-05	5.89007e-07	4.30234e-07	4.08025e-07	1.94094e-07	4.20585e-06	5.51423e-06	3.98866e-06	1.31462e-05	2.56055e-07	5.31735e-06	1.00363e-05	5.69162e-06	5.43073e-07	5.35938e-06	1.55179e-06	1.71084e-07	1.81042e-07	4.44306e-09	1.08665e-08
-2786.99	-1748.26	-1808.67		-0.399583	5.39429	0.915757			3.64229e-08	2.18539e-10	1.57376e-11	5.27967e-12	6.05229e-12	1.05026e-11	3.39069e-11	1.88828e-12	7.66093e-09	1.45746e-07	1.28778e-06	3.35338e-06	1.43319e-06	1.40764e-05	1.09714e-05	7.06695e-06	3.5377e-06	4.67796e-07	1.15557e-05	4.27655e-06	5.67044e-06	1.20342e-05	2.69271e-06	8.97427e-07	6.77604e-07	1.27906e-06	2.63386e-06	4.89873e-06	1.00105e-05	1.74804e-05	5.08429e-06	9.46483e-06	1.39437e-05	7.6305e-06	5.06688e-07	5.01003e-06	2.5404e-06	5.22186e-07	2.32905e-07	1.38763e-08	1.16965e-08
-2796.62	-1761.32	-1791.33		-0.404481	5.38056	0.936068
-2806.18	-1774.33	-1773.94		-0.409316	5.36657	0.956208
-2815.67	-1787.27	-1756.5		-0.41409	5.3523	0.976175
-2825.09	-1800.15	-1739.01		-0.418801	5.33777	0.995968
-2834.44	-1812.98	-1721.46		-0.42345	5.32299	1.01558
-2843.72	-1825.75	-1703.87		-0.428036	5.30795	1.03502
-2852.93	-1838.45	-1686.23		-0.43256	5.29267	1.05428
-2862.08	-1851.1	-1668.54		-0.437021	5.27714	1.07336
-2871.15	-1863.69	-1650.8		-0.44142	5.26138	1.09226
-2880.15	-1876.21	-1633.02		-0.445757	5.24538	1.11098
-2889.08	-1888.68	-1615.19		-0.450031	5.22915	1.12951
-2897.95	-1901.09	-1597.32		-0.454243	5.2127	1.14785
				-0.458393	5.19603	1.16601
				-0.462481	5.17914	1.18399
field line tracing				-0.466506	5.16204	1.20178
-2697.72	-1628.76	-1961.41		-0.470471	5.14473	1.21937
-2696.07	-1629.68	-1962.06		-0.474373	5.12722	1.23679
-2694.39	-1630.57	-1962.69		-0.478214	5.10951	1.25401
-2692.69	-1631.43	-1963.29		-0.481994	5.0916	1.27104
-2690.97	-1632.26	-1963.87		-0.485712	5.07351	1.28788
-2689.22	-1633.06	-1964.42		-0.48937	5.05522	1.30453
-2687.45	-1633.84	-1964.95		-0.492966	5.03675	1.32099
-2685.66	-1634.58	-1965.45		-0.496503	5.0181	1.33726
-2683.85	-1635.28	-1965.92		-0.499978	4.99927	1.35333
-2682.02	-1635.95	-1966.36		-0.503394	4.98027	1.36922
-2680.17	-1636.59	-1966.78		-0.506749	4.9611	1.38491
-2678.3	-1637.19	-1967.16		-0.510045	4.94177	1.40041
-2676.41	-1637.75	-1967.51		-0.513282	4.92227	1.41572
-2674.51	-1638.28	-1967.84		-0.516459	4.90261	1.43083
-2672.59	-1638.76	-1968.13		-0.519576	4.88279	1.44575
-2670.66	-1639.21	-1968.39		-0.522635	4.86283	1.46048
-2668.71	-1639.61	-1968.62		-0.525636	4.84271	1.47502
-2666.76	-1639.97	-1968.81		-0.528578	4.82244	1.48936
-2664.79	-1640.3	-1968.97		-0.531461	4.80203	1.5035
-2662.81	-1640.57	-1969.1		-0.534287	4.78148	1.51746
-2660.83	-1640.81	-1969.2		-0.537055	4.7608	1.53122
-2658.84	-1641.01	-1969.27		-0.539765	4.73998	1.54479
-2656.85	-1641.16	-1969.3		-0.542419	4.71902	1.55816
-2654.85	-1641.27	-1969.3		-0.547554	4.67673	1.58433
-2652.85	-1641.33	-1969.27		-0.552463	4.63394	1.60973
-2650.85	-1641.36	-1969.21		-0.557147	4.59068	1.63436
-2648.85	-1641.34	-1969.12		-0.561609	4.54696	1.65821
-2646.86	-1641.29	-1969		-0.565849	4.50282	1.6813
-2644.87	-1641.19	-1968.86		-0.569871	4.45826	1.70361
-2642.88	-1641.06	-1968.68		-0.573674	4.4133	1.72516
-2640.9	-1640.88	-1968.48		-0.577262	4.36797	1.74595
-2638.92	-1640.67	-1968.26		-0.580635	4.32227	1.76597
-2636.95	-1640.43	-1968.01		-0.583796	4.27624	1.78522
-2634.99	-1640.15	-1967.74		-0.586745	4.22988	1.80372
-2633.04	-1639.83	-1967.44		-0.589485	4.18321	1.82145
-2631.09	-1639.48	-1967.12		-0.592017	4.13625	1.83843
-2629.16	-1639.11	-1966.79		-0.594343	4.08902	1.85466
-2627.23	-1638.7	-1966.43		-0.596463	4.04152	1.87013
-2625.32	-1638.26	-1966.05		-0.598379	3.99377	1.88484
-2623.41	-1637.79	-1965.66		-0.600094	3.94579	1.89881
-2621.52	-1637.3	-1965.25		-0.601607	3.8976	1.91203
-2619.64	-1636.78	-1964.82		-0.60292	3.8492	1.9245
-2617.76	-1636.24	-1964.38		-0.604035	3.8006	1.93623
-2615.9	-1635.67	-1963.93		-0.604953	3.75184	1.94722
-2614.05	-1635.08	-1963.46		-0.605675	3.7029	1.95747
-2612.21	-1634.47	-1962.97		-0.606203	3.65382	1.96698
-2610.37	-1633.83	-1962.48		-0.606537	3.6046	1.97576
-2608.55	-1633.18	-1961.97		-0.606678	3.55525	1.9838
-2606.74	-1632.51	-1961.45		-0.606629	3.50579	1.99111
-2604.94	-1631.82	-1960.92		-0.606389	3.45622	1.99769
-2603.15	-1631.11	-1960.39		-0.60596	3.40657	2.00355
-2601.37	-1630.39	-1959.84		-0.605343	3.35684	2.00868
-2599.59	-1629.65	-1959.28		-0.604539	3.30704	2.01309
-2597.83	-1628.9	-1958.71		-0.60355	3.25719	2.01678
-2596.07	-1628.13	-1958.14		-0.602375	3.20729	2.01975
-2594.33	-1627.35	-1957.55		-0.601017	3.15736	2.02201
-2592.59	-1626.56	-1956.96		-0.599476	3.10741	2.02355
-2590.86	-1625.75	-1956.36		-0.597753	3.05744	2.02438
-2589.14	-1624.93	-1955.76		-0.595849	3.00748	2.0245
-2587.43	-1624.1	-1955.15		-0.593764	2.95753	2.02392
-2585.72	-1623.26	-1954.53		-0.591501	2.9076	2.02263
-2584.02	-1622.41	-1953.9		-0.58906	2.8577	2.02064
-2582.33	-1621.55	-1953.27		-0.586442	2.80784	2.01796
-2580.65	-1620.68	-1952.63		-0.583647	2.75803	2.01457
-2578.97	-1619.8	-1951.99		-0.580677	2.70829	2.01049
-2577.3	-1618.91	-1951.34		-0.577532	2.65862	2.00572
-2575.63	-1618.02	-1950.68		-0.574214	2.60903	2.00025
-2573.97	-1617.12	-1950.02		-0.570724	2.55953	1.9941
-2572.32	-1616.21	-1949.36		-0.567061	2.51013	1.98727
-2570.68	-1615.29	-1948.69		-0.563228	2.46085	1.97975
-2569.04	-1614.37	-1948.01		-0.559224	2.41169	1.97155
-2567.4	-1613.44	-1947.33		-0.555052	2.36266	1.96267
-2565.77	-1612.51	-1946.64		-0.550712	2.31378	1.95311
-2564.15	-1611.57	-1945.95		-0.546204	2.26504	1.94289
-2562.53	-1610.62	-1945.26		-0.54153	2.21647	1.93199
-2560.91	-1609.67	-1944.56		-0.539421	2.19516	1.92698
-2559.3	-1608.71	-1943.85		-0.537299	2.17406	1.92189
-2557.7	-1607.76	-1943.14		-0.535165	2.15319	1.91672
-2556.1	-1606.79	-1942.43		-0.53302	2.13253	1.91147
-2554.5	-1605.82	-1941.71		-0.530864	2.11209	1.90615
-2552.91	-1604.85	-1940.99		-0.528698	2.09187	1.90076
-2551.32	-1603.88	-1940.26		-0.526523	2.07186	1.8953
-2549.74	-1602.9	-1939.53		-0.524339	2.05206	1.88978
-2548.16	-1601.92	-1938.79		-0.522148	2.03248	1.88419
-2546.58	-1600.94	-1938.05		-0.519949	2.0131	1.87854
-2545.01	-1599.95	-1937.3		-0.517744	1.99393	1.87284
-2543.44	-1598.96	-1936.55		-0.515532	1.97497	1.86708
-2541.88	-1597.97	-1935.8		-0.513315	1.95621	1.86128
-2540.31	-1596.98	-1935.04		-0.511094	1.93765	1.85542
-2538.76	-1595.99	-1934.27		-0.508868	1.91929	1.84951
-2537.2	-1594.99	-1933.51		-0.506638	1.90114	1.84357
-2535.65	-1593.99	-1932.73		-0.504405	1.88318	1.83758
-2534.1	-1593	-1931.95		-0.50217	1.86542	1.83155
-2532.56	-1592	-1931.17		-0.499932	1.84785	1.82548
-2531.01	-1591	-1930.38		-0.497693	1.83047	1.81938
-2529.47	-1589.99	-1929.59		-0.495453	1.81329	1.81325
-2527.94	-1588.99	-1928.79		-0.493211	1.79629	1.80708
-2526.41	-1587.99	-1927.99		-0.49097	1.77948	1.80089
-2524.88	-1586.99	-1927.18		-0.488729	1.76286	1.79467
-2523.35	-1585.99	-1926.37		-0.486488	1.74642	1.78842
-2521.82	-1584.98	-1925.55		-0.484249	1.73017	1.78215
-2520.3	-1583.98	-1924.72		-0.482011	1.71409	1.77586
-2518.78	-1582.98	-1923.9		-0.479775	1.6982	1.76955
-2517.27	-1581.98	-1923.06		-0.477541	1.68248	1.76322
-2515.75	-1580.97	-1922.22		-0.47531	1.66694	1.75688
-2514.24	-1579.97	-1921.38		-0.473081	1.65157	1.75052
-2512.73	-1578.97	-1920.52		-0.470856	1.63637	1.74415
-2511.23	-1577.97	-1919.67		-0.468635	1.62135	1.73777
-2509.72	-1576.98	-1918.81		-0.466417	1.60649	1.73137
-2508.22	-1575.98	-1917.94		-0.464204	1.5918	1.72497
-2506.72	-1574.98	-1917.06		-0.461996	1.57728	1.71857
-2505.23	-1573.99	-1916.18		-0.459792	1.56292	1.71215
-2503.74	-1573	-1915.3		-0.457594	1.54872	1.70574
-2502.25	-1572	-1914.4		-0.455401	1.53469	1.69932
-2500.76	-1571.01	-1913.51		-0.453214	1.52081	1.69289
-2499.27	-1570.03	-1912.6		-0.451033	1.50709	1.68647
-2497.79	-1569.04	-1911.69		-0.448858	1.49353	1.68005
-2496.31	-1568.06	-1910.77		-0.446689	1.48012	1.67363
-2494.84	-1567.07	-1909.85		-0.444528	1.46686	1.66722
-2493.36	-1566.09	-1908.91		-0.442373	1.45376	1.66081
-2491.89	-1565.12	-1907.98		-0.440226	1.44081	1.6544
-2490.42	-1564.14	-1907.03		-0.438086	1.428	1.648
-2488.96	-1563.17	-1906.08		-0.435953	1.41534	1.64161
-2487.49	-1562.2	-1905.12		-0.433829	1.40282	1.63522
-2486.04	-1561.23	-1904.15		-0.431712	1.39045	1.62885
-2484.58	-1560.26	-1903.18		-0.429604	1.37822	1.62249
-2483.13	-1559.3	-1902.2		-0.427504	1.36613	1.61613
-2481.68	-1558.34	-1901.21		-0.425413	1.35418	1.60979
-2480.23	-1557.39	-1900.21		-0.42333	1.34237	1.60347
-2478.79	-1556.43	-1899.21		-0.421256	1.33069	1.59715
-2477.35	-1555.48	-1898.2		-0.419191	1.31915	1.59085
-2475.91	-1554.53	-1897.18		-0.417136	1.30774	1.58457
-2474.48	-1553.59	-1896.15		-0.415089	1.29646	1.5783
-2473.05	-1552.65	-1895.12		-0.413052	1.28531	1.57205
-2471.62	-1551.71	-1894.08		-0.411025	1.27429	1.56582
-2470.2	-1550.77	-1893.03		-0.409007	1.2634	1.5596
-2468.78	-1549.84	-1891.97		-0.406999	1.25263	1.55341
-2467.37	-1548.91	-1890.9		-0.405001	1.24199	1.54723
-2465.96	-1547.99	-1889.83		-0.403014	1.23147	1.54108
-2464.55	-1547.06	-1888.74		-0.401036	1.22107	1.53494
-2463.15	-1546.15	-1887.65		-0.399068	1.21079	1.52883
-2461.75	-1545.23	-1886.55		-0.397111	1.20063	1.52273
-2460.36	-1544.32	-1885.44		-0.395164	1.19059	1.51666
-2458.97	-1543.41	-1884.33		-0.393228	1.18067	1.51062
-2457.59	-1542.5	-1883.2		-0.391302	1.17086	1.50459
-2456.21	-1541.6	-1882.07		-0.389386	1.16116	1.49859
-2454.84	-1540.7	-1880.93		-0.387482	1.15158	1.49262
-2453.47	-1539.8	-1879.78		-0.385588	1.1421	1.48666
-2452.11	-1538.9	-1878.62		-0.383705	1.13274	1.48074
-2450.75	-1538.01	-1877.45		-0.381833	1.12349	1.47484
-2449.4	-1537.12	-1876.27		-0.379972	1.11434	1.46896
-2448.05	-1536.24	-1875.09		-0.378122	1.1053	1.46311
-2446.71	-1535.35	-1873.9		-0.376283	1.09636	1.45729
-2445.38	-1534.47	-1872.7		-0.374455	1.08753	1.4515
-2444.05	-1533.59	-1871.49		-0.372638	1.0788	1.44573
-2442.72	-1532.72	-1870.27		-0.370832	1.07017	1.43999
-2441.41	-1531.84	-1869.05		-0.369038	1.06165	1.43427
-2440.1	-1530.97	-1867.82		-0.367255	1.05322	1.42859
-2438.79	-1530.1	-1866.58		-0.365483	1.04489	1.42293
-2437.49	-1529.23	-1865.33		-0.363722	1.03665	1.41731
-2436.2	-1528.36	-1864.07		-0.361972	1.02851	1.41171
-2434.92	-1527.49	-1862.81		-0.360234	1.02047	1.40614
-2433.64	-1526.63	-1861.54		-0.358507	1.01252	1.4006
-2432.36	-1525.76	-1860.26		-0.356791	1.00466	1.39509
-2431.1	-1524.9	-1858.98		-0.355087	0.99689	1.38961
-2429.84	-1524.03	-1857.68		-0.353394	0.989212	1.38416
-2428.59	-1523.17	-1856.38		-0.351713	0.981624	1.37873
-2427.34	-1522.31	-1855.08		-0.350043	0.974123	1.37334
-2426.11	-1521.44	-1853.77		-0.348384	0.96671	1.36798
-2424.87	-1520.58	-1852.45		-0.346736	0.959382	1.36265
-2423.65	-1519.72	-1851.12		-0.3451	0.95214	1.35735
-2422.43	-1518.85	-1849.79		-0.343475	0.944981	1.35209
-2421.22	-1517.98	-1848.46		-0.341862	0.937906	1.34685
-2420.02	-1517.12	-1847.12		-0.34026	0.930912	1.34164
-2418.82	-1516.25	-1845.77		-0.338669	0.924	1.33647
-2417.63	-1515.38	-1844.42		-0.337089	0.917168	1.33132
-2416.45	-1514.51	-1843.06		-0.335521	0.910414	1.32621
-2415.27	-1513.64	-1841.7		-0.333964	0.903739	1.32113
-2414.1	-1512.76	-1840.33		-0.332418	0.897141	1.31608
				-0.330884	0.89062	1.31106
-2697.72	-1628.76	-1961.41		-0.32936	0.884174	1.30607
-2699.38	-1627.85	-1960.76		-0.327848	0.877803	1.30112
-2701.01	-1626.91	-1960.09		-0.326347	0.871505	1.29619
-2702.62	-1625.94	-1959.39		-0.324857	0.86528	1.2913
-2704.2	-1624.95	-1958.68		-0.323378	0.859127	1.28644
-2705.76	-1623.93	-1957.95		-0.321911	0.853045	1.28161
-2707.3	-1622.9	-1957.19		-0.320454	0.847033	1.27681
-2708.81	-1621.84	-1956.42		-0.319008	0.841091	1.27204
-2710.3	-1620.76	-1955.63		-0.317573	0.835217	1.26731
-2711.76	-1619.66	-1954.83		-0.316149	0.829411	1.26261
-2713.2	-1618.54	-1954.01		-0.314736	0.823672	1.25793
-2714.62	-1617.41	-1953.17		-0.313334	0.817999	1.25329
-2716.01	-1616.25	-1952.31		-0.311943	0.812392	1.24869
-2717.38	-1615.08	-1951.45		-0.310562	0.806849	1.24411
-2718.73	-1613.9	-1950.57		-0.309193	0.801369	1.23956
-2720.05	-1612.69	-1949.67		-0.307833	0.795953	1.23505
-2721.35	-1611.48	-1948.76		-0.306485	0.790599	1.23056
-2722.63	-1610.24	-1947.84		-0.305147	0.785307	1.22611
-2723.89	-1609	-1946.91		-0.30382	0.780076	1.22169
-2725.12	-1607.74	-1945.96		-0.302503	0.774904	1.2173
-2726.33	-1606.46	-1945.01		-0.301197	0.769792	1.21294
-2727.52	-1605.18	-1944.04		-0.299901	0.764739	1.20861
-2728.68	-1603.88	-1943.06		-0.298615	0.759744	1.20432
-2729.83	-1602.57	-1942.08		-0.29734	0.754806	1.20005
-2730.95	-1601.25	-1941.08		-0.296075	0.749924	1.19582
-2732.05	-1599.92	-1940.07		-0.29482	0.745099	1.19161
-2733.13	-1598.57	-1939.06		-0.293576	0.740328	1.18744
-2734.19	-1597.22	-1938.04		-0.292341	0.735613	1.18329
-2735.23	-1595.86	-1937		-0.291117	0.730951	1.17918
-2736.25	-1594.48	-1935.97		-0.289903	0.726343	1.1751
-2737.24	-1593.1	-1934.92		-0.288699	0.721787	1.17104
-2738.22	-1591.71	-1933.86		-0.287504	0.717283	1.16702
-2739.18	-1590.31	-1932.8		-0.28632	0.712831	1.16303
-2740.11	-1588.9	-1931.73		-0.285145	0.708429	1.15906
-2741.03	-1587.48	-1930.66		-0.28398	0.704078	1.15513
-2741.92	-1586.06	-1929.58		-0.282825	0.699776	1.15123
-2742.8	-1584.63	-1928.49		-0.281679	0.695523	1.14735
-2743.65	-1583.19	-1927.4		-0.280543	0.691319	1.14351
-2744.49	-1581.74	-1926.3		-0.279417	0.687162	1.13969
-2745.31	-1580.29	-1925.2		-0.2783	0.683053	1.13591
-2746.1	-1578.83	-1924.09		-0.277192	0.678991	1.13215
-2746.88	-1577.36	-1922.97		-0.276094	0.674974	1.12842
-2747.64	-1575.89	-1921.85		-0.275005	0.671003	1.12472
-2748.38	-1574.41	-1920.73		-0.273926	0.667078	1.12105
-2749.1	-1572.92	-1919.6		-0.272856	0.663197	1.1174
-2749.8	-1571.43	-1918.47		-0.271794	0.659359	1.11379
-2750.49	-1569.93	-1917.34		-0.270742	0.655566	1.1102
-2751.15	-1568.43	-1916.2		-0.269699	0.651815	1.10665
-2751.8	-1566.92	-1915.05		-0.268665	0.648107	1.10311
-2752.43	-1565.41	-1913.91		-0.26764	0.64444	1.09961
-2753.04	-1563.89	-1912.76		-0.266624	0.640816	1.09614
-2753.63	-1562.36	-1911.6		-0.265617	0.637232	1.09269
-2754.2	-1560.84	-1910.45		-0.264618	0.633688	1.08927
-2754.76	-1559.3	-1909.29		-0.263628	0.630185	1.08588
-2755.3	-1557.77	-1908.12		-0.262647	0.626721	1.08251
-2755.82	-1556.23	-1906.96		-0.261674	0.623296	1.07917
-2756.32	-1554.68	-1905.79		-0.26071	0.619909	1.07586
-2756.8	-1553.13	-1904.62		-0.259754	0.616561	1.07257
-2757.27	-1551.58	-1903.45		-0.258807	0.613251	1.06931
-2757.72	-1550.02	-1902.28		-0.257868	0.609978	1.06608
-2758.15	-1548.46	-1901.11		-0.256937	0.606741	1.06287
-2758.57	-1546.9	-1899.93		-0.256014	0.603541	1.05969
-2758.96	-1545.33	-1898.75		-0.2551	0.600377	1.05654
-2759.34	-1543.76	-1897.57		-0.254194	0.597248	1.05341
-2759.71	-1542.19	-1896.39		-0.253296	0.594155	1.0503
-2760.05	-1540.62	-1895.21		-0.252406	0.591096	1.04723
-2760.38	-1539.04	-1894.02		-0.251524	0.588071	1.04417
-2760.69	-1537.46	-1892.84		-0.25065	0.58508	1.04114
-2760.99	-1535.87	-1891.65		-0.249783	0.582123	1.03814
-2761.27	-1534.29	-1890.47		-0.248925	0.579199	1.03516
-2761.53	-1532.7	-1889.28		-0.248074	0.576307	1.03221
-2761.78	-1531.11	-1888.09		-0.24723	0.573448	1.02928
-2762.01	-1529.52	-1886.91		-0.246395	0.570621	1.02637
-2762.22	-1527.92	-1885.72		-0.245567	0.567825	1.02349
-2762.42	-1526.32	-1884.53		-0.244746	0.565061	1.02064
-2762.6	-1524.72	-1883.34		-0.243933	0.562327	1.0178
-2762.76	-1523.12	-1882.16		-0.243127	0.559624	1.01499
-2762.91	-1521.52	-1880.97		-0.242329	0.556951	1.01221
-2763.04	-1519.92	-1879.78		-0.241538	0.554307	1.00944
-2763.16	-1518.31	-1878.59		-0.240754	0.551693	1.00671
-2763.26	-1516.71	-1877.41		-0.239977	0.549108	1.00399
-2763.35	-1515.1	-1876.22		-0.239207	0.546552	1.0013
-2763.42	-1513.49	-1875.04		-0.238445	0.544024	0.998624
-2763.47	-1511.88	-1873.85		-0.237689	0.541524	0.995976
-2763.51	-1510.27	-1872.67		-0.236941	0.539052	0.99335
-2763.53	-1508.65	-1871.48		-0.236199	0.536608	0.990747
-2763.54	-1507.04	-1870.3		-0.235464	0.53419	0.988165
-2763.53	-1505.43	-1869.12		-0.234736	0.531799	0.985606
-2763.51	-1503.81	-1867.94		-0.234014	0.529435	0.983068
-2763.47	-1502.19	-1866.76		-0.2333	0.527097	0.980552
-2763.42	-1500.58	-1865.59		-0.232592	0.524785	0.978058
-2763.36	-1498.96	-1864.41		-0.23189	0.522498	0.975585
-2763.28	-1497.34	-1863.24		-0.231195	0.520236	0.973133
-2763.18	-1495.72	-1862.07		-0.230507	0.518	0.970702
-2763.07	-1494.11	-1860.9		-0.229824	0.515788	0.968292
-2762.95	-1492.49	-1859.73		-0.229149	0.513601	0.965903
-2762.81	-1490.87	-1858.57		-0.228479	0.511437	0.963534
-2762.65	-1489.25	-1857.4		-0.227816	0.509298	0.961186
-2762.49	-1487.63	-1856.24		-0.227159	0.507182	0.958858
-2762.31	-1486.01	-1855.08		-0.226508	0.505089	0.95655
-2762.11	-1484.39	-1853.93		-0.225863	0.50302	0.954262
-2761.9	-1482.77	-1852.78		-0.225225	0.500973	0.951994
-2761.68	-1481.15	-1851.62		-0.224592	0.498948	0.949745
-2761.44	-1479.53	-1850.48		-0.223965	0.496946	0.947517
-2761.19	-1477.9	-1849.33		-0.223344	0.494966	0.945307
-2760.93	-1476.28	-1848.19		-0.22273	0.493008	0.943117
-2760.66	-1474.66	-1847.05		-0.22212	0.491071	0.940946
-2760.37	-1473.04	-1845.91		-0.221517	0.489155	0.938794
-2760.07	-1471.42	-1844.78		-0.220919	0.48726	0.93666
-2759.75	-1469.8	-1843.65		-0.220327	0.485386	0.934546
-2759.42	-1468.18	-1842.53		-0.219741	0.483533	0.93245
-2759.08	-1466.56	-1841.4		-0.21916	0.4817	0.930372
-2758.73	-1464.94	-1840.28		-0.218585	0.479887	0.928313
-2758.37	-1463.32	-1839.17		-0.218015	0.478093	0.926271
-2757.99	-1461.7	-1838.06		-0.21745	0.47632	0.924248
-2757.6	-1460.08	-1836.95		-0.216891	0.474565	0.922242
-2757.2	-1458.46	-1835.85		-0.216338	0.47283	0.920254
-2756.79	-1456.84	-1834.75		-0.215789	0.471114	0.918284
-2756.36	-1455.22	-1833.66		-0.215246	0.469416	0.916331
-2755.93	-1453.61	-1832.57		-0.214708	0.467737	0.914395
-2755.48	-1451.99	-1831.48		-0.214175	0.466076	0.912477
-2755.02	-1450.37	-1830.4		-0.213647	0.464434	0.910575
-2754.55	-1448.75	-1829.32		-0.213125	0.462809	0.90869
-2754.07	-1447.13	-1828.25		-0.212607	0.461202	0.906823
-2753.58	-1445.51	-1827.19		-0.212479	0.460804	0.90636
-2753.07	-1443.89	-1826.13		-0.212351	0.460408	0.905898
-2752.56	-1442.27	-1825.07		-0.212223	0.460012	0.905438
-2752.04	-1440.65	-1824.02		-0.212096	0.459618	0.904978
-2751.5	-1439.03	-1822.98		-0.211969	0.459225	0.904519
-2750.96	-1437.41	-1821.94		-0.211843	0.458833	0.904062
-2750.41	-1435.79	-1820.9		-0.211716	0.458442	0.903605
-2749.84	-1434.17	-1819.88		-0.21159	0.458051	0.90315
-2749.27	-1432.55	-1818.86		-0.211465	0.457662	0.902695
-2748.69	-1430.93	-1817.84		-0.211339	0.457275	0.902242
-2748.09	-1429.3	-1816.83		-0.211214	0.456888	0.901789
-2747.49	-1427.68	-1815.83		-0.211089	0.456502	0.901338
-2746.88	-1426.06	-1814.84		-0.210965	0.456117	0.900887
-2746.26	-1424.43	-1813.85		-0.21084	0.455733	0.900438
-2745.63	-1422.81	-1812.87		-0.210717	0.455351	0.899989
-2745	-1421.18	-1811.9		-0.210593	0.454969	0.899542
-2744.35	-1419.55	-1810.93		-0.21047	0.454588	0.899095
-2743.7	-1417.92	-1809.97		-0.210347	0.454209	0.89865
-2743.04	-1416.29	-1809.02		-0.210224	0.45383	0.898205
-2742.37	-1414.66	-1808.08		-0.210101	0.453453	0.897762
-2741.69	-1413.02	-1807.15		-0.209979	0.453076	0.897319
-2741	-1411.39	-1806.22		-0.209857	0.452701	0.896878
-2740.31	-1409.75	-1805.3		-0.209736	0.452326	0.896437
-2739.61	-1408.11	-1804.4		-0.209615	0.451953	0.895997
-2738.9	-1406.47	-1803.5		-0.209494	0.45158	0.895559
-2738.19	-1404.83	-1802.61		-0.209373	0.451209	0.895121
-2737.47	-1403.18	-1801.73		-0.209253	0.450838	0.894685
-2736.74	-1401.54	-1800.86		-0.209133	0.450469	0.894249
-2736.01	-1399.88	-1800		-0.209013	0.4501	0.893814
-2735.27	-1398.23	-1799.15		-0.208893	0.449733	0.893381
-2734.52	-1396.58	-1798.31		-0.208774	0.449367	0.892948
-2733.77	-1394.92	-1797.49		-0.208655	0.449001	0.892516
-2733.02	-1393.26	-1796.67		-0.208536	0.448637	0.892085
-2732.25	-1391.59	-1795.87		-0.208418	0.448273	0.891655
-2731.48	-1389.92	-1795.07		-0.2083	0.447911	0.891226
-2730.71	-1388.25	-1794.29		-0.208182	0.447549	0.890799
-2729.93	-1386.58	-1793.53		-0.208065	0.447189	0.890372
-2729.15	-1384.9	-1792.77		-0.207947	0.446829	0.889946
-2728.36	-1383.22	-1792.03		-0.207831	0.446471	0.889521
-2727.56	-1381.53	-1791.3		-0.207714	0.446113	0.889096
-2726.76	-1379.85	-1790.58		-0.207598	0.445756	0.888673
-2725.96	-1378.15	-1789.88		-0.207481	0.445401	0.888251
-2725.15	-1376.46	-1789.2		-0.207366	0.445046	0.88783
-2724.34	-1374.76	-1788.53		-0.20725	0.444692	0.887409
-2723.53	-1373.05	-1787.87		-0.207135	0.44434	0.88699
-2722.7	-1371.35	-1787.23		-0.20702	0.443988	0.886572
-2721.88	-1369.64	-1786.6		-0.206905	0.443637	0.886154
-2721.05	-1367.92	-1785.99		-0.206791	0.443287	0.885738
-2720.22	-1366.2	-1785.39		-0.206677	0.442938	0.885322
-2719.38	-1364.48	-1784.82		-0.206563	0.44259	0.884907
-2718.54	-1362.76	-1784.25		-0.206449	0.442243	0.884494
-2717.69	-1361.03	-1783.71		-0.206336	0.441897	0.884081
-2716.85	-1359.3	-1783.18		-0.206223	0.441552	0.883669
-2715.99	-1357.56	-1782.67		-0.20611	0.441207	0.883258
-2715.13	-1355.82	-1782.17		-0.205998	0.440864	0.882848
-2714.27	-1354.08	-1781.69		-0.205885	0.440522	0.882439
-2713.41	-1352.34	-1781.23		-0.205773	0.44018	0.88203
-2712.53	-1350.6	-1780.79		-0.205662	0.43984	0.881623
-2711.66	-1348.85	-1780.36		-0.20555	0.4395	0.881217
-2710.78	-1347.1	-1779.95		-0.205439	0.439161	0.880811
-2709.89	-1345.35	-1779.55		-0.205328	0.438823	0.880407
-2709	-1343.6	-1779.17		-0.205218	0.438486	0.880003
-2708.11	-1341.85	-1778.81		-0.205108	0.43815	0.8796
-2707.2	-1340.1	-1778.47		-0.204997	0.437815	0.879198
-2706.3	-1338.35	-1778.14		-0.204888	0.437481	0.878797
-2705.38	-1336.6	-1777.82		-0.204778	0.437148	0.878397
-2704.46	-1334.85	-1777.52		-0.204669	0.436816	0.877998
-2703.53	-1333.1	-1777.24		-0.20456	0.436484	0.8776
-2702.6	-1331.35	-1776.96		-0.204451	0.436154	0.877203
-2701.66	-1329.61	-1776.71		-0.204343	0.435824	0.876806
-2700.71	-1327.86	-1776.46		-0.204235	0.435495	0.876411
-2699.75	-1326.12	-1776.23		-0.204127	0.435167	0.876016
-2698.79	-1324.38	-1776.01		-0.204019	0.43484	0.875622
-2697.81	-1322.65	-1775.8		-0.203912	0.434514	0.875229
-2696.83	-1320.92	-1775.6		-0.203804	0.434189	0.874837
-2695.84	-1319.19	-1775.42		-0.203698	0.433864	0.874446
-2694.84	-1317.47	-1775.24		-0.203591	0.433541	0.874056
-2693.83	-1315.75	-1775.07		-0.203485	0.433218	0.873667
-2692.81	-1314.04	-1774.91		-0.203379	0.432896	0.873278
-2691.78	-1312.33	-1774.76		-0.203273	0.432576	0.872891
-2690.74	-1310.63	-1774.61		-0.203167	0.432256	0.872504
-2689.69	-1308.93	-1774.47		-0.203062	0.431936	0.872118
-2688.63	-1307.24	-1774.34		-0.202957	0.431618	0.871733
-2687.56	-1305.56	-1774.21		-0.202852	0.431301	0.871349
-2686.47	-1303.88	-1774.08		-0.202747	0.430984	0.870966
-2685.38	-1302.21	-1773.96		-0.202643	0.430668	0.870584
-2684.27	-1300.55	-1773.84		-0.202539	0.430353	0.870202
-2683.15	-1298.9	-1773.72		-0.202435	0.430039	0.869821
-2682.02	-1297.25	-1773.61		-0.202332	0.429726	0.869442
-2680.88	-1295.61	-1773.5		-0.202228	0.429414	0.869063
-2679.73	-1293.98	-1773.38		-0.202125	0.429102	0.868685
-2678.56	-1292.36	-1773.27
-2677.39	-1290.75	-1773.16
-2676.2	-1289.15	-1773.04
-2674.99	-1287.55	-1772.93
-2673.78	-1285.97	-1772.81
-2672.56	-1284.39	-1772.69
-2671.32	-1282.82	-1772.57
-2670.07	-1281.27	-1772.44
-2668.81	-1279.72	-1772.31
-2667.53	-1278.18	-1772.18
-2666.25	-1276.66	-1772.04
-2664.95	-1275.14	-1771.9
-2663.64	-1273.64	-1771.75
-2662.32	-1272.14	-1771.59
-2660.99	-1270.66	-1771.43
-2659.65	-1269.19	-1771.27
-2658.29	-1267.72	-1771.1
-2656.93	-1266.27	-1770.92
-2655.55	-1264.83	-1770.73
-2654.17	-1263.4	-1770.54
-2652.77	-1261.99	-1770.34
-2651.37	-1260.58	-1770.13
-2649.95	-1259.18	-1769.92
-2648.52	-1257.8	-1769.7
-2647.09	-1256.42	-1769.47
-2645.64	-1255.06	-1769.23
-2644.19	-1253.71	-1768.98
-2642.73	-1252.37	-1768.73
-2641.25	-1251.04	-1768.47
-2639.77	-1249.73	-1768.2
-2638.29	-1248.42	-1767.92
-2636.79	-1247.12	-1767.63
-2635.28	-1245.84	-1767.34
-2633.77	-1244.57	-1767.03
-2632.25	-1243.3	-1766.72
-2630.73	-1242.05	-1766.4
-2629.19	-1240.81	-1766.07
-2627.65	-1239.58	-1765.73
-2626.1	-1238.36	-1765.39
-2624.55	-1237.15	-1765.03
-2622.99	-1235.96	-1764.67
-2621.43	-1234.77	-1764.3
-2619.85	-1233.59	-1763.92
[truncated: 1,051 more columns]

## Sheet: Figure2
Figure 2a
time	frequency	PSD
137.63	0	4.59939e-15	2.3906e-14	1.43018e-14	1.39744e-13	2.36984e-13	1.42227e-13	4.17814e-12	1.55884e-11	1.49011e-10	1.40144e-10	2.24994e-10	2.23455e-10	5.72241e-12	4.48065e-11	5.14277e-12	1.48904e-12	4.38484e-13	5.70022e-14	2.21942e-13	6.64183e-13	1.96036e-13	5.1481e-13	1.71855e-13	2.36841e-14	6.22637e-14	4.14083e-14	2.92039e-15	1.12963e-14	1.32334e-14	7.67934e-14	7.04395e-14	1.66657e-13	3.99569e-13	3.13925e-13	5.17389e-14	2.21329e-14	5.37836e-14	9.12768e-14	9.34072e-14	1.14159e-13	8.30018e-14	1.94707e-14	2.51672e-13	7.04754e-13	2.28671e-13	1.10665e-13	3.7915e-14	1.28599e-13
154.833	0.0228271	8.22096e-15	7.37421e-15	1.48807e-13	3.42265e-13	1.60935e-12	2.96448e-12	7.32201e-12	3.8802e-11	4.04968e-10	7.29956e-10	9.90295e-10	6.79481e-10	1.10469e-10	1.06264e-10	1.62125e-12	2.22352e-12	4.28924e-13	6.64543e-13	4.80608e-13	2.27449e-13	3.79261e-13	3.24837e-13	1.99094e-13	2.69829e-14	9.17541e-14	5.1323e-14	1.95799e-15	9.95372e-15	6.35825e-15	5.26772e-14	1.14383e-13	1.94707e-13	4.92605e-13	4.00033e-13	2.92043e-14	9.23523e-15	2.79686e-14	7.52941e-14	1.26297e-13	1.28791e-13	5.19223e-14	2.14719e-15	1.86881e-13	6.90276e-13	1.61763e-13	9.5683e-14	1.9147e-14	1.53108e-13
172.036	0.0456542	1.25513e-14	6.60726e-14	7.91121e-14	4.8705e-13	2.95753e-12	1.49864e-11	2.90025e-11	1.23928e-10	1.06494e-09	2.80997e-09	3.7238e-09	2.18071e-09	5.76644e-10	1.7049e-10	9.78077e-12	3.10845e-12	1.45779e-12	6.71675e-13	3.03415e-14	7.08834e-13	2.60876e-13	2.994e-13	2.25665e-13	4.24314e-14	1.07177e-13	7.00256e-14	2.02825e-15	9.10662e-15	5.06229e-15	3.45425e-14	1.51031e-13	1.79653e-13	5.66987e-13	4.40925e-13	2.60083e-14	1.76469e-15	2.04917e-14	5.43354e-14	1.48114e-13	1.20973e-13	2.53198e-14	1.20533e-15	1.43592e-13	5.8645e-13	1.76876e-13	1.10965e-13	3.10869e-14	1.87388e-13
189.239	0.0684813	3.74048e-16	2.90319e-14	2.91879e-14	3.28766e-13	2.83062e-12	2.64256e-11	8.90412e-11	3.63928e-10	2.59712e-09	8.48689e-09	1.17311e-08	6.66336e-09	1.87417e-09	2.53508e-10	4.40311e-11	1.00283e-11	4.11842e-12	1.14129e-12	2.52927e-12	4.18451e-13	1.30622e-13	6.65665e-13	5.14132e-14	3.54455e-13	1.11455e-13	7.39894e-14	5.43022e-15	1.4141e-14	6.44509e-15	2.23585e-14	1.78984e-13	1.44546e-13	5.36226e-13	5.37917e-13	2.15217e-14	7.88069e-15	8.31564e-15	3.5028e-14	1.63472e-13	8.76476e-14	1.40348e-14	6.25859e-15	1.20217e-13	4.34806e-13	2.62219e-13	1.70391e-13	1.01402e-13	2.07608e-13
206.443	0.0913084	7.25965e-14	7.5205e-14	4.36593e-13	2.05719e-12	1.08602e-11	6.44164e-11	2.09912e-10	8.03664e-10	5.15363e-09	1.94486e-08	3.04295e-08	1.89787e-08	5.50466e-09	7.0141e-10	2.249e-10	7.39534e-11	2.84496e-11	1.79118e-11	5.86133e-12	1.14446e-12	1.20288e-12	3.44708e-13	5.03046e-14	4.32917e-13	4.36664e-13	6.7675e-15	1.64698e-14	2.81476e-14	1.94257e-14	2.00062e-14	2.02153e-13	8.12358e-14	5.18541e-13	6.22531e-13	1.87315e-14	7.18725e-15	1.32329e-14	4.76978e-14	1.27951e-13	6.57292e-14	9.29504e-15	1.22633e-14	9.34738e-14	2.9681e-13	3.4997e-13	2.83843e-13	2.43752e-13	2.00583e-13
223.646	0.114135	2.08157e-16	1.75016e-14	1.93165e-13	1.81634e-12	1.75724e-11	1.47318e-10	5.67678e-10	1.75099e-09	8.34605e-09	3.30925e-08	6.31308e-08	4.8729e-08	1.67917e-08	3.44574e-09	1.32062e-09	4.98088e-10	1.89587e-10	6.8381e-11	9.78001e-12	6.85927e-12	1.44156e-12	1.3183e-12	1.08317e-12	7.97379e-13	1.60521e-13	9.10637e-14	2.68206e-15	2.49548e-14	4.42357e-14	3.52095e-14	2.5373e-13	1.89388e-14	5.72188e-13	6.18281e-13	4.03598e-14	2.38806e-14	9.09965e-15	3.78566e-14	1.47073e-13	2.59527e-14	2.56972e-14	3.39616e-14	4.30382e-14	2.06525e-13	3.62189e-13	4.62898e-13	4.40772e-13	1.66729e-13
240.849	0.136963	6.8999e-14	9.5133e-14	2.34761e-14	2.73261e-12	3.60635e-11	2.84357e-10	1.10392e-09	3.23315e-09	1.22275e-08	4.514e-08	1.02787e-07	1.04175e-07	4.81209e-08	1.52631e-08	6.38677e-09	2.45197e-09	8.29643e-10	2.03315e-10	4.59149e-11	1.58199e-11	2.89827e-12	2.65338e-12	3.50325e-13	1.15282e-12	2.08615e-13	1.31097e-13	2.89341e-14	1.23708e-14	6.54633e-14	8.42743e-14	3.04304e-13	4.03369e-14	6.64843e-13	5.23369e-13	1.01288e-13	5.75195e-14	4.16169e-15	5.72054e-14	1.58088e-13	1.00012e-14	8.00612e-14	8.67754e-14	2.56034e-15	1.58635e-13	2.8815e-13	6.92963e-13	6.40932e-13	1.24085e-13
258.052	0.15979	5.26857e-14	4.81529e-14	9.67525e-14	1.59467e-12	4.5262e-11	5.07122e-10	2.07533e-09	4.74121e-09	1.46507e-08	5.51193e-08	1.35496e-07	1.76245e-07	1.14323e-07	5.10071e-08	2.33675e-08	8.88733e-09	2.61504e-09	5.11707e-10	1.05729e-10	1.45271e-11	1.26853e-12	1.63655e-12	2.66251e-12	9.30828e-13	1.89908e-13	2.21485e-14	6.68921e-14	4.48638e-14	1.18309e-13	1.77818e-13	2.84437e-13	1.75502e-13	7.81041e-13	3.87798e-13	1.57632e-13	9.96389e-14	2.76717e-14	8.69488e-14	2.74529e-13	6.47982e-14	1.48097e-13	1.37156e-13	1.6432e-14	1.47014e-13	1.72985e-13	9.35184e-13	8.06671e-13	8.83691e-14
275.255	0.182617	3.64297e-13	3.82245e-14	7.51771e-13	2.53159e-13	6.63045e-11	7.83712e-10	3.17631e-09	6.49309e-09	1.3829e-08	6.05534e-08	1.54458e-07	2.35294e-07	2.17981e-07	1.31851e-07	6.60566e-08	2.41359e-08	5.93955e-09	8.97737e-10	1.25759e-10	1.76766e-11	6.01897e-12	2.62407e-12	2.35807e-12	2.70159e-12	5.60371e-14	5.54936e-14	1.70146e-13	1.01004e-13	1.78759e-13	3.86238e-13	1.91622e-13	3.61769e-13	9.39864e-13	2.56355e-13	1.95827e-13	2.63454e-13	1.06956e-13	1.93451e-13	3.68913e-13	2.01636e-13	2.72034e-13	1.76436e-13	8.23034e-14	1.61557e-13	1.17033e-13	1.08863e-12	9.35596e-13	7.34751e-14
292.459	0.205444	2.26008e-13	7.05068e-14	4.08075e-13	9.33726e-13	5.46762e-11	1.16292e-09	4.65494e-09	6.80458e-09	1.19596e-08	5.55802e-08	1.62097e-07	2.51551e-07	3.34151e-07	2.79553e-07	1.52922e-07	5.05895e-08	9.27325e-09	1.04301e-09	2.78293e-10	1.01393e-10	1.56639e-11	4.90306e-12	1.31643e-11	3.63735e-13	2.86956e-13	1.87331e-13	8.8762e-14	3.61133e-13	1.59417e-13	6.06185e-13	1.44588e-13	4.98375e-13	1.19556e-12	2.11489e-13	3.54695e-13	5.23032e-13	1.63231e-13	2.65415e-13	6.22214e-13	3.85715e-13	3.41411e-13	2.29677e-13	1.74179e-13	2.07575e-13	1.69161e-13	1.08513e-12	1.01075e-12	9.81364e-14
309.662	0.228271	3.20223e-13	1.10073e-13	4.57702e-13	2.72044e-12	4.55367e-11	1.52937e-09	6.20049e-09	6.126e-09	8.84962e-09	4.3302e-08	1.54028e-07	2.24048e-07	4.13432e-07	5.03193e-07	3.06074e-07	8.70928e-08	9.12647e-09	1.42391e-09	1.22069e-09	3.30862e-10	4.03675e-11	3.28523e-11	4.02234e-12	3.24359e-12	5.7317e-13	2.22305e-13	1.24936e-13	1.87936e-13	3.54159e-13	8.06816e-13	1.27087e-13	6.68651e-13	1.32484e-12	4.5255e-13	7.36696e-13	7.99675e-13	2.03841e-13	4.06592e-13	7.82286e-13	6.28384e-13	4.06389e-13	2.05137e-13	3.04894e-13	2.92329e-13	3.0876e-13	9.09846e-13	1.03753e-12	1.59831e-13
326.865	0.251098	1.52238e-12	3.74035e-13	1.04527e-13	3.6858e-12	2.78264e-11	1.86552e-09	7.81124e-09	4.34738e-09	5.82354e-09	2.92092e-08	1.28092e-07	1.72381e-07	4.18203e-07	7.70544e-07	5.48511e-07	1.37909e-07	4.14934e-09	4.78894e-09	3.98304e-09	7.37983e-10	9.37642e-11	2.10215e-11	6.79699e-12	2.01094e-12	2.37419e-13	8.55465e-13	1.28376e-12	1.79092e-13	9.9217e-13	1.45306e-12	1.20631e-13	8.09675e-13	1.13239e-12	1.1825e-12	1.53279e-12	1.04528e-12	2.09177e-13	4.58997e-13	1.01825e-12	7.82663e-13	3.95513e-13	1.59797e-13	3.73906e-13	4.96683e-13	4.68276e-13	6.1897e-13	1.00851e-12	2.48853e-13
344.068	0.273925	1.01316e-12	1.26706e-12	1.43538e-12	2.27008e-12	8.68379e-12	2.20943e-09	9.16585e-09	2.50413e-09	3.56488e-09	1.60737e-08	9.67074e-08	1.08523e-07	3.60145e-07	9.99133e-07	8.78291e-07	2.26544e-07	2.70828e-09	1.7423e-08	9.75549e-09	1.23103e-09	8.73843e-11	3.57243e-12	2.07504e-11	1.11867e-12	2.84095e-12	9.84513e-13	9.35933e-13	8.67894e-13	2.02704e-12	3.66313e-12	5.95825e-13	8.91559e-13	7.69286e-13	2.57653e-12	2.84377e-12	1.24694e-12	1.34569e-13	5.37334e-13	1.10675e-12	8.33e-13	3.41249e-13	1.16414e-13	3.50116e-13	7.79726e-13	6.23375e-13	3.13526e-13	9.17697e-13	3.44695e-13
361.271	0.296752	1.35676e-12	1.27696e-12	4.06211e-12	3.3794e-12	6.71367e-13	2.54437e-09	1.0346e-08	1.32168e-09	1.96513e-09	7.8273e-09	6.56116e-08	5.20799e-08	2.77716e-07	1.10475e-06	1.22938e-06	3.92727e-07	2.95943e-08	4.96558e-08	1.95572e-08	1.60043e-09	2.25795e-11	5.91721e-11	1.32702e-11	2.87743e-12	8.75014e-13	2.8475e-12	3.24855e-12	1.39988e-12	3.30743e-12	6.77215e-12	2.2519e-12	1.16713e-12	6.40741e-13	4.64923e-12	4.49595e-12	1.48936e-12	2.80419e-14	6.65298e-13	8.73848e-13	9.72972e-13	1.61484e-13	1.03553e-13	3.45104e-13	1.12439e-12	6.35925e-13	1.22525e-13	7.72143e-13	4.37975e-13
378.475	0.319579	2.65743e-12	6.94388e-13	5.09698e-12	9.62264e-12	1.08619e-11	2.98143e-09	1.14879e-08	1.30918e-09	9.2478e-10	3.28541e-09	4.08575e-08	1.90507e-08	1.99081e-07	1.06799e-06	1.47224e-06	6.59571e-07	1.24749e-07	1.1413e-07	3.36762e-08	1.74563e-09	3.60343e-11	8.84408e-11	5.79354e-12	1.16487e-12	4.69695e-12	1.59664e-12	5.17533e-12	4.77713e-12	5.69357e-12	9.08209e-12	5.05347e-12	1.95957e-12	1.253e-12	7.03926e-12	6.09328e-12	1.80417e-12	4.0824e-14	6.44604e-13	6.42724e-13	9.43856e-13	4.16905e-14	1.57831e-13	3.83261e-13	1.64732e-12	4.82585e-13	4.06302e-14	6.11177e-13	5.40015e-13
395.678	0.342406	4.62308e-13	3.29124e-12	1.06374e-12	1.51035e-11	5.53091e-11	3.79732e-09	1.25815e-08	2.20564e-09	3.75519e-10	1.70297e-09	2.49739e-08	5.57471e-09	1.45506e-07	9.24411e-07	1.49166e-06	9.92942e-07	3.28631e-07	2.20239e-07	5.08592e-08	1.76164e-09	8.64635e-11	6.16676e-11	2.17193e-11	6.15836e-12	2.3447e-12	2.78319e-12	6.41283e-12	8.01642e-12	8.63493e-12	1.10433e-11	8.07587e-12	3.11312e-12	2.68954e-12	9.42956e-12	7.10875e-12	2.10793e-12	1.88339e-13	5.76136e-13	3.12442e-13	9.91452e-13	3.67335e-14	2.76876e-13	6.32525e-13	2.14742e-12	3.59195e-13	1.09375e-14	4.81243e-13	6.49091e-13
412.881	0.365234	1.00108e-12	1.79367e-12	2.07785e-12	1.14579e-11	1.05638e-10	4.86028e-09	1.49468e-08	2.73381e-09	3.70446e-10	2.26384e-09	1.3809e-08	4.95905e-09	1.18625e-07	7.31576e-07	1.26018e-06	1.30243e-06	6.59346e-07	3.63542e-07	6.80248e-08	1.88714e-09	1.00926e-10	9.2966e-11	2.22169e-11	5.65625e-12	6.077e-12	1.125e-12	1.23929e-11	9.8059e-12	9.28902e-12	1.33127e-11	1.01248e-11	4.10298e-12	4.73633e-12	1.15789e-11	6.92763e-12	2.34965e-12	5.08796e-13	4.60868e-13	1.19991e-13	8.8128e-13	2.55304e-13	5.36666e-13	1.17202e-12	2.4534e-12	3.73086e-13	1.2278e-15	4.361e-13	7.02517e-13
430.084	0.388061	4.16122e-13	1.62635e-12	1.88808e-12	1.00426e-11	1.47092e-10	6.09682e-09	1.89012e-08	3.0194e-09	5.0631e-10	3.40964e-09	6.49256e-09	9.46431e-09	1.00651e-07	5.3738e-07	8.68974e-07	1.48014e-06	1.0842e-06	5.2371e-07	8.17223e-08	2.18293e-09	1.84002e-10	1.21012e-10	1.3688e-11	1.55652e-11	6.90018e-12	1.64232e-12	1.6749e-11	1.2493e-11	7.32528e-12	1.49663e-11	1.11802e-11	4.07999e-12	7.15807e-12	1.31001e-11	5.50138e-12	2.48235e-12	1.00202e-12	2.66279e-13	2.72946e-14	8.31863e-13	6.7306e-13	8.11482e-13	1.76291e-12	2.66547e-12	4.98869e-13	8.89179e-15	4.38208e-13	6.96954e-13
447.287	0.410888	3.48365e-13	1.86615e-12	3.20471e-12	2.64829e-12	2.23982e-10	7.60385e-09	2.31137e-08	4.79927e-09	8.98189e-10	3.6927e-09	2.81966e-09	1.22148e-08	7.74359e-08	3.66512e-07	4.73964e-07	1.45172e-06	1.52825e-06	6.65093e-07	8.8944e-08	2.76777e-09	3.03318e-10	1.15238e-10	8.04077e-12	2.39676e-11	1.30328e-11	4.64871e-12	1.97416e-11	1.39581e-11	4.26817e-12	1.54312e-11	1.10235e-11	3.18048e-12	9.17017e-12	1.37727e-11	3.37797e-12	2.61616e-12	1.41586e-12	1.46962e-13	5.40034e-15	7.25625e-13	1.24051e-12	1.14016e-12	2.06498e-12	2.81395e-12	6.79276e-13	4.16063e-14	4.32332e-13	6.46898e-13
464.491	0.433715	2.42158e-13	2.25884e-12	4.77089e-13	1.76937e-12	2.36349e-10	9.6722e-09	2.66897e-08	7.72871e-09	1.79401e-09	3.37286e-09	1.1132e-09	1.17434e-08	4.93129e-08	2.26789e-07	1.90082e-07	1.2491e-06	1.88254e-06	7.46088e-07	9.10248e-08	3.06444e-09	3.58509e-10	1.42342e-10	1.25837e-12	3.89939e-11	1.66772e-11	7.58183e-12	2.34218e-11	1.32782e-11	1.90121e-12	1.40953e-11	1.00954e-11	1.80381e-12	1.00622e-11	1.3857e-11	1.44942e-12	2.55895e-12	1.59325e-12	1.34727e-13	6.80577e-15	7.06389e-13	1.77317e-12	1.40368e-12	1.93541e-12	2.89391e-12	8.24498e-13	8.46411e-14	4.23098e-13	5.29255e-13
481.694	0.456542	8.32177e-14	3.51585e-12	2.11588e-12	4.83652e-12	2.53831e-10	1.14047e-08	3.07988e-08	9.88058e-09	2.39423e-09	3.24779e-09	2.07991e-10	9.12827e-09	2.48628e-08	1.22802e-07	4.46945e-08	9.9895e-07	2.02479e-06	7.54299e-07	8.59558e-08	3.07953e-09	3.45609e-10	1.90908e-10	1.174e-11	5.49749e-11	1.7625e-11	1.10151e-11	2.46519e-11	1.2143e-11	6.77454e-13	1.17887e-11	8.45016e-12	5.78235e-13	1.01075e-11	1.28335e-11	6.47525e-13	2.25455e-12	1.62515e-12	1.36129e-13	1.36926e-15	7.89401e-13	2.17274e-12	1.4611e-12	1.4888e-12	2.79659e-12	9.51231e-13	1.04801e-13	4.03572e-13	3.738e-13
498.897	0.479369	1.18096e-12	1.20774e-12	3.7447e-12	1.96836e-11	2.95183e-10	1.33012e-08	3.27725e-08	1.19959e-08	2.18228e-09	3.32947e-09	1.25135e-10	5.55491e-09	1.05294e-08	5.6464e-08	6.11064e-09	8.1285e-07	1.90872e-06	6.93053e-07	7.40248e-08	2.81831e-09	3.31299e-10	2.4267e-10	3.27045e-11	6.94587e-11	1.76641e-11	1.17214e-11	2.55838e-11	9.99823e-12	7.23203e-13	9.27937e-12	6.45521e-12	1.49265e-14	9.50734e-12	1.11148e-11	7.29975e-13	1.94016e-12	1.56941e-12	1.02902e-13	4.10348e-15	9.474e-13	2.44022e-12	1.22301e-12	9.64307e-13	2.43799e-12	1.09756e-12	8.40511e-14	3.97238e-13	2.43097e-13
516.1	0.502196	9.98909e-13	1.08625e-12	5.10936e-12	3.42638e-11	3.80996e-10	1.49472e-08	3.28406e-08	1.2277e-08	1.93331e-09	2.76239e-09	1.92197e-09	2.25929e-09	4.86942e-09	2.26418e-08	2.381e-08	7.18585e-07	1.59617e-06	5.71039e-07	6.01954e-08	2.12663e-09	3.27504e-10	2.58036e-10	8.72271e-11	7.37316e-11	1.59795e-11	9.77509e-12	2.53462e-11	7.79433e-12	1.45848e-12	7.02081e-12	4.56359e-12	1.90373e-13	8.52112e-12	9.33075e-12	1.13481e-12	1.56896e-12	1.73717e-12	2.2048e-14	9.97404e-14	1.30138e-12	2.21042e-12	9.76221e-13	5.48049e-13	1.79421e-12	1.26922e-12	5.38658e-14	5.11997e-13	1.77789e-13
533.303	0.525023	1.84019e-13	1.70389e-12	4.12789e-12	5.12287e-11	5.64825e-10	1.59581e-08	3.10933e-08	1.03291e-08	1.6966e-09	1.97052e-09	5.7339e-09	1.17093e-09	2.28407e-09	8.67158e-09	5.45131e-08	6.76678e-07	1.19816e-06	4.15378e-07	4.68244e-08	1.59128e-09	1.9838e-10	3.21591e-10	1.14247e-10	8.05279e-11	1.08164e-11	1.01306e-11	1.97464e-11	7.49529e-12	1.67039e-12	5.55692e-12	3.10253e-12	7.10306e-13	7.991e-12	7.22106e-12	1.48657e-12	1.3271e-12	1.97457e-12	4.52336e-14	4.17532e-13	1.9149e-12	1.44898e-12	9.39874e-13	4.08204e-13	1.05214e-12	1.40785e-12	2.06023e-13	8.80052e-13	2.2699e-13
550.507	0.54785	5.15744e-13	2.4652e-12	1.47281e-12	7.24151e-11	9.81133e-10	1.53147e-08	2.89299e-08	6.19763e-09	2.06783e-09	2.1251e-09	1.06852e-08	3.14287e-09	5.03398e-10	2.76238e-09	7.94177e-08	6.15259e-07	8.23619e-07	2.61346e-07	3.37794e-08	1.63973e-09	1.74569e-10	2.7668e-10	1.56391e-10	6.50275e-11	1.28636e-11	1.14279e-11	1.23419e-11	7.53232e-12	1.10895e-12	5.11514e-12	2.8102e-12	1.50207e-12	7.20135e-12	5.36024e-12	1.40466e-12	1.12647e-12	2.17038e-12	4.82134e-13	1.2324e-12	2.50831e-12	6.45629e-13	1.0155e-12	6.92519e-13	5.37702e-13	1.44228e-12	8.50156e-13	1.58297e-12	4.6543e-13
567.71	0.570677	1.408e-14	1.41464e-12	2.88712e-12	5.44013e-11	1.39613e-09	1.44216e-08	2.34789e-08	3.74315e-09	3.40451e-09	4.88221e-09	1.95633e-08	6.23521e-09	3.87719e-10	6.39149e-10	9.76445e-08	4.96693e-07	5.25666e-07	1.43077e-07	2.09595e-08	1.81512e-09	4.92157e-11	3.45494e-10	1.02285e-10	7.88011e-11	8.12261e-12	9.91979e-12	8.11966e-12	7.82873e-12	3.53834e-13	5.7668e-12	3.65493e-12	2.40385e-12	6.40922e-12	3.31133e-12	1.24289e-12	7.27881e-13	2.52105e-12	1.12461e-12	2.23983e-12	3.54592e-12	5.12052e-14	1.23733e-12	1.17261e-12	4.5743e-13	1.54476e-12	2.15222e-12	2.52252e-12	9.21068e-13
584.913	0.593504	1.94855e-13	6.44624e-13	4.23622e-12	3.92161e-11	1.88941e-09	1.238e-08	1.68128e-08	4.09153e-09	4.43368e-09	1.2436e-08	3.81617e-08	1.26507e-08	2.61718e-09	2.51066e-09	1.02592e-07	3.51452e-07	3.08238e-07	6.9854e-08	1.13684e-08	1.37968e-09	1.47172e-10	2.25314e-10	1.27308e-10	3.68596e-11	2.01652e-11	1.03043e-11	5.77006e-12	5.32988e-12	1.96355e-12	7.46693e-12	5.18781e-12	3.84745e-12	5.12408e-12	1.71075e-12	9.84097e-13	4.67424e-13	2.71599e-12	1.77381e-12	3.37998e-12	4.70521e-12	2.41371e-13	1.65327e-12	1.4183e-12	8.09177e-13	2.14415e-12	3.92654e-12	3.32398e-12	1.57079e-12
602.116	0.616332	9.45964e-16	1.58445e-12	1.30204e-12	2.60602e-11	2.23295e-09	9.95223e-09	1.00658e-08	6.27338e-09	6.54157e-09	2.48213e-08	6.34053e-08	3.11168e-08	1.16138e-08	1.17113e-08	8.49062e-08	2.23909e-07	1.64807e-07	3.03689e-08	5.73743e-09	6.22087e-10	4.10083e-10	6.90469e-11	8.06999e-11	3.89453e-11	1.35406e-11	1.87723e-11	2.18587e-12	3.20078e-12	4.88408e-12	1.04548e-11	6.91559e-12	5.58947e-12	3.74101e-12	7.78521e-13	5.68104e-13	3.16864e-13	3.2789e-12	1.92199e-12	3.81333e-12	7.08325e-12	1.54959e-12	1.85879e-12	1.29489e-12	1.62465e-12	3.48933e-12	5.51401e-12	3.72916e-12	2.30936e-12
619.319	0.639159	1.21923e-13	8.4074e-13	1.40184e-12	2.62803e-11	2.36395e-09	7.43419e-09	4.62299e-09	8.97459e-09	1.0514e-08	3.94971e-08	8.94811e-08	6.24117e-08	3.23611e-08	3.30767e-08	4.92241e-08	1.3355e-07	8.18625e-08	1.14486e-08	2.72388e-09	1.35722e-10	3.8913e-10	6.73317e-11	1.90058e-11	1.99197e-11	2.5523e-11	1.57501e-11	3.54268e-12	3.79121e-12	6.8182e-12	1.26717e-11	9.03199e-12	6.97917e-12	2.78295e-12	3.03977e-13	1.95658e-13	4.89362e-13	4.23881e-12	1.48622e-12	4.3116e-12	9.81162e-12	3.89526e-12	2.26516e-12	7.61866e-13	3.06409e-12	5.42455e-12	6.25658e-12	3.66369e-12	2.80001e-12
636.523	0.661986	4.61625e-14	2.9106e-13	3.39281e-12	3.65762e-11	2.27797e-09	5.13586e-09	1.40284e-09	1.07233e-08	1.66942e-08	4.96659e-08	1.10345e-07	1.04198e-07	6.32023e-08	6.19529e-08	1.57604e-08	7.74057e-08	3.93015e-08	3.80214e-09	1.15888e-09	9.99242e-11	1.34488e-10	7.71601e-11	2.54087e-11	4.41923e-12	1.4945e-11	2.40695e-11	2.00341e-12	3.86654e-12	9.90193e-12	1.25626e-11	1.09624e-11	7.20787e-12	2.50783e-12	1.58152e-13	1.75717e-14	1.20208e-12	5.59469e-12	9.17192e-13	4.57825e-12	1.26853e-11	7.25276e-12	2.50912e-12	4.35099e-13	4.73871e-12	7.52881e-12	5.90645e-12	3.13511e-12	2.83991e-12
653.726	0.684813	6.11761e-13	7.59893e-13	4.78987e-12	6.67803e-11	1.91392e-09	3.5998e-09	2.42933e-10	1.08368e-08	2.24231e-08	5.42542e-08	1.14979e-07	1.48319e-07	1.04884e-07	8.41838e-08	9.15027e-10	4.51705e-08	1.88572e-08	1.40454e-09	4.0263e-10	1.71794e-10	3.70175e-11	3.815e-11	4.98062e-12	1.08138e-11	2.22809e-11	1.80451e-11	3.24683e-12	3.26829e-12	1.26559e-11	1.0432e-11	1.18389e-11	5.97338e-12	2.62315e-12	5.83123e-13	4.22725e-13	2.82743e-12	6.71537e-12	7.55201e-13	4.66754e-12	1.53697e-11	1.02181e-11	2.9087e-12	5.59868e-13	6.47427e-12	9.05033e-12	4.66091e-12	2.30184e-12	2.44255e-12
670.929	0.70764	4.47916e-13	1.16188e-12	3.3019e-12	1.12964e-10	1.36288e-09	2.76096e-09	6.04751e-10	9.59863e-09	2.56814e-08	5.05698e-08	1.04506e-07	1.75723e-07	1.53922e-07	9.31917e-08	4.48993e-09	2.75904e-08	9.1075e-09	8.49565e-10	7.94906e-11	8.41861e-11	7.89959e-11	8.27049e-12	1.03966e-11	1.33789e-11	1.5547e-11	2.16561e-11	1.48059e-12	3.84652e-12	1.29054e-11	7.23177e-12	1.14767e-11	4.01541e-12	2.7136e-12	1.81547e-12	1.74814e-12	5.1823e-12	7.62122e-12	1.0201e-12	4.69789e-12	1.67867e-11	1.25876e-11	2.96011e-12	1.06747e-12	8.18751e-12	9.59849e-12	2.93122e-12	1.4124e-12	1.85947e-12
688.132	0.730467	2.4719e-12	1.10551e-12	2.75749e-12	1.43867e-10	8.48528e-10	2.23561e-09	1.66235e-09	7.78307e-09	2.46136e-08	4.09029e-08	8.18037e-08	1.79476e-07	1.90248e-07	9.55106e-08	1.59436e-08	1.76939e-08	4.35215e-09	6.81054e-10	2.85803e-12	4.28786e-12	7.2683e-11	1.10456e-11	1.42012e-11	1.64592e-11	2.36894e-11	1.38341e-11	1.72954e-12	4.60954e-12	1.21995e-11	3.67847e-12	1.01047e-11	2.40548e-12	2.59563e-12	3.66421e-12	3.97976e-12	8.24303e-12	8.10551e-12	1.37692e-12	4.75553e-12	1.66877e-11	1.31931e-11	3.04234e-12	1.50337e-12	9.6571e-12	9.32578e-12	1.3541e-12	6.76131e-13	1.32519e-12
705.335	0.753294	2.72011e-12	2.94713e-12	5.7379e-12	1.43656e-10	4.50088e-10	1.8743e-09	2.64756e-09	5.6747e-09	2.01042e-08	2.80547e-08	5.36996e-08	1.62609e-07	1.96671e-07	9.50437e-08	2.52059e-08	1.17436e-08	2.07348e-09	4.4431e-10	3.35226e-11	3.0772e-11	3.40793e-11	8.41852e-12	1.71495e-11	2.51481e-11	2.20529e-11	1.0594e-11	1.64245e-12	4.55725e-12	1.19334e-11	8.37615e-13	8.41682e-12	1.7151e-12	2.45973e-12	5.45714e-12	6.57332e-12	1.19401e-11	7.85957e-12	1.46122e-12	5.23431e-12	1.42426e-11	1.25271e-11	2.88877e-12	1.66185e-12	1.06222e-11	8.8195e-12	3.24216e-13	3.91975e-13	9.93436e-13
722.539	0.776121	1.22895e-12	5.80363e-12	1.53083e-11	1.16747e-10	2.0112e-10	1.53759e-09	3.04256e-09	3.53477e-09	1.45841e-08	1.48076e-08	3.0121e-08	1.29469e-07	1.73143e-07	8.94577e-08	2.76373e-08	7.93581e-09	1.02348e-09	1.70831e-10	1.04154e-10	5.82657e-11	2.02098e-11	1.26258e-12	2.03244e-11	2.60905e-11	2.23563e-11	6.37379e-12	1.63725e-12	4.4462e-12	1.15983e-11	6.99352e-14	6.40894e-12	2.26787e-12	2.71196e-12	6.1101e-12	9.02668e-12	1.56933e-11	6.94636e-12	1.24926e-12	5.14966e-12	1.10028e-11	1.02314e-11	2.78515e-12	1.41459e-12	1.11172e-11	8.34157e-12	1.13617e-13	6.86127e-13	8.88895e-13
739.742	0.798948	1.66894e-12	4.52909e-12	2.58727e-11	9.20987e-11	1.02854e-10	1.132e-09	2.90203e-09	1.52459e-09	9.58352e-09	5.7347e-09	1.47024e-08	8.93395e-08	1.32056e-07	7.53468e-08	2.39826e-08	5.28181e-09	5.79415e-10	3.00756e-11	1.6536e-10	5.7795e-11	2.11892e-11	1.55565e-12	1.55472e-11	2.7603e-11	1.81141e-11	3.0677e-12	1.90822e-12	4.78165e-12	1.12766e-11	9.50142e-13	4.29525e-12	3.93355e-12	3.5778e-12	5.00531e-12	1.12265e-11	1.80071e-11	6.00713e-12	6.99877e-13	4.58027e-12	7.41325e-12	7.21407e-12	2.71765e-12	1.05703e-12	1.08839e-11	8.05194e-12	6.79347e-13	1.36503e-12	9.68089e-13
756.945	0.821775	9.36087e-13	4.16594e-12	3.26514e-11	6.94073e-11	9.61485e-11	7.8754e-10	2.28318e-09	2.09743e-10	6.15268e-09	1.47328e-09	7.23112e-09	5.3521e-08	8.73238e-08	5.39821e-08	1.75517e-08	3.33216e-09	3.75847e-10	2.61159e-11	1.91837e-10	7.48883e-11	1.51398e-11	2.0133e-12	1.33842e-11	2.23428e-11	1.51333e-11	1.26589e-12	1.53991e-12	5.24008e-12	1.15165e-11	2.3991e-12	2.43536e-12	6.26693e-12	4.80336e-12	2.88192e-12	1.25776e-11	1.80029e-11	5.38357e-12	2.99782e-13	3.21976e-12	4.52643e-12	4.23992e-12	2.63051e-12	9.76892e-13	9.75902e-12	7.82405e-12	1.65974e-12	2.0246e-12	1.21218e-12
774.148	0.844603	1.79741e-14	4.92018e-12	2.98505e-11	5.69009e-11	1.46016e-10	5.09373e-10	1.49935e-09	1.52104e-10	3.93903e-09	5.56763e-10	5.05521e-09	2.83717e-08	4.9228e-08	3.15435e-08	1.10583e-08	2.00585e-09	2.39137e-10	7.48033e-11	1.87483e-10	1.02058e-10	7.21543e-12	6.27473e-12	8.49296e-12	1.62049e-11	1.37843e-11	5.16868e-13	9.42286e-13	5.52761e-12	1.19282e-11	3.78766e-12	1.174e-12	8.81743e-12	6.19425e-12	9.72226e-13	1.2322e-11	1.59889e-11	5.07387e-12	2.77883e-13	1.71857e-12	2.39979e-12	2.13624e-12	2.32867e-12	1.3681e-12	8.03043e-12	7.13186e-12	2.7089e-12	2.27129e-12	1.63035e-12
791.351	0.86743	1.80316e-16	4.43469e-12	2.4331e-11	4.58528e-11	2.33454e-10	2.54469e-10	8.77758e-10	1.16878e-09	2.73926e-09	7.83579e-10	4.51823e-09	1.32961e-08	2.36095e-08	1.43725e-08	5.85097e-09	1.15366e-09	1.44351e-10	9.849e-11	1.89756e-10	1.12398e-10	3.96657e-12	8.73604e-12	6.57334e-12	1.12575e-11	1.45711e-11	9.25089e-13	4.485e-13	5.12396e-12	1.22428e-11	4.72571e-12	7.74457e-13	1.10911e-11	7.73967e-12	3.31741e-13	1.05051e-11	1.2427e-11	5.1948e-12	5.59045e-13	6.63843e-13	1.13274e-12	9.62997e-13	1.86718e-12	2.23861e-12	5.96922e-12	5.7114e-12	3.52566e-12	2.07056e-12	2.03552e-12
808.555	0.890257	1.0554e-14	4.65711e-12	1.60597e-11	2.98912e-11	2.9766e-10	1.15162e-10	6.18307e-10	2.28533e-09	2.41874e-09	6.6856e-10	3.51824e-09	5.10673e-09	1.00688e-08	4.90081e-09	2.4514e-09	5.61053e-10	8.03292e-11	1.04368e-10	1.74359e-10	1.18057e-10	2.80118e-12	1.0212e-11	6.66049e-12	1.10201e-11	1.60235e-11	2.24342e-12	5.7755e-13	4.53316e-12	1.15001e-11	5.38525e-12	1.23312e-12	1.32525e-11	8.85743e-12	1.07998e-12	8.26376e-12	7.89931e-12	5.68125e-12	9.20003e-13	3.44408e-13	6.67177e-13	5.0751e-13	1.31925e-12	3.15212e-12	3.866e-12	3.90381e-12	3.77139e-12	1.63731e-12	2.10811e-12
825.758	0.913084	9.10866e-13	1.68241e-12	1.23106e-11	2.41418e-11	2.78075e-10	1.61538e-10	6.57313e-10	2.79962e-09	2.57173e-09	2.01942e-10	2.07528e-09	1.26184e-09	4.22304e-09	1.24122e-09	7.93773e-10	2.02346e-10	3.6016e-11	5.25662e-11	1.87059e-10	9.43221e-11	7.77233e-12	1.41278e-11	7.23472e-12	1.28822e-11	1.90803e-11	3.55918e-12	1.18359e-12	4.23879e-12	9.15826e-12	5.97541e-12	2.92059e-12	1.41019e-11	9.6902e-12	3.05641e-12	5.5123e-12	4.27908e-12	5.6225e-12	1.37281e-12	6.46516e-13	9.06675e-13	4.18314e-13	8.1449e-13	3.44573e-12	2.2092e-12	2.19624e-12	3.28696e-12	1.1728e-12	1.81034e-12
842.961	0.935911	1.35075e-12	7.15947e-13	1.12642e-11	9.11515e-12	2.80636e-10	2.17245e-10	7.42147e-10	3.03278e-09	2.41084e-09	1.05559e-11	1.01641e-09	1.59038e-10	2.01874e-09	3.28501e-10	2.01212e-10	6.07987e-11	2.03133e-11	1.97885e-11	1.46657e-10	8.77789e-11	1.2192e-11	1.19353e-11	1.1954e-11	1.61399e-11	2.12782e-11	4.54836e-12	1.60173e-12	4.26714e-12	5.98155e-12	6.16338e-12	5.21309e-12	1.34667e-11	9.86372e-12	5.23733e-12	3.22869e-12	1.93403e-12	4.65332e-12	1.95824e-12	1.25243e-12	1.62607e-12	5.52953e-13	6.65962e-13	2.91162e-12	1.17238e-12	9.12513e-13	2.38177e-12	7.79977e-13	1.30324e-12
860.164	0.958738	8.67624e-13	2.74214e-13	1.10578e-11	7.14043e-12	2.72395e-10	2.81027e-10	7.35883e-10	3.07709e-09	1.92446e-09	1.44033e-10	4.90744e-10	3.30523e-10	1.36208e-09	2.69033e-10	3.73181e-11	2.02643e-11	8.70125e-12	3.47225e-11	8.72598e-11	6.93838e-11	1.82126e-11	1.31206e-11	1.26676e-11	2.09246e-11	2.1296e-11	4.68019e-12	1.8611e-12	3.85179e-12	3.38567e-12	5.35922e-12	7.38651e-12	1.14489e-11	9.06857e-12	6.70482e-12	1.73031e-12	8.30822e-13	3.12029e-12	2.63885e-12	1.72746e-12	2.56597e-12	1.01583e-12	1.13339e-12	2.03745e-12	5.71461e-13	2.46702e-13	1.56712e-12	4.59548e-13	7.81337e-13
877.367	0.981565	1.52468e-12	1.04961e-13	6.34319e-12	1.50747e-11	3.05366e-10	2.69044e-10	7.06351e-10	2.68696e-09	1.63041e-09	2.46367e-10	2.72723e-10	7.54238e-10	1.28171e-09	3.35471e-10	7.46783e-12	8.9102e-12	2.09661e-12	2.34042e-11	6.94571e-11	3.84352e-11	2.3249e-11	1.0539e-11	1.30295e-11	2.14527e-11	2.17085e-11	3.50386e-12	2.16429e-12	2.77538e-12	1.66214e-12	3.99499e-12	8.30888e-12	8.84464e-12	7.04701e-12	7.08438e-12	1.14333e-12	3.96192e-13	1.84886e-12	3.03966e-12	1.96747e-12	3.46131e-12	1.86547e-12	2.13385e-12	1.39236e-12	2.9995e-13	2.31784e-13	1.02648e-12	2.01288e-13	5.92069e-13
894.571	1.00439	1.37522e-12	4.63214e-13	3.71952e-12	2.87725e-11	3.36143e-10	2.54771e-10	6.00365e-10	2.15919e-09	1.35227e-09	2.3979e-10	2.03428e-10	1.05555e-09	1.34477e-09	3.73317e-10	3.0193e-12	6.72823e-12	4.99726e-12	1.15658e-11	4.74434e-11	2.17526e-11	1.88718e-11	9.75734e-12	9.75313e-12	2.01518e-11	2.01849e-11	2.3935e-12	2.20108e-12	1.78649e-12	7.67414e-13	2.3095e-12	7.89206e-12	5.89924e-12	4.6425e-12	6.07515e-12	1.59757e-12	2.74982e-13	1.27702e-12	2.90762e-12	1.89414e-12	4.03596e-12	3.11746e-12	3.28634e-12	1.28265e-12	2.65044e-13	6.96676e-13	6.96104e-13	6.48104e-14	8.63287e-13
911.774	1.02722	3.32202e-13	1.74685e-12	1.3082e-12	3.8635e-11	3.88876e-10	2.26434e-10	4.99589e-10	1.66937e-09	9.23896e-10	2.42708e-10	2.071e-10	1.16736e-09	1.35833e-09	3.82821e-10	2.10108e-12	9.96865e-12	8.29947e-12	1.1937e-11	3.14497e-11	8.87118e-12	1.30734e-11	7.68023e-12	5.94074e-12	1.65842e-11	1.77842e-11	1.63021e-12	1.68543e-12	1.54114e-12	5.78993e-13	8.49697e-13	6.69611e-12	3.0417e-12	2.61643e-12	4.3024e-12	2.96002e-12	3.01023e-13	1.32388e-12	2.30253e-12	1.46001e-12	4.15035e-12	4.72391e-12	4.06055e-12	1.55665e-12	4.36005e-13	1.38489e-12	6.306e-13	4.33369e-14	1.15386e-12
928.977	1.05005	2.07709e-13	2.10625e-12	1.65801e-12	3.77901e-11	4.61238e-10	2.19832e-10	4.83407e-10	1.20731e-09	4.69878e-10	3.13474e-10	2.7719e-10	1.06962e-09	1.27512e-09	3.71294e-10	4.73352e-12	1.36194e-11	1.42094e-11	2.04313e-11	2.19428e-11	3.526e-12	7.81156e-12	4.1869e-12	3.31204e-12	1.36445e-11	1.41917e-11	1.38217e-12	1.58072e-12	1.92673e-12	6.59813e-13	3.44977e-13	5.12962e-12	9.48687e-13	1.41268e-12	2.61339e-12	4.92456e-12	7.2462e-13	1.52773e-12	1.55173e-12	7.42912e-13	4.09693e-12	6.01066e-12	4.24646e-12	1.96676e-12	7.65431e-13	1.89309e-12	9.70324e-13	1.29676e-13	9.32299e-13
946.18	1.07287	2.84047e-14	2.6073e-12	2.37955e-12	3.59908e-11	5.1537e-10	3.0457e-10	5.16986e-10	7.96611e-10	1.39106e-10	4.27791e-10	4.34654e-10	7.62793e-10	1.14678e-09	3.37125e-10	8.45577e-12	1.93738e-11	2.36887e-11	3.28006e-11	1.99838e-11	3.07149e-12	3.84236e-12	1.23636e-12	3.02082e-12	1.38842e-11	1.04511e-11	1.44922e-12	2.44985e-12	2.70832e-12	8.20385e-13	5.97012e-13	3.67333e-12	1.89871e-13	8.49085e-13	1.63328e-12	7.17239e-12	1.79948e-12	1.56172e-12	8.85792e-13	1.91696e-13	3.86932e-12	6.64791e-12	3.68334e-12	2.34234e-12	1.16425e-12	1.94559e-12	1.70101e-12	4.96763e-13	3.72324e-13
963.383	1.0957	2.37208e-14	3.00815e-12	3.62801e-12	3.93361e-11	5.28458e-10	4.84911e-10	5.21595e-10	4.73741e-10	7.81871e-12	5.45784e-10	6.50948e-10	3.78922e-10	9.94084e-10	2.98232e-10	9.77889e-12	2.6862e-11	3.71094e-11	4.26043e-11	2.44449e-11	4.58728e-12	1.2408e-12	1.43923e-12	5.81624e-12	1.72458e-11	8.88582e-12	1.61155e-12	4.29365e-12	3.40821e-12	8.9147e-13	1.31314e-12	2.74378e-12	2.04785e-13	6.27006e-13	1.94871e-12	9.76078e-12	3.26423e-12	1.26151e-12	3.88063e-13	7.43904e-14	3.67392e-12	6.59336e-12	2.53908e-12	2.56761e-12	1.3334e-12	1.77755e-12	2.40927e-12	1.33019e-12	2.06927e-13
980.587	1.11853	5.59342e-13	3.33497e-12	4.17058e-12	4.74589e-11	5.09083e-10	6.7536e-10	4.64584e-10	2.43876e-10	5.9776e-11	6.69674e-10	8.38162e-10	1.01704e-10	8.10248e-10	2.79418e-10	8.17601e-12	3.82736e-11	4.7114e-11	4.77535e-11	3.09852e-11	6.67345e-12	2.30735e-13	5.10021e-12	1.23926e-11	2.33512e-11	9.27458e-12	1.89742e-12	6.91039e-12	3.84786e-12	7.5019e-13	2.30073e-12	2.44955e-12	2.01312e-13	8.21514e-13	3.92613e-12	1.20696e-11	4.97872e-12	6.97979e-13	1.36332e-13	1.59346e-13	4.01777e-12	6.03546e-12	1.37406e-12	2.46169e-12	1.23931e-12	1.38965e-12	2.85439e-12	2.66208e-12	1.24478e-12
997.79	1.14135	9.18882e-13	4.01394e-12	3.70816e-12	5.37355e-11	4.76121e-10	7.76603e-10	3.5999e-10	1.01241e-10	2.00723e-10	8.46674e-10	9.1111e-10	2.73349e-12	6.26611e-10	2.89174e-10	9.48413e-12	4.77147e-11	4.80343e-11	4.93686e-11	3.28965e-11	1.048e-11	1.3575e-12	1.18285e-11	2.31208e-11	2.91946e-11	1.01705e-11	2.97618e-12	1.00786e-11	3.82623e-12	5.20387e-13	3.30495e-12	2.94506e-12	5.94385e-14	1.6993e-12	7.02854e-12	1.33648e-11	6.52458e-12	2.88371e-13	1.29005e-13	2.43098e-13	5.42357e-12	5.47111e-12	7.13894e-13	1.95123e-12	9.84094e-13	8.78227e-13	2.92557e-12	4.27538e-12	3.83405e-12
1014.99	1.16418	1.87802e-12	3.09145e-12	4.92289e-12	5.37764e-11	4.29721e-10	7.53018e-10	2.48879e-10	2.73339e-11	3.38999e-10	1.09312e-09	8.66671e-10	2.83872e-11	4.88811e-10	3.1047e-10	2.03384e-11	5.27866e-11	3.89591e-11	4.72112e-11	2.81474e-11	1.64411e-11	5.27396e-12	2.03027e-11	3.66919e-11	3.22173e-11	1.02225e-11	5.40644e-12	1.25786e-11	3.89541e-12	2.68602e-13	4.2357e-12	3.92563e-12	2.85077e-13	3.4158e-12	1.04611e-11	1.31298e-11	7.27884e-12	4.65172e-13	4.00446e-13	5.59368e-13	8.04723e-12	5.6731e-12	7.55146e-13	1.1124e-12	7.02802e-13	4.88769e-13	2.38415e-12	5.99109e-12	7.95314e-12
1032.2	1.18701	2.77389e-12	2.00125e-12	5.68719e-12	5.04848e-11	3.52113e-10	6.61665e-10	1.46492e-10	3.67173e-12	4.63497e-10	1.30525e-09	7.88439e-10	1.05686e-10	3.70133e-10	3.37707e-10	4.95253e-11	4.64041e-11	2.86416e-11	3.97587e-11	1.95049e-11	2.28101e-11	1.16648e-11	2.90085e-11	4.97632e-11	3.16239e-11	8.78283e-12	8.43985e-12	1.38976e-11	4.10344e-12	2.28936e-13	4.83003e-12	5.06514e-12	1.25641e-12	5.69911e-12	1.36308e-11	1.10119e-11	7.15865e-12	1.53564e-12	1.17568e-12	1.66679e-12	1.0815e-11	7.14147e-12	1.57211e-12	3.25152e-13	6.40136e-13	3.40864e-13	1.2889e-12	7.82366e-12	1.30409e-11
1049.4	1.20984	2.26399e-12	1.72769e-12	4.32171e-12	4.62473e-11	2.46482e-10	5.74696e-10	5.68628e-11	3.05246e-11	6.0628e-10	1.32704e-09	7.39729e-10	1.56839e-10	2.76597e-10	3.50737e-10	8.20243e-11	3.86443e-11	1.59299e-11	3.50383e-11	9.91017e-12	2.89817e-11	1.66476e-11	3.62976e-11	5.96708e-11	2.71374e-11	6.47625e-12	1.02019e-11	1.45767e-11	4.13419e-12	3.68055e-13	5.03618e-12	6.25087e-12	2.63214e-12	7.70194e-12	1.62706e-11	7.44078e-12	6.58825e-12	3.35209e-12	2.38576e-12	3.68396e-12	1.32165e-11	8.98465e-12	2.93081e-12	2.94642e-13	9.28707e-13	6.25111e-13	2.35614e-13	1.00437e-11	1.75273e-11
1066.6	1.23266	1.41376e-12	1.39864e-12	3.0574e-12	3.75649e-11	1.43683e-10	5.15376e-10	1.34851e-11	1.11663e-10	7.65267e-10	1.12099e-09	7.05079e-10	1.41207e-10	2.23755e-10	3.34588e-10	1.00873e-10	3.33316e-11	9.01538e-12	3.45129e-11	6.16534e-12	3.18804e-11	1.86136e-11	3.98087e-11	6.39217e-11	2.06123e-11	4.04548e-12	9.68351e-12	1.46949e-11	4.00596e-12	5.30438e-13	4.95236e-12	7.12404e-12	3.82216e-12	8.91959e-12	1.74169e-11	4.25045e-12	5.74748e-12	5.62164e-12	3.55915e-12	6.00827e-12	1.51419e-11	9.95588e-12	4.29528e-12	1.3641e-12	1.88643e-12	1.68846e-12	2.03317e-13	1.22378e-11	1.99854e-11
1083.81	1.25549	5.68446e-13	1.30738e-12	2.56016e-12	2.45705e-11	7.46645e-11	4.66541e-10	5.77908e-11	2.53031e-10	9.09935e-10	7.61805e-10	6.53364e-10	8.86142e-11	1.81588e-10	3.10901e-10	8.43101e-11	3.72022e-11	1.85359e-11	3.49197e-11	8.11143e-12	3.29754e-11	1.56548e-11	3.95556e-11	6.12263e-11	1.453e-11	1.94933e-12	7.32481e-12	1.40796e-11	3.82771e-12	5.88109e-13	4.62045e-12	7.40017e-12	4.32721e-12	8.86228e-12	1.70702e-11	2.48077e-12	4.82956e-12	7.83787e-12	4.58543e-12	7.34452e-12	1.64608e-11	9.59086e-12	4.86963e-12	3.82058e-12	4.26271e-12	3.60642e-12	1.48951e-12	1.3259e-11	2.05708e-11
1101.01	1.27832	2.18351e-13	8.9406e-13	2.93428e-12	1.40591e-11	4.42019e-11	4.06156e-10	1.94349e-10	4.56861e-10	1.02781e-09	3.68678e-10	5.80341e-10	4.56013e-11	1.27461e-10	3.00514e-10	3.94249e-11	5.35437e-11	3.85253e-11	3.52324e-11	1.57993e-11	3.10793e-11	9.85713e-12	3.51117e-11	5.33111e-11	1.01759e-11	7.31535e-13	4.35913e-12	1.27246e-11	3.55869e-12	4.33962e-13	4.27001e-12	6.79649e-12	4.00239e-12	7.54076e-12	1.53981e-11	2.59096e-12	4.29156e-12	8.78723e-12	5.70767e-12	6.54716e-12	1.75001e-11	7.96926e-12	4.74051e-12	7.52824e-12	8.18349e-12	6.28531e-12	3.63092e-12	1.27066e-11	1.93057e-11
1118.21	1.30114	1.15731e-15	5.39683e-13	3.88785e-12	7.38815e-12	3.92168e-11	3.47471e-10	3.52954e-10	7.0429e-10	1.11008e-09	8.47248e-11	5.08596e-10	2.6118e-11	7.79073e-11	3.05735e-10	4.58123e-12	7.71111e-11	5.42266e-11	3.65446e-11	2.4581e-11	2.74387e-11	3.46404e-12	2.85019e-11	4.20613e-11	8.14395e-12	2.4266e-13	2.20841e-12	1.0945e-11	2.98359e-12	1.92225e-13	3.82337e-12	5.7248e-12	2.83445e-12	5.44246e-12	1.27708e-11	4.52065e-12	3.92561e-12	8.10052e-12	6.81671e-12	4.14758e-12	1.79726e-11	6.33121e-12	4.16591e-12	1.20588e-11	1.29258e-11	9.04073e-12	6.0215e-12	1.04973e-11	1.66376e-11
1135.42	1.32397	2.57059e-14	4.5213e-13	4.92713e-12	3.74053e-12	4.65737e-11	2.8877e-10	4.57744e-10	9.81476e-10	1.11939e-09	2.29342e-12	4.70403e-10	2.66273e-11	5.87432e-11	3.36712e-10	8.74885e-12	9.31518e-11	6.2897e-11	3.5617e-11	2.77003e-11	2.51353e-11	1.46174e-13	1.89843e-11	3.18938e-11	7.17996e-12	2.18533e-13	1.3741e-12	9.31461e-12	2.06918e-12	1.23474e-14	3.37935e-12	4.38596e-12	1.32424e-12	3.34362e-12	9.5256e-12	7.68084e-12	3.42395e-12	6.43936e-12	7.70969e-12	1.89658e-12	1.71444e-11	5.77171e-12	3.7577e-12	1.67261e-11	1.69141e-11	1.10355e-11	7.9508e-12	6.99871e-12	1.33892e-11
1152.62	1.3468	5.22949e-16	6.76721e-13	5.16758e-12	2.02491e-12	5.40205e-11	2.37635e-10	4.52411e-10	1.2498e-09	1.06413e-09	8.44545e-11	4.66896e-10	6.30404e-11	1.04224e-10	3.977e-10	5.17941e-11	9.08017e-11	6.64665e-11	2.91451e-11	2.59233e-11	2.25296e-11	9.97659e-13	1.04491e-11	2.32303e-11	6.19154e-12	4.23244e-13	1.77852e-12	8.09604e-12	1.0673e-12	1.25484e-13	2.94654e-12	2.9023e-12	2.70954e-13	1.75455e-12	6.25877e-12	1.1042e-11	2.81443e-12	5.1089e-12	8.22253e-12	1.09428e-12	1.52141e-11	6.09545e-12	4.28054e-12	2.03665e-11	1.87519e-11	1.15624e-11	8.73578e-12	3.39247e-12	1.02252e-11
1169.82	1.36963	3.08829e-14	1.04121e-12	4.98659e-12	1.25082e-12	5.78801e-11	1.92515e-10	3.52619e-10	1.42447e-09	1.00537e-09	2.01873e-10	4.90274e-10	1.62915e-10	2.24371e-10	4.83329e-10	1.14634e-10	7.1683e-11	6.33954e-11	1.96868e-11	2.02551e-11	1.97663e-11	4.22342e-12	4.54622e-12	1.69927e-11	4.42241e-12	7.88155e-13	2.87362e-12	7.27637e-12	4.56379e-13	5.28465e-13	2.39249e-12	1.58601e-12	2.16544e-14	8.93708e-13	3.63354e-12	1.37219e-11	2.55184e-12	4.89133e-12	8.47205e-12	2.09552e-12	1.2537e-11	6.59975e-12	5.95898e-12	2.17428e-11	1.80675e-11	1.01753e-11	8.29664e-12	8.65433e-13	7.46139e-12
1187.03	1.39245	2.64579e-14	1.18839e-12	5.36953e-12	6.67514e-13	5.79905e-11	1.55173e-10	2.17738e-10	1.44771e-09	9.77948e-10	2.34487e-10	5.45116e-10	3.40052e-10	3.92994e-10	5.7389e-10	1.71736e-10	4.69304e-11	5.29558e-11	1.08314e-11	1.5019e-11	1.53737e-11	8.00334e-12	8.82188e-13	1.37564e-11	2.4849e-12	1.10058e-12	3.79202e-12	7.1908e-12	2.88819e-13	9.64425e-13	1.7376e-12	7.78733e-13	1.89249e-13	5.85285e-13	2.36828e-12	1.51675e-11	3.24031e-12	5.49829e-12	8.62489e-12	4.50235e-12	9.37603e-12	6.57143e-12	8.24709e-12	2.00168e-11	1.56456e-11	7.06658e-12	7.12933e-12	1.32216e-14	5.17279e-12
1204.23	1.41528	1.69477e-13	1.17558e-12	5.57841e-12	1.12572e-12	5.95408e-11	1.18836e-10	1.10074e-10	1.34594e-09	9.57778e-10	1.6552e-10	6.22973e-10	5.53988e-10	5.78739e-10	6.44004e-10	1.92816e-10	2.82176e-11	3.93669e-11	6.84857e-12	1.27448e-11	9.47459e-12	1.16124e-11	1.89109e-13	1.14747e-11	1.66881e-12	1.21424e-12	4.77731e-12	7.00787e-12	6.42505e-13	1.31353e-12	9.88156e-13	5.59186e-13	2.36763e-13	6.92109e-13	2.8118e-12	1.49867e-11	5.07893e-12	6.24477e-12	8.53767e-12	6.97602e-12	6.37422e-12	5.55993e-12	9.78419e-12	1.62138e-11	1.19876e-11	3.50961e-12	5.87946e-12	6.08218e-13	3.25901e-12
1221.43	1.43811	4.50554e-13	1.09604e-12	4.77754e-12	4.24856e-12	6.36801e-11	8.16455e-11	6.71267e-11	1.16646e-09	9.29845e-10	5.93212e-11	6.96356e-10	7.23494e-10	7.42258e-10	6.67094e-10	1.7085e-10	1.73459e-11	3.07831e-11	1.3695e-11	1.17346e-11	4.44613e-12	1.39286e-11	2.20726e-12	1.02461e-11	1.63769e-12	1.06421e-12	5.70997e-12	6.31883e-12	1.37704e-12	1.63231e-12	3.24465e-13	6.69871e-13	1.7036e-13	1.20582e-12	4.41851e-12	1.33977e-11	7.32368e-12	6.70632e-12	7.66399e-12	8.30053e-12	3.97284e-12	4.16685e-12	9.12434e-12	1.21129e-11	7.59054e-12	9.60597e-13	4.96302e-12	1.9645e-12	1.69776e-12
1238.63	1.46093	5.96323e-13	1.0388e-12	3.14471e-12	9.38527e-12	6.94303e-11	4.8419e-11	7.69233e-11	9.7271e-10	8.5992e-10	7.27362e-12	7.53754e-10	7.66712e-10	8.27212e-10	6.47317e-10	1.14423e-10	1.76089e-11	3.15954e-11	2.92666e-11	1.27838e-11	2.29802e-12	1.53589e-11	5.29344e-12	9.95274e-12	1.69734e-12	7.79711e-13	6.37698e-12	4.98968e-12	2.20551e-12	2.07974e-12	3.96871e-14	9.53105e-13	3.88605e-13	2.07454e-12	6.10602e-12	1.10587e-11	8.57349e-12	6.63677e-12	5.98693e-12	7.87779e-12	2.63647e-12	3.14117e-12	6.20456e-12	8.716e-12	3.68634e-12	6.0649e-14	4.46146e-12	3.07265e-12	7.04726e-13
1255.84	1.48376	7.7605e-13	7.07065e-13	1.67862e-12	1.4644e-11	7.22635e-11	2.7579e-11	1.0501e-10	7.9851e-10	7.24906e-10	7.21378e-11	7.85719e-10	6.59004e-10	8.03837e-10	6.02579e-10	5.08889e-11	2.98797e-11	3.66903e-11	4.62192e-11	1.82829e-11	5.97512e-12	1.47206e-11	7.86804e-12	1.01295e-11	1.79611e-12	6.61967e-13	6.53596e-12	3.43479e-12	2.72152e-12	2.84238e-12	2.78109e-13	1.20031e-12	1.00844e-12	3.34955e-12	7.14965e-12	8.14962e-12	8.33064e-12	5.64418e-12	4.13917e-12	5.82164e-12	2.63796e-12	3.17639e-12	2.58364e-12	6.30471e-12	1.15006e-12	6.79195e-13	4.37477e-12	3.20048e-12	2.37396e-13
1273.04	1.50659	1.22465e-12	1.61617e-13	6.16939e-13	1.83923e-11	7.22678e-11	1.80342e-11	1.26726e-10	6.33368e-10	5.55158e-10	2.35571e-10	7.67982e-10	4.61846e-10	6.77713e-10	5.64354e-10	7.92327e-12	5.03016e-11	3.75631e-11	6.06064e-11	2.9793e-11	1.32696e-11	1.22408e-11	9.21406e-12	9.63036e-12	2.26756e-12	6.07693e-13	6.7126e-12	1.99689e-12	3.00437e-12	3.61156e-12	8.75719e-13	1.50645e-12	1.97306e-12	4.49459e-12	7.33975e-12	4.90222e-12	7.19209e-12	3.66312e-12	2.63696e-12	3.49225e-12	3.56637e-12	4.06643e-12	5.48673e-13	5.12754e-12	4.56966e-14	2.19494e-12	4.46591e-12	2.50515e-12	1.22849e-13
1290.24	1.52942	1.12978e-12	6.1532e-15	3.09278e-13	1.86963e-11	7.28739e-11	1.41837e-11	1.36996e-10	4.70157e-10	3.8159e-10	4.01472e-10	7.18732e-10	2.49037e-10	4.98401e-10	5.51382e-10	4.94144e-12	7.46209e-11	2.97091e-11	7.18085e-11	4.66774e-11	1.94501e-11	9.30519e-12	8.02597e-12	9.01767e-12	2.78282e-12	7.37221e-13	6.86934e-12	1.32491e-12	3.09998e-12	4.429e-12	1.32972e-12	1.80922e-12	3.17321e-12	4.90589e-12	6.65276e-12	2.09444e-12	5.92889e-12	1.40082e-12	1.80099e-12	2.03132e-12	4.88328e-12	5.00293e-12	9.55907e-13	5.30272e-12	5.80822e-13	4.1386e-12	4.24314e-12	1.6408e-12	2.54838e-13
1307.45	1.55224	1.2542e-12	1.34998e-13	9.49903e-14	1.76099e-11	7.19177e-11	1.57863e-11	1.45621e-10	3.10124e-10	2.39634e-10	4.56634e-10	6.71687e-10	9.09454e-11	3.12037e-10	5.62074e-10	6.20564e-11	9.78383e-11	1.56327e-11	8.0552e-11	6.2315e-11	2.37811e-11	5.70541e-12	6.01533e-12	7.31366e-12	3.46384e-12	1.36788e-12	6.69163e-12	1.50399e-12	3.2137e-12	5.30563e-12	1.35721e-12	1.99606e-12	4.48116e-12	4.28993e-12	5.4557e-12	4.66384e-13	4.96079e-12	1.85809e-13	1.49144e-12	1.72725e-12	6.16432e-12	5.39121e-12	3.02993e-12	6.79251e-12	2.88057e-12	5.8947e-12	3.73523e-12	8.82053e-13	5.10703e-13
	1.57507
	1.5979
	1.62072
	1.64355
	1.66638
	1.68921
	1.71203
	1.73486
	1.75769
	1.78051
	1.80334
	1.82617
	1.84899
	1.87182
	1.89465
	1.91748
	1.9403
	1.96313
	1.98596
	2.00878
	2.03161
	2.05444
	2.07727
	2.10009
	2.12292
	2.14575
	2.16857
	2.1914
	2.21423
	2.23706
	2.25988
	2.28271
	2.30554
	2.32836
	2.35119
	2.37402
	2.39684
	2.41967
	2.4425
	2.46533
	2.48815
	2.51098
	2.53381
	2.55663
	2.57946
	2.60229
	2.62512
	2.64794
	2.67077
	2.6936
	2.71642
	2.73925
	2.76208
	2.78491
	2.80773
	2.83056
	2.85339
	2.87621
	2.89904
	2.92187
	2.9447
	2.96752
	2.99035
	3.01318
	3.036
	3.05883
	3.08166
	3.10448
	3.12731
	3.15014
	3.17297
	3.19579
	3.21862
	3.24145
	3.26427
	3.2871
	3.30993
	3.33276
	3.35558
	3.37841
	3.40124
	3.42406
	3.44689
	3.46972
	3.49255
	3.51537
	3.5382
	3.56103
	3.58385
	3.60668
	3.62951
	3.65234
	3.67516
	3.69799
	3.72082
	3.74364
	3.76647
	3.7893
	3.81212
	3.83495
	3.85778
	3.88061
	3.90343
	3.92626
	3.94909
	3.97191
	3.99474
	4.01757
	4.0404
	4.06322
	4.08605
	4.10888
	4.1317
	4.15453
	4.17736
	4.20019
	4.22301
	4.24584
	4.26867
	4.29149
	4.31432
	4.33715
	4.35998
	4.3828
	4.40563
	4.42846
	4.45128
	4.47411
	4.49694
	4.51976
	4.54259
	4.56542
	4.58825
	4.61107
	4.6339
	4.65673
	4.67955
	4.70238
	4.72521
	4.74804
	4.77086
	4.79369
	4.81652
	4.83934
	4.86217
	4.885
	4.90783
	4.93065
	4.95348
	4.97631
	4.99913
	5.02196
	5.04479
	5.06762
	5.09044
	5.11327
	5.1361
	5.15892
	5.18175
	5.20458
	5.2274
	5.25023
	5.27306
	5.29589
	5.31871
	5.34154
	5.36437
	5.38719
	5.41002
	5.43285
	5.45568
	5.4785
	5.50133
	5.52416
	5.54698
	5.56981
	5.59264
	5.61547
	5.63829
	5.66112
	5.68395
	5.70677
	5.7296
	5.75243
	5.77526
	5.79808
	5.82091
	5.84374
	5.86656
	5.88939
	5.91222
	5.93504
	5.95787
	5.9807
	6.00353
	6.02635
	6.04918
	6.07201
	6.09483
	6.11766
	6.14049
	6.16332
	6.18614
	6.20897
	6.2318
	6.25462
	6.27745
	6.30028
	6.32311
	6.34593
	6.36876
	6.39159
	6.41441
	6.43724
	6.46007
	6.48289
	6.50572
	6.52855
	6.55138
	6.5742
	6.59703
	6.61986
	6.64268
	6.66551
	6.68834
	6.71117
	6.73399
	6.75682
	6.77965
	6.80247
	6.8253
	6.84813
	6.87096
	6.89378
	6.91661
	6.93944
	6.96226
	6.98509
	7.00792
	7.03075
	7.05357
	7.0764
	7.09923
	7.12205
	7.14488
	7.16771
	7.19053
	7.21336
	7.23619
	7.25902
	7.28184
	7.30467
	7.3275
	7.35032
	7.37315
	7.39598
	7.41881
	7.44163
	7.46446
	7.48729
	7.51011
	7.53294
	7.55577
	7.5786
	7.60142
	7.62425
	7.64708
	7.6699
	7.69273
	7.71556
	7.73839
	7.76121
	7.78404
	7.80687
	7.82969
	7.85252
	7.87535
	7.89817
	7.921
	7.94383
	7.96666
	7.98948
	8.01231
	8.03514
	8.05796
	8.08079
	8.10362
	8.12645
	8.14927
	8.1721
	8.19493
	8.21775
	8.24058
	8.26341
	8.28624
	8.30906
	8.33189
	8.35472
	8.37754
	8.40037
	8.4232
	8.44603
	8.46885
	8.49168
	8.51451
	8.53733
	8.56016
	8.58299
	8.60581
	8.62864
	8.65147
	8.6743
	8.69712
	8.71995
	8.74278
	8.7656
	8.78843
	8.81126
	8.83409
	8.85691
	8.87974
	8.90257
	8.92539
	8.94822
	8.97105
	8.99388
	9.0167
	9.03953
	9.06236
	9.08518
	9.10801
	9.13084
	9.15367
	9.17649
	9.19932
	9.22215
	9.24497
	9.2678
	9.29063
	9.31345
	9.33628
	9.35911
	9.38194
	9.40476
	9.42759
	9.45042
	9.47324
	9.49607
	9.5189
	9.54173
	9.56455
	9.58738
	9.61021
	9.63303
	9.65586
	9.67869
	9.70152
	9.72434
	9.74717
	9.77
	9.79282
	9.81565
	9.83848
	9.86131
	9.88413
	9.90696
	9.92979
	9.95261
	9.97544
	9.99827
	10.0211
	10.0439
	10.0667
	10.0896
	10.1124
	10.1352
	10.1581
	10.1809
	10.2037
	10.2265
	10.2494
	10.2722
	10.295
	10.3178
	10.3407
	10.3635
	10.3863
	10.4092
	10.432
	10.4548
	10.4776
	10.5005
	10.5233
	10.5461
	10.5689
	10.5918
	10.6146
	10.6374
	10.6603
	10.6831
	10.7059
	10.7287
	10.7516
	10.7744
	10.7972
	10.82
	10.8429
	10.8657
	10.8885
	10.9114
	10.9342
	10.957
	10.9798
	11.0027
	11.0255
	11.0483
	11.0711
	11.094
	11.1168
	11.1396
	11.1624
	11.1853
	11.2081
	11.2309
	11.2538
	11.2766
	11.2994
	11.3222
	11.3451
	11.3679
	11.3907
	11.4135
	11.4364
	11.4592
	11.482
	11.5049
	11.5277
	11.5505
	11.5733
	11.5962
	11.619
	11.6418
	11.6646
	11.6875
	11.7103
	11.7331
	11.756
	11.7788
	11.8016
	11.8244
	11.8473
	11.8701
	11.8929
	11.9157
	11.9386
	11.9614
	11.9842
	12.0071
	12.0299
	12.0527
	12.0755
	12.0984
	12.1212
	12.144
	12.1668
	12.1897
	12.2125
	12.2353
	12.2582
	12.281
	12.3038
	12.3266
	12.3495
	12.3723
	12.3951
	12.4179
	12.4408
	12.4636
	12.4864
	12.5092
	12.5321
	12.5549
	12.5777
	12.6006
	12.6234
	12.6462
	12.669
	12.6919
	12.7147
	12.7375
	12.7603
	12.7832
	12.806
	12.8288
	12.8517
	12.8745
	12.8973
	12.9201
	12.943
	12.9658
	12.9886
	13.0114
	13.0343
	13.0571
	13.0799
	13.1028
	13.1256
	13.1484
	13.1712
	13.1941
	13.2169
	13.2397
	13.2625
	13.2854
	13.3082
	13.331
	13.3539
	13.3767
	13.3995
	13.4223
	13.4452
	13.468
	13.4908
	13.5136
	13.5365
	13.5593
	13.5821
	13.6049
	13.6278
	13.6506
	13.6734
	13.6963
	13.7191
	13.7419
	13.7647
	13.7876
	13.8104
	13.8332
	13.856
	13.8789
	13.9017
	13.9245
	13.9474
	13.9702
	13.993
	14.0158
	14.0387
	14.0615
	14.0843
	14.1071
	14.13
	14.1528
	14.1756
	14.1985
	14.2213
	14.2441
	14.2669
	14.2898
	14.3126
	14.3354
	14.3582
	14.3811
	14.4039
	14.4267
	14.4496
	14.4724
	14.4952
	14.518
	14.5409
	14.5637
	14.5865
	14.6093
	14.6322
	14.655
	14.6778
	14.7006
	14.7235
	14.7463
	14.7691
	14.792
	14.8148
	14.8376
	14.8604
	14.8833
	14.9061
	14.9289
	14.9517
	14.9746
	14.9974
	15.0202
	15.0431
	15.0659
	15.0887
	15.1115
	15.1344
	15.1572
	15.18
	15.2028
	15.2257
	15.2485
	15.2713
	15.2942
	15.317
	15.3398
	15.3626
	15.3855
	15.4083
	15.4311
	15.4539
	15.4768
	15.4996
	15.5224
	15.5453
	15.5681
	15.5909
	15.6137
	15.6366
	15.6594
	15.6822
	15.705
	15.7279
	15.7507
	15.7735
	15.7963
	15.8192
	15.842
	15.8648
	15.8877
	15.9105
	15.9333
	15.9561
	15.979
	16.0018
	16.0246
	16.0474
	16.0703
	16.0931
	16.1159
	16.1388
	16.1616
	16.1844
	16.2072
	16.2301
	16.2529
	16.2757
	16.2985
	16.3214
	16.3442
	16.367
	16.3899
	16.4127
	16.4355
	16.4583
	16.4812
	16.504
	16.5268
	16.5496
	16.5725
	16.5953
	16.6181
	16.641
	16.6638
	16.6866
	16.7094
	16.7323
	16.7551
	16.7779
	16.8007
	16.8236
	16.8464
	16.8692
	16.8921
	16.9149
	16.9377
	16.9605
	16.9834
	17.0062
	17.029
	17.0518
	17.0747
	17.0975
	17.1203
	17.1431
	17.166
	17.1888
	17.2116
	17.2345
	17.2573
	17.2801
	17.3029
	17.3258
	17.3486
	17.3714
	17.3942
	17.4171
	17.4399
	17.4627
	17.4856
	17.5084
	17.5312
	17.554
	17.5769
	17.5997
	17.6225
	17.6453
	17.6682
	17.691
	17.7138
	17.7367
	17.7595
	17.7823
	17.8051
	17.828
	17.8508
	17.8736
	17.8964
	17.9193
	17.9421
	17.9649
	17.9878
	18.0106
	18.0334
	18.0562
	18.0791
	18.1019
	18.1247
	18.1475
	18.1704
	18.1932
	18.216
	18.2388
	18.2617
	18.2845
	18.3073
	18.3302
	18.353
	18.3758
	18.3986
	18.4215
	18.4443
	18.4671
	18.4899
	18.5128
	18.5356
	18.5584
	18.5813
	18.6041
	18.6269
	18.6497
	18.6726
	18.6954
	18.7182
	18.741
	18.7639
	18.7867
	18.8095
	18.8324
	18.8552
	18.878
	18.9008
	18.9237
	18.9465
	18.9693
	18.9921
	19.015
	19.0378
	19.0606
	19.0835
	19.1063
	19.1291
	19.1519
	19.1748
	19.1976
	19.2204
	19.2432
	19.2661
	19.2889
	19.3117
	19.3345
	19.3574
	19.3802
	19.403
	19.4259
	19.4487
	19.4715
	19.4943
	19.5172
	19.54
	19.5628
	19.5856
	19.6085
	19.6313
	19.6541
	19.677
	19.6998
	19.7226
	19.7454
	19.7683
	19.7911
	19.8139
	19.8367
	19.8596
	19.8824
	19.9052
	19.9281
	19.9509
	19.9737
	19.9965
	20.0194
	20.0422
	20.065
	20.0878
	20.1107
	20.1335
	20.1563
	20.1792
	20.202
	20.2248
	20.2476
	20.2705
	20.2933
	20.3161
	20.3389
	20.3618
	20.3846
	20.4074
	20.4303
	20.4531
	20.4759
	20.4987
	20.5216
	20.5444
	20.5672
	20.59
	20.6129
	20.6357
	20.6585
	20.6813
	20.7042
	20.727
	20.7498
	20.7727
	20.7955
	20.8183
	20.8411
	20.864
	20.8868
	20.9096
	20.9324
	20.9553
	20.9781
	21.0009
	21.0238
	21.0466
	21.0694
	21.0922
	21.1151
	21.1379
	21.1607
	21.1835
	21.2064
	21.2292
	21.252
	21.2749
	21.2977
	21.3205
	21.3433
	21.3662
	21.389
	21.4118
	21.4346
	21.4575
	21.4803
	21.5031
	21.526
	21.5488
	21.5716
	21.5944
	21.6173
	21.6401
	21.6629
	21.6857
	21.7086
	21.7314
	21.7542
	21.777
	21.7999
	21.8227
	21.8455
	21.8684
	21.8912
	21.914
	21.9368
	21.9597
	21.9825
	22.0053
	22.0281
	22.051
	22.0738
	22.0966
	22.1195
	22.1423
	22.1651
	22.1879
	22.2108
	22.2336
	22.2564
	22.2792
	22.3021
	22.3249
	22.3477
	22.3706
	22.3934
	22.4162
	22.439
	22.4619
	22.4847
	22.5075
	22.5303
	22.5532
	22.576
	22.5988
	22.6217
	22.6445
	22.6673
	22.6901
	22.713
	22.7358
	22.7586
	22.7814
	22.8043
	22.8271
	22.8499
	22.8727
	22.8956
	22.9184
	22.9412
	22.9641
	22.9869
	23.0097
	23.0325
	23.0554
	23.0782
	23.101
	23.1238
	23.1467
	23.1695
	23.1923
	23.2152
	23.238
	23.2608
	23.2836
	23.3065
	23.3293
	23.3521
	23.3749
	23.3978
	23.4206
	23.4434
	23.4663
	23.4891
	23.5119
	23.5347
	23.5576
	23.5804
	23.6032
	23.626
	23.6489
	23.6717
	23.6945
	23.7174
	23.7402
	23.763
	23.7858
	23.8087
	23.8315
	23.8543
	23.8771
	23.9
	23.9228
	23.9456
	23.9684
	23.9913
	24.0141
	24.0369
	24.0598
	24.0826
	24.1054
	24.1282
	24.1511
	24.1739
	24.1967
	24.2195
	24.2424
	24.2652
	24.288
	24.3109
	24.3337
	24.3565
	24.3793
	24.4022
	24.425
	24.4478
	24.4706
	24.4935
	24.5163
	24.5391
	24.562
	24.5848
	24.6076
	24.6304
	24.6533
	24.6761
	24.6989
	24.7217
	24.7446
	24.7674
	24.7902
	24.8131
	24.8359
	24.8587
	24.8815
	24.9044
	24.9272
	24.95
	24.9728
	24.9957
	25.0185
	25.0413
	25.0642
	25.087
	25.1098
	25.1326
	25.1555
	25.1783
	25.2011
	25.2239
	25.2468
	25.2696
	25.2924
	25.3152
	25.3381
	25.3609
	25.3837
	25.4066
	25.4294
	25.4522
	25.475
	25.4979
	25.5207
	25.5435
	25.5663
	25.5892
	25.612
	25.6348
	25.6577
	25.6805
	25.7033
	25.7261
	25.749
	25.7718
	25.7946
	25.8174
	25.8403
	25.8631
	25.8859
	25.9088
	25.9316
	25.9544
	25.9772
	26.0001
	26.0229
	26.0457
	26.0685
	26.0914
	26.1142
	26.137
	26.1599
	26.1827
	26.2055
	26.2283
	26.2512
	26.274
	26.2968
	26.3196
	26.3425
	26.3653
	26.3881
	26.4109
	26.4338
	26.4566
	26.4794
	26.5023
	26.5251
	26.5479
	26.5707
	26.5936
	26.6164
	26.6392
	26.662
	26.6849
	26.7077
	26.7305
	26.7534
	26.7762
	26.799
	26.8218
	26.8447
	26.8675
	26.8903
	26.9131
	26.936
	26.9588
	26.9816
	27.0045
	27.0273
	27.0501
	27.0729
	27.0958
	27.1186
	27.1414
	27.1642
	27.1871
	27.2099
	27.2327
	27.2556
	27.2784
	27.3012
	27.324
	27.3469
	27.3697
	27.3925
	27.4153
	27.4382
	27.461
	27.4838
	27.5066
	27.5295
	27.5523
	27.5751
	27.598
	27.6208
	27.6436
	27.6664
	27.6893
	27.7121
	27.7349
	27.7577
	27.7806
	27.8034
	27.8262
	27.8491
	27.8719
	27.8947
	27.9175
	27.9404
	27.9632
	27.986
	28.0088
	28.0317
	28.0545
	28.0773
	28.1002
	28.123
	28.1458
	28.1686
	28.1915
	28.2143
	28.2371
	28.2599
	28.2828
	28.3056
	28.3284
	28.3513
	28.3741
	28.3969
	28.4197
	28.4426
	28.4654
	28.4882
	28.511
	28.5339
	28.5567
	28.5795
	28.6024
	28.6252
	28.648
	28.6708
	28.6937
	28.7165
	28.7393
	28.7621
	28.785
	28.8078
	28.8306
	28.8534
	28.8763
	28.8991
	28.9219
	28.9448
	28.9676
	28.9904
	29.0132
	29.0361
	29.0589
	29.0817
	29.1045
	29.1274
	29.1502
	29.173
	29.1959
	29.2187
	29.2415
	29.2643
	29.2872
	29.31
	29.3328
	29.3556
	29.3785
	29.4013
	29.4241
	29.447
	29.4698
	29.4926
	29.5154
	29.5383
	29.5611
	29.5839
	29.6067
	29.6296
	29.6524
	29.6752
	29.6981
	29.7209
	29.7437
	29.7665
	29.7894
	29.8122
	29.835
	29.8578
	29.8807
	29.9035
	29.9263
	29.9491
	29.972
	29.9948
	30.0176
	30.0405
	30.0633
	30.0861
	30.1089
	30.1318
	30.1546
	30.1774
	30.2002
	30.2231
	30.2459
	30.2687
	30.2916
	30.3144
	30.3372
	30.36
	30.3829
	30.4057
	30.4285
	30.4513
	30.4742
	30.497
	30.5198
	30.5427
	30.5655
	30.5883
	30.6111
	30.634
	30.6568
	30.6796
	30.7024
	30.7253
	30.7481
	30.7709
	30.7938
	30.8166
	30.8394
	30.8622
	30.8851
	30.9079
	30.9307
	30.9535
	30.9764
	30.9992
	31.022
	31.0448
	31.0677
	31.0905
	31.1133
	31.1362
	31.159
	31.1818
	31.2046
	31.2275
	31.2503
	31.2731
	31.2959
	31.3188
	31.3416
	31.3644
	31.3873
	31.4101
	31.4329
	31.4557
	31.4786
	31.5014
	31.5242
	31.547
	31.5699
	31.5927
	31.6155
	31.6384
	31.6612
	31.684
	31.7068
	31.7297
	31.7525
	31.7753
	31.7981
	31.821
	31.8438
	31.8666
	31.8895
	31.9123
	31.9351
	31.9579
	31.9808
	32.0036
	32.0264
	32.0492
	32.0721
	32.0949
	32.1177
	32.1405
	32.1634
	32.1862
	32.209
	32.2319
	32.2547
	32.2775
	32.3003
	32.3232
	32.346
	32.3688
	32.3916
	32.4145
	32.4373
	32.4601
	32.483
	32.5058
	32.5286
	32.5514
	32.5743
	32.5971
	32.6199
	32.6427
	32.6656
	32.6884
	32.7112
	32.7341
	32.7569
	32.7797
	32.8025
	32.8254
	32.8482
	32.871
	32.8938
	32.9167
	32.9395
	32.9623
	32.9852
	33.008
	33.0308
	33.0536
	33.0765
	33.0993
	33.1221
	33.1449
	33.1678
	33.1906
	33.2134
	33.2363
	33.2591
	33.2819
	33.3047
	33.3276
	33.3504
	33.3732
	33.396
	33.4189
	33.4417
	33.4645
	33.4873
	33.5102
	33.533
	33.5558
	33.5787
	33.6015
	33.6243
	33.6471
	33.67
	33.6928
	33.7156
	33.7384
	33.7613
	33.7841
	33.8069
	33.8298
	33.8526
	33.8754
	33.8982
	33.9211
	33.9439
	33.9667
	33.9895
	34.0124
	34.0352
	34.058
	34.0809
	34.1037
	34.1265
	34.1493
	34.1722
	34.195
	34.2178
	34.2406
	34.2635
	34.2863
	34.3091
	34.332
	34.3548
	34.3776
	34.4004
	34.4233
	34.4461
	34.4689
	34.4917
	34.5146
	34.5374
	34.5602
	34.583
	34.6059
	34.6287
	34.6515
	34.6744
	34.6972
	34.72
	34.7428
	34.7657
	34.7885
	34.8113
	34.8341
	34.857
	34.8798
	34.9026
	34.9255
	34.9483
	34.9711
	34.9939
	35.0168
	35.0396
	35.0624
	35.0852
	35.1081
	35.1309
	35.1537
	35.1766
	35.1994
	35.2222
	35.245
	35.2679
	35.2907
	35.3135
	35.3363
	35.3592
	35.382
	35.4048
	35.4277
	35.4505
	35.4733
	35.4961
	35.519
	35.5418
	35.5646
	35.5874
	35.6103
	35.6331
	35.6559
	35.6787
	35.7016
	35.7244
	35.7472
	35.7701
	35.7929
	35.8157
	35.8385
	35.8614
	35.8842
	35.907
	35.9298
	35.9527
	35.9755
	35.9983
	36.0212
	36.044
	36.0668
	36.0896
	36.1125
	36.1353
	36.1581
	36.1809
	36.2038
	36.2266
	36.2494
	36.2723
	36.2951
	36.3179
	36.3407
	36.3636
	36.3864
	36.4092
	36.432
	36.4549
	36.4777
	36.5005
	36.5234
	36.5462
	36.569
	36.5918
	36.6147
	36.6375
	36.6603
	36.6831
	36.706
	36.7288
	36.7516
	36.7745
	36.7973
	36.8201
	36.8429
	36.8658
	36.8886
	36.9114
	36.9342
	36.9571
	36.9799
	37.0027
	37.0255
	37.0484
	37.0712
	37.094
	37.1169
	37.1397
	37.1625
	37.1853
	37.2082
	37.231
	37.2538
	37.2766
	37.2995
	37.3223
	37.3451
	37.368
	37.3908
	37.4136
	37.4364
	37.4593
	37.4821
	37.5049
	37.5277
	37.5506
	37.5734
	37.5962
	37.6191
	37.6419
	37.6647
	37.6875
	37.7104
	37.7332
	37.756
	37.7788
	37.8017
	37.8245
	37.8473
	37.8702
	37.893
	37.9158
	37.9386
	37.9615
	37.9843
	38.0071
	38.0299
	38.0528
	38.0756
	38.0984
	38.1212
	38.1441
	38.1669
	38.1897
	38.2126
	38.2354
	38.2582
	38.281
	38.3039
	38.3267
	38.3495
	38.3723
	38.3952
	38.418
	38.4408
	38.4637
	38.4865
	38.5093
	38.5321
	38.555
	38.5778
	38.6006
	38.6234
	38.6463
	38.6691
	38.6919
	38.7148
	38.7376
	38.7604
	38.7832
	38.8061
	38.8289
	38.8517
	38.8745
	38.8974
	38.9202
	38.943
	38.9659
	38.9887
	39.0115
	39.0343
	39.0572
	39.08
	39.1028
	39.1256
	39.1485
	39.1713
	39.1941
	39.2169
	39.2398
	39.2626
	39.2854
	39.3083
	39.3311
	39.3539
	39.3767
	39.3996
	39.4224
	39.4452
	39.468
	39.4909
	39.5137
	39.5365
	39.5594
	39.5822
	39.605
	39.6278
	39.6507
	39.6735
	39.6963
	39.7191
	39.742
	39.7648
	39.7876
	39.8105
	39.8333
	39.8561
	39.8789
	39.9018
	39.9246
	39.9474
	39.9702
	39.9931
	40.0159
	40.0387
	40.0616
	40.0844
	40.1072
	40.13
	40.1529
	40.1757
	40.1985
	40.2213
	40.2442
	40.267
	40.2898
	40.3126
	40.3355
	40.3583
	40.3811
	40.404
	40.4268
	40.4496
	40.4724
	40.4953
	40.5181
	40.5409
	40.5637
	40.5866
	40.6094
	40.6322
	40.6551
	40.6779
	40.7007
	40.7235
	40.7464
	40.7692
	40.792
	40.8148
	40.8377
	40.8605
	40.8833
	40.9062
	40.929
	40.9518
	40.9746
	40.9975
	41.0203
	41.0431
	41.0659
	41.0888
	41.1116
	41.1344
	41.1573
	41.1801
	41.2029
	41.2257
	41.2486
	41.2714
	41.2942
	41.317
	41.3399
	41.3627
	41.3855
	41.4084
	41.4312
	41.454
	41.4768
	41.4997
	41.5225
	41.5453
	41.5681
	41.591
	41.6138
	41.6366
	41.6594
	41.6823
	41.7051
	41.7279
	41.7508
	41.7736
	41.7964
	41.8192
	41.8421
	41.8649
	41.8877
	41.9105
	41.9334
	41.9562
	41.979
	42.0019
	42.0247
	42.0475
	42.0703
	42.0932
	42.116
	42.1388
	42.1616
	42.1845
	42.2073
	42.2301
	42.253
	42.2758
	42.2986
	42.3214
	42.3443
	42.3671
	42.3899
	42.4127
	42.4356
	42.4584
	42.4812
	42.5041
	42.5269
	42.5497
	42.5725
	42.5954
	42.6182
	42.641
	42.6638
	42.6867
	42.7095
	42.7323
	42.7551
	42.778
	42.8008
	42.8236
	42.8465
	42.8693
	42.8921
	42.9149
	42.9378
	42.9606
	42.9834
	43.0062
	43.0291
	43.0519
	43.0747
	43.0976
	43.1204
	43.1432
	43.166
	43.1889
	43.2117
	43.2345
	43.2573
	43.2802
	43.303
	43.3258
	43.3487
	43.3715
	43.3943
	43.4171
	43.44
	43.4628
	43.4856
	43.5084
	43.5313
	43.5541
	43.5769
	43.5998
	43.6226
	43.6454
	43.6682
	43.6911
	43.7139
	43.7367
	43.7595
	43.7824
	43.8052
	43.828
	43.8508
	43.8737
	43.8965
	43.9193
	43.9422
	43.965
	43.9878
	44.0106
	44.0335
	44.0563
	44.0791
	44.1019
	44.1248
	44.1476
	44.1704
	44.1933
	44.2161
	44.2389
	44.2617
	44.2846
	44.3074
	44.3302
	44.353
	44.3759
	44.3987
	44.4215
	44.4444
	44.4672
	44.49
	44.5128
	44.5357
	44.5585
	44.5813
	44.6041
	44.627
	44.6498
	44.6726
	44.6955
	44.7183
	44.7411
	44.7639
	44.7868
	44.8096
	44.8324
	44.8552
	44.8781
	44.9009
	44.9237
	44.9466
	44.9694
	44.9922
	45.015
	45.0379
	45.0607
	45.0835
	45.1063
	45.1292
	45.152
	45.1748
	45.1976
	45.2205
	45.2433
	45.2661
	45.289
	45.3118
	45.3346
	45.3574
	45.3803
	45.4031
	45.4259
	45.4487
	45.4716
	45.4944
	45.5172
	45.5401
	45.5629
	45.5857
[truncated: 352,102+ more rows]
[truncated: 4,048 more columns]

## Sheet: Figure3
df/max(df)
0	0.0648931	0	0	0	0	0.0810363	0	0.0769028	0	0	0	-0.02143	0.129113	0.0231719	0	-0.0111072	0	0	0	0.0370973	0.198894	0	0.00135098	-0.150838	0	0	0.136349	-0.173321	-0.00579749	-0.0860646	0	0	0	0.226984	-0.0605109	0.172175	0	0.185102	0.0372883	0	-0.0555351	-0.109055	0	0.173304	-0.460151	-0.344283	0	-0.571366	-0.449869
-0.0698032	-0.0447238	-0.0289881	0	-0.057263	0	0	-0.0116942	0	0	0	0	0	0	0	0	0	-0.197783	0	0.0236308	0	0.0743613	0	-0.0975024	0.142878	0	0	0	0	0.0658224	-0.227467	0	-0.366167	-0.0277849	0.262151	-0.112695	0	0.234256	0.182089	0.287164	0.0345312	-0.362054	0	0	0	0	-0.317732	-0.328838	-0.0732848	-0.504798
0	0	-0.0335995	0	0	0.033606	0	0	0.0241109	0.0583766	0	0.0972711	0	0.118313	0	0.12162	0	0	0	0	0	0.195474	0.196386	0	0	0.127277	0.11899	0	0.0814324	0	0	0	0	0	-0.0417177	0	0.261896	0.0286257	0	0	0.112919	0	0	0	-0.178373	0	-0.250282	-0.243383	-0.506579	0
0	0	0.0157142	0	0	0.0165836	0	-0.0123062	0	0	0.0846861	0.0808727	0	0	0	0.178555	0.141124	-0.0044667	0.187223	0	0	0.164081	0.215304	0.1587	0	-0.153923	0	0.0869077	0	-0.0181611	0	-0.0398692	-0.0665039	0	-0.165214	0	0	0.193775	0.250957	-0.0533248	0	0.0970726	-0.0594539	0	-0.381843	0	-0.0371619	-0.180565	-0.148074	-0.254755
0	0.0228279	0	0	-0.00303968	0.0522001	0	0	0	0.10782	0	0	-0.0234197	-0.0268423	0	0	0	0	0	-0.158561	0	0.198279	0.249533	-0.0857373	0	0	-0.12826	-0.0667835	0.0792989	0	-0.0998302	-0.201779	-0.0204402	-0.137255	0	-0.340215	0.247831	0.135371	-0.134482	0	-0.137564	0.0013501	0	-0.0290282	0	0	-0.538261	-0.396637	-0.479546	0.117908
0	0	0	0	0	0.0648791	0	-0.102882	0	0	0	0	0.103519	0	0.130855	0	0	-0.0585878	0	-0.00477707	0	-0.0642619	0.128889	0	0	0.0698382	0	0	0	-0.211497	-0.112555	-0.1395	-0.24104	0	-0.0680898	0	0	0.292375	0	0.160313	-0.405973	0.109535	0.215835	-0.515353	0.00564958	0	0	0	-0.323851	0
0	0	0	0	0.0284636	0	0.087936	0	0	0	0	0	0	0.107266	0	0.137094	0	0	-0.148369	0.141843	0	0	-0.0253949	0	-0.0023683	-0.0928446	0	-0.159464	0	0.0199943	0.0358953	-0.0170305	0.163597	0.174206	0	-0.0330005	0	0	0	0	0.182394	0.0101589	-0.138178	0	-0.414651	-0.176777	-0.366285	0	-0.314895	0.045283
0	0	-0.0652903	0	0	0	0	0	0.101609	0	-0.0759061	0	0	0.121262	0	0.180367	0	0	0.111392	0	0	0.149653	0.232875	0	0.0792494	0	0.134029	0	0	0	0.247574	-0.0034314	0	0	0	0.118121	0	0	0	0	0	-0.212353	-0.0586893	-0.180992	0	-0.0224562	-0.263872	0	-0.05104	-0.28181
0	0.0019803	0	-0.0335479	-0.0554244	0	-0.0705605	0	0	0	0.105392	0.0153664	-0.0494087	0	0	0	0	0	-0.150471	0.0994822	-0.0140801	0	0.0957589	-0.141396	0.119669	0	0.16718	0	0	-0.0904032	-0.158423	0	-0.21614	0.133289	0	0.188821	0.246092	0	0	0	0	0	-0.120458	-0.0186793	0	-0.43976	-0.180328	0	0	0
0	0	0	-0.0774539	-0.0773665	-0.078719	0	0	0.106058	0	-0.0765385	0	0	0	0	0.129428	0	0.169767	0	0	0	0	0.0309348	0.110262	0	-0.110097	0	0.185703	0.124866	0	0	0	0.0113617	0	0.187228	-0.0407162	0	0.195901	-0.321948	0	0.10737	0.169663	0	-0.0382473	0.00395053	0	-0.273828	-0.361275	0.203792	0
0	0	0	0	0	0	-0.0882596	0	0.0644871	0	0	0.0855743	0.120771	0.120807	0	0	0	0	0	0	0	0	0	0.00953507	0	0	0.187926	0	0.08515	-0.221985	0.0306115	0	0	0.215252	-0.148728	0.0445429	-0.324408	0	0.334825	0.200235	-0.108357	-0.2964	0	-0.230446	-0.0849685	-0.18685	0	-0.404322	0.0690984	-0.40485
0	0	0	0	0.0200439	-0.00417158	-0.0326321	0	0	0	0	0	0	0.0428408	0	0	0	0	-0.139436	0	0	0	0	0	-0.0774537	0.0772308	0	0	0	0	0	0	0	-0.0764229	0	-0.305325	0	0.0920092	0	-0.0585249	0	0	0	0	0.0275908	0.0333417	0	-0.315273	-0.446283	0
0	0	0	0.0130575	0	0	0	0	0	0	0	0	0	0	0	0	0.0878613	0.115372	0	-0.153356	0	-0.141694	0.0630397	0.125617	-0.0125326	0.0132591	0	0.0835407	0	0	0	0	0	0	-0.277383	0	0.192381	0	0.0968399	0	-0.331529	0.129002	0	0	-0.144564	0	0	0.174366	0.248562	0.132625
0	0	0	0	0	-0.0177114	-0.0351163	0	0	0.0803125	0.0083718	0.0983971	0	0	0	0	0.0674659	0.0982715	0	0	0	0	0	-0.107991	-0.057805	0.0940953	0	0	0.169837	0	0.0858022	-0.0176152	0.153241	-0.133063	-0.331465	-0.0386828	0.00760047	0.191954	0	0	-0.069298	0.0399342	-0.114871	0	-0.155929	0	-0.364316	-0.23825	0	-0.522094
0	0.0649599	0	0	0	0	0.039035	-0.0483143	0.0586329	0.102351	0	0	0	0.10008	0.0867672	0.146351	0	-0.0674242	0	0	-0.106957	0.131827	-0.0648096	0.0952948	0	0	0.139819	0	0.0746063	0	0.0989297	-0.205232	0	0	-0.259381	0	0	0.099633	0.156265	0	0	-0.282641	0.186015	0	0	-0.482539	-0.299496	-0.288728	-0.495687	-0.4994
0.0928135	0	0.110336	0.0402217	-0.0473875	-0.0786908	0.0439517	-0.066543	0.0733488	0	0	0	0	0	0	0	0.113234	0	-0.043134	0	0	0	0	0.107123	0.137367	0	0	0.204084	0.142345	0	0	0.210921	-0.101528	-0.160559	0	0	0	-0.135826	0.153984	0.164921	0	0	0	0.083392	0	0	0.187463	-0.292896	0	-0.452062
0	0	-0.0285169	0	0	0	0.0556984	0.0875475	0.0657139	0.000832718	-0.0456905	0.100195	0.126691	0	0.10559	-0.0602824	0	-0.12369	0.145374	-0.0940356	-0.00437338	-0.00455257	0.0393102	0	0	0	0	0	0.0737356	0	0.113886	0	0.0449922	-0.127585	0.0182369	0	0.172573	0.192996	-0.0720685	0.193118	0.309649	0.00304754	0	0	-0.0684253	0.036207	-0.448319	-0.274976	-0.211992	-0.559531
-0.0028014	0	0	0	0	0	0	0	0	0.11435	0	0.0554316	0.0549169	0.130573	0	0	0	0.0376297	0	-0.176602	-0.171719	0	0	-0.10782	0.276928	-0.14931	0.0114075	0.254577	0.0333655	0	0.129507	0	-0.048023	0.180927	0	-0.275851	-0.138841	0	0.242363	0	0.152779	-0.447158	-0.208076	0	-0.363804	0.0662546	-0.362628	0	-0.655805	0
0	0.0838027	-0.0602512	0	0	0	0	0	0	0	0	0.0974843	0	0.147047	0.101829	0	0	0.156286	0	0	0	0.147709	0	0	0.111561	0	0	0	0	0.142525	-0.0721956	0	0	-0.270866	0.146557	0	-0.277227	0.248959	0	0.0606556	0.00144936	0	0.0421539	0.0917979	-0.208221	0	0	-0.235556	-0.349433	-0.585616
0	0.0940319	0.084976	-0.0473442	-0.0228472	0	0	0	-0.0794588	0	-0.0232203	0	0.0876429	0.0911476	0	0.0911205	0	0	0	0.130629	0	0.168889	0	0	0	0	-0.0825715	0	0	0.1196	0.150425	-0.293852	-0.0872211	0	-0.148007	-0.0792928	0	0	0.222875	0	0.0723234	0	0.0991407	0.277381	0	-0.335167	-0.20839	-0.215631	-0.234006	-0.135858
0	0	0	-0.0225417	0	0.0863121	-0.00715724	0.0763857	0.0599982	0.0968241	0	0	0	0.0981296	-0.0750326	0.109527	0	0	0	0.0960089	0	0	0	0.0917292	0	0	0	0	0	0	0	0.137514	-0.218758	-0.26504	0.0768425	0	0	-0.378595	-0.0180042	-0.202401	0	0	-0.243912	0	-0.188786	-0.128055	0	-0.00249862	-0.0931868	-0.479726
0	0	0	-0.0238249	0	-0.033727	0	-0.037351	0	0	0	0	0	0	0.0179555	0	0.148505	0.0983381	0	0	0	-0.0315197	0	0	0	-0.119264	0.125089	0.0950635	-0.00546024	0	0	-0.0471623	0	0	0	-0.234027	0	-0.20645	0.222975	-0.0643843	0.203435	0.193516	0.134709	0.32773	0	0	0	0	-0.387027	0
0	0	0.0373002	0	0	0	0.00417727	-0.079481	-0.0672411	0	0.038289	0.106782	0.107963	-0.140657	0	0	0	0	0	0.189913	-0.045782	0	-0.101058	0	0.169975	0	-0.213047	0.179727	0	0	-0.142589	0	0	0.0263773	0	-0.150518	-0.25708	0	-0.151006	0	0	0	0.190489	-0.0320099	-0.134844	-0.315007	-0.0206071	0	-0.317935	0
0	0.109509	0.00889086	-0.053274	0	0	0	0	0	0.0796414	0.125041	0	0	0.132528	0	0	0.130843	0	0.129207	0.168707	-0.146684	-0.0535422	0.102464	0.241827	0	0	0.18882	-0.108831	0	0	0.0490797	-0.00801345	0	0.226829	0	0	0.03227	0	0	-0.323816	0.164073	0.262916	0	0	-0.0139469	-0.505075	-0.101591	0	0	-0.603959
0.0564283	0.0841561	-0.072578	0	-0.07654	0	0	0.0720192	0.0808148	0	0	0	0.113977	0	0.0892826	0.0505996	0.0469576	-0.0747752	0	0	0	0	-0.0173086	-0.0727154	0	0	-0.166707	0	0.0925174	0.159708	0	0	0.191036	0	-0.196129	-0.176915	0	0	0	0	0.167899	-0.543732	-0.0987813	0.256378	0.0792023	-0.137971	-0.479562	0.0251811	-0.453556	-0.654349
0	0.0296542	0	0	0	-0.084629	0	0	-0.0680742	-0.0445277	0	0	0	0	0	0	0.0272516	0.0154947	0	0.144976	-0.109389	0	0	0	-0.0407377	0	0.11601	0.137177	0	0	0	-0.107157	-0.066214	0	0	0	0	0.221936	-0.217916	0	-0.291469	0	-0.214057	0	0	-0.0359666	0.122373	0	-0.238404	0
0.0817235	0	0.041205	0	0	0	0	0	-0.0228932	0.0967286	0.0750579	-0.0997142	0	0	0	0	0	0.0587254	0.22037	-0.0836685	0	0	0	0.00334558	0	-0.171787	0.0830066	0	0	-0.0134349	0	-0.0155679	0	0.182352	-0.0406218	0.173405	0.0312855	-0.128574	0.24112	0	0.144374	0.255434	0	0.000463585	0.106342	0	0.0114311	0	-0.0520551	0
0.0276211	0	0.0118977	0	0	0	-0.0116607	0	0	-0.0812497	0	0.0123724	0	0.0969659	0	0	0	0	0	0.0452339	0.0786522	0	0	0	-0.188594	0.0221411	0	0	0	-0.105614	0	0	-0.0534118	0.0992026	-0.0788315	0	0	0	0	0.288054	-0.119946	0	0	0.0277929	-0.011346	-0.225431	0.0414107	0.0423632	0	-0.345656
0	0.0860568	0.0345334	0	0.0803925	-0.0428223	0.0570195	0	-0.0708261	0	0	0	0	0	0	0.0508058	0	0	0.0823958	-0.0671991	0	0	0.0891913	-0.0572656	0	0.236666	0	0	0.200077	0.13569	0.139601	0.214835	0	0	0	0	0.0950161	0.170439	0	0.141649	0.165526	-0.158946	0	0.12504	0.0775284	-0.210632	0	-0.450777	0	-0.444726
0	0	0	0	-0.0181859	0.013273	0	-0.0830054	0	0	0	0	0	0	0.128426	0.142707	0.0741671	0.00929251	0	0	0.145955	0	0.123788	0.181874	0	0	-0.139649	0	0	0	0	0.250281	0	0.262757	-0.0196243	0	-0.177624	0.181251	-0.185273	0	0.0634364	-0.011676	0.148269	0.0245683	-0.282085	0.08241	0.0663026	-0.0704751	-0.0837543	-0.238703
-0.0452416	0.0280303	0	-0.0563669	0	0	-0.080154	-0.096388	0.0556075	-0.0185221	-0.0116285	0	0.105613	0	0	0.172812	0.128988	0	0.187996	0.175802	0	0	0.0904676	0.231918	0	0	0	0	0	0	0	0	-0.277303	0.131808	-0.182144	-0.184169	-0.402685	0.201121	-0.182949	0	0	-0.389753	0	0	0.0380759	0.0316144	0.0280505	-0.442567	0	-0.297414
0.0474895	-0.0114986	0	0	0	0	0	0	0	0	0.0841572	0.107791	0.12575	0	0.0458096	0	0.154311	0	0	0.0177237	0.0630434	-0.0470446	-0.1002	0	-0.15753	0	0	0	0.130325	0	-0.20966	0	0	0	0	0	0.222654	-0.0454532	0.0267361	0.213521	0.0319109	-0.316865	0.244938	0	0	-0.179447	-0.315158	0	0	-0.512374
0	0.0708093	0.0298817	-0.0474582	-0.0273198	-0.0504216	0	0	0	-0.0182514	0	0.0439183	0.147549	0.0840803	0.11291	0	0	0.0901465	0.0154528	0.1034	0	0	0	0	0	0	-0.0565282	0.16317	0	0.191824	0	0	0	0.143492	0	-0.181134	-0.0477182	0.214387	-0.0760337	0.244121	0.158819	0	0.358756	0.0916004	0	0.0791019	-0.246013	0	-0.164945	-0.533889
0	0	0.0902823	0.0755952	0	0.0784853	0	0	0	0	0.109984	0	0	0.172057	0	0.106311	0.145874	0	0	0	-0.0261177	0.120843	0	0.156352	0.0710688	-0.0574704	0	0.184212	-0.0787674	0.24372	0	0.230272	-0.0852126	0	0.0161518	-0.195748	-0.00911403	0.0307917	0	0.261256	0.218368	-0.350622	0.136517	-0.367427	0.244278	0.133318	-0.150183	0	-0.127949	0
0.0181803	0	0	0	0	-0.0891091	0	0.0119573	0	-0.112688	0	0	0	0	0.117111	0	0	0.166194	0	0	0.208401	-0.0671592	0	0	0	0.19398	0	-0.262342	0	0	0	0	0	-0.158808	0	0	0	0	-0.264912	0	-0.0816055	0	0.18615	0	0.177451	0.161205	0	-0.195318	0	-0.0565981
0	0	0	0	0	0	0	0	0	0	0	0.0905615	0	0	0	0	0	0.0888129	0	0	0	0	0	0	0	0	0	0	-0.0560407	0	0	0	0.133388	0	0.14685	-0.0873218	0	0.236806	-0.319478	-0.144419	0.0910713	0.0014436	0	0.00672119	0	0	0.11663	-0.189186	-0.0891289	-0.344916
0	0	0	0	0	0	0	0	0	0	0	0	0	0	0	0	0	0	0.0474274	0	0	0	0.00371204	0	0	0.0266418	0.120129	0	0	0.179222	0.226305	0	0	0	0	0	0	0	0.241516	-0.493129	0	-0.0893634	-0.147895	0.216779	0.248205	-0.652996	-0.123083	0	-0.101907	-0.501503
0	0	0	0	0	0.101575	0	0	0	0	0	0.0965069	0.119734	0	0	0.0988839	0.0873133	0	0	0.0939702	0	0.0115217	-0.107688	0	0	0	0.185621	0.145789	0.0640676	0.127184	0.0468694	0.189162	0	-0.147607	0.282071	0.217376	-0.384655	0	-0.20709	0.235964	0	0	-0.344058	-0.124797	-0.0447906	0.0615124	-0.212797	-0.404116	0.126571	-0.520038
0	0.00620605	0	0	0.0347739	0.0974212	-0.0178176	0	0	0	0	0	0	0	0.103553	0	0	0.146414	0.150856	0	0	0.153382	0.260518	0.148009	0	0	0.173615	0	0	0	0.186693	0	0	0	-0.218836	0.161035	-0.140283	0	0	-0.0780223	0.258621	-0.158549	0.0337326	0.0977653	0.153649	0	0	-0.170795	0.102687	-0.139975
0.0614954	0.0657727	0	0	0	0	-0.0245505	0	0	0	0	0.139568	0.135293	0.149776	0.0367606	0	0.114775	0.249402	0	0.113248	0.143343	0	0.248284	0	0	-0.304308	0	0	0.115775	0.15926	-0.101476	0.0506141	0	0.0419636	0	0	-0.0580674	0	-0.206448	0	0	0	0	0	0.0744024	-0.0470196	-0.190106	0	-0.144678	0
0.0623725	0	0	0	-0.0180518	0	0	0	-0.086726	0	0	0	0	0.115149	0.167853	0	0	0.190323	0	0	0.121401	0	-0.0900281	-0.157823	0	-0.014782	-0.240031	0	-0.343662	0	0	0.195371	0	0.0738418	0	0	0.167375	0	0.262947	-0.499395	0	0	-0.121817	0	0	0.203956	0	0	-0.0456742	-0.516264
0.0708045	0.0200404	-0.052377	0.019501	0.0345212	-0.0747838	0	-0.0786645	-0.0730696	0.0757202	0	0.064308	0	0	0.103133	0	0.0834615	0	0	-0.096344	-0.0632277	-0.00414873	0.0481456	-0.0354199	0	-0.150563	0.239552	0.22696	0	0.117654	-0.0121882	-0.249279	0	0	0	0	-0.416214	0.159001	0	-0.223235	0	0	0.136919	0	0	-0.548873	-0.16483	-0.456267	-0.297939	0.0999024
0	0	0	0.0857453	0	-0.00779317	0	-0.0287541	0.0820572	0	0	0	0	0	0.105936	0	0.0623726	0	0	0	0.139528	0	0.184952	0.112775	0	0.160432	0.232667	0.118785	-0.0294582	0	0.0272587	0.234735	-0.222648	-0.0542491	0	0.122891	-0.24235	0.317969	-0.286081	-0.301939	0	0	0	0.158309	0	0	0	-0.147644	-0.249694	-0.244711
0.0726212	0	0	0	0	0	0	0	0	0	0	0	0	0.125638	0.14625	0.0169058	0.0977048	0.106756	0	0	0	0	-0.101468	-0.0989951	0	-0.00354135	0	0.213512	0	0	-0.160469	0	0	0	0	0.250557	0	0	0	0.171036	0	0	0.156291	0	-0.525891	0.170279	-0.210033	-0.026418	0	-0.193599
0.054798	0	0.0225293	0	0	0	0	-0.024329	0	0	0	0	0	-0.00699986	0	0	0.158888	0	0.141989	0	0	0	0	0.0490969	-0.134375	0.253215	-0.127171	0	0	0	0.180485	0.0454146	0	0	0.0862412	-0.298097	-0.111005	0	-0.167652	0	0	0.235203	0	-0.155067	0.280216	0	-0.185087	-0.0772884	0.128799	-0.0141124
0.0498861	0	0.0413289	-0.017307	0.0392128	0	-0.0316205	-0.0566204	-0.0563253	-0.0229146	0	-0.0929683	-0.0357441	0	0.11555	0	0	0	0.120113	0.121454	0	0	-0.00705063	0.00638398	0.098723	0.178959	0.205778	0	0.162101	0	-0.0105843	0.0273871	0	0.183787	0.147395	-0.0858766	0	0	-0.0428167	0	0	0.311228	0	0.166179	0	0.170712	0	-0.49201	0.230326	-0.21839
0.0560728	0.0720325	0	0	0.0988019	0	-0.094389	0	0.148495	0.0923686	0.0859789	0	0	0	0	0.0598025	0.14739	0	0.0653312	0.0936863	-0.0652012	0	0	0	-0.130903	0	0	0	0.160056	-0.19944	0.0594478	0	0.0956484	-0.0555983	-0.246368	0	0	0	-0.0755153	0	-0.0194204	0	0	0.214323	0.115619	0.0748254	0	-0.13867	-0.457196	-0.338439
0	-0.00601148	0	0	0	0	0	-0.0814365	0	0.138554	0	0	0	0	0	0	0	0	0.16103	0.152907	0.110909	-0.0745462	0.173976	0.137157	-0.234835	0	0	0.111337	0.138586	0.0865031	0	0	0	0	0	0.341389	0.0779692	-0.211523	-0.0867715	-0.316124	0.231568	-0.200212	-0.261542	0	-0.0978867	0.22717	0	0	-0.18213	-0.161664
0	0	0.0164093	0	0	-0.00543279	-0.0255511	0	0.0282124	0	0.091592	0.142364	0.113367	0.119679	0	0	0	0	0.202653	0	0	0	0	0	-0.0350512	0.138496	0	-0.214462	-0.189281	-0.219383	0	-0.0176355	0	0.0463559	0.200544	0.12589	0	0	-0.182056	-0.241612	0	-0.0749623	0.197157	0.0507469	0	0.186597	0.110353	-0.191617	0.0259761	0
0	-0.0422105	0	-0.0712629	0	0.0964718	0	0	0	-0.0951506	-0.00437141	0.0347966	0	0.098264	0	0.000117471	0	-0.0654732	0.0626447	0	-0.0637983	0.0226022	-0.0830769	0	0	0	0	0.170387	-0.0254931	0.132785	0	0	0.185739	0.131064	0	-0.1549	-0.0361199	-0.0811601	-0.218602	0.0131216	0	0.262322	0	0	0	-0.580604	-0.0209338	0.0983718	0	0
0	0	0.066582	0	0	0	0.0113085	0	0	0	0.088105	0	0	0	0	0	0.19162	0.128376	0.0698041	0	0	0	0	0	0.0308619	0	0	-0.0944531	-0.211137	0.22838	-0.0715992	-0.0510899	0	0	0.0913844	0	-0.0240289	0	-0.172835	0	-0.229555	-0.301484	0	0.10971	0.117385	-0.376488	-0.18758	0	-0.279594	-0.513257
0	0.0787699	-0.0451038	0	0	-0.0128631	0	0	-0.0907947	0.0606452	0	0	0	0	0	-0.004934	0.136742	-0.00528909	0	0.0685497	0	0.147657	0	0	0	-0.168288	0	0.263686	-0.181962	0	0.122984	0	0.243899	0.0603643	0.197407	0.227797	0	-0.190682	-0.264601	0	-0.438971	0	0.104395	0	0	0	-0.699736	-0.566215	-0.373442	-0.522152
0	0	-0.00101105	-0.0391912	0	0	0	-0.011241	-0.0244977	0	-0.0954495	0.0761289	0.108442	0.155893	0	0.159106	0	0.10974	0	0.161901	0.177192	-0.0684457	0	0	0	0	0	0.109105	0	-0.287833	0	-0.203373	0	0	0.231412	0	0.204575	-0.130486	0	-0.251182	0	0.091932	0.169534	-0.045094	0.263056	-0.131793	0.16427	-0.0102493	-0.18642	-0.0540533
0	0	0	0	-0.0955883	0	0	0	0	0	0	0	0	0	0	0	0	0.148973	0.0979667	0	0.0628036	0	-0.167078	0	0	0	0	0	0.0251426	0.157018	0.203362	-0.176611	0.0096742	0	-0.102961	0.071677	0	-0.284113	-0.273798	-0.366275	-0.174348	-0.198279	-0.439601	0	0	-0.246024	0	0.0132145	-0.536588	0
0	0	0	0	0	0	-0.0434046	0	0	0	0	-0.122097	-0.053816	0	0	0	0	0	0	0	0	0.203727	0	-0.00730497	0	0	0	-0.0961947	0.163838	0	0	0	0	0.0578654	0	0.158766	-0.176108	-0.338134	-0.306192	0.121302	0.135953	-0.241175	0	0	0	0	0.140202	0	0	-0.642109
0.0557308	-0.0054108	0	0	0	-0.0313312	0	0	-0.0420948	0.0898863	0	0	0.159182	0	0.0467443	0	0	0.143566	0	0.109981	0	0.183541	-0.0744378	0.0212678	0	0.0459342	0	-0.0384477	0.0620427	-0.237492	0	-0.289121	0.201475	0	0.16426	0	0	0	0.158373	-0.477422	-0.291576	0	0.184393	-0.307647	0.039895	-0.157779	0	0	0.0598112	0.174884
-0.0403356	-0.0356394	0	0	0	0	0	0	-0.102062	-0.118734	0	0	0	0.0176403	0	0.188052	0.105685	0.14548	0.228583	0.00808439	0.00368659	0	0	-0.132397	0	0	0.095586	0	0	-0.0748644	-0.0143705	0	-0.299132	0.000484021	0	0	-0.0150358	0	-0.12394	0	0	0.079543	-0.140521	0.199327	-0.585107	0.059287	0	0.077981	0.174071	0
-0.0479209	0	0	-0.0656201	-0.0779618	0	0	0	0	-0.000501048	0	0.0978375	0	0.086635	0	0	0	0	0	0	0.138414	0	0	0	-0.11716	0	0	-0.0382358	0	0	0.220185	-0.179225	0	-0.409021	-0.385239	0	0	-0.297711	0	-0.0342879	-0.273562	0	0.221426	-0.246292	-0.0687057	0	0	0.0703287	-0.0761806	-0.62463
0	0	0.0638483	0.0551485	0.0905552	0	0	0	0	0	0	0	0	0	0.146815	0.110256	0	0	0.114441	0.187036	0.0536794	0	0	0	-0.127656	0	0	0.0571201	0.178534	-0.253994	0	0	0	-0.0186482	0	-0.105765	0.00973988	0.168312	0	-0.147569	-0.381924	-0.494281	0	0	0.0635418	0.234591	0	-0.305091	0	0.101967
0	0	0	0	0.0783311	0	0	0	0	0	0	0	0.142863	0	0.152215	0.130977	0	0.123299	0	0.104184	-0.133124	-0.228583	0	0.0344585	-0.0809734	-0.199771	0	0.192347	0	-0.0598428	0	0	0	-0.0313319	0.13389	0	-0.165609	0.0514929	-0.18695	-0.141419	0	0.174355	-0.539765	0.0335781	-0.521845	0	-0.379433	-0.00710935	0	0
0	0.0986776	0.103223	0	-0.0309015	-0.0331965	0	0.00951783	-0.0489489	0	0	0	0	0	0.116857	0	0	0	0.113886	0	0.119271	-0.0487179	0	0	0	0	-0.0545115	-0.136699	0	-0.344803	0	-0.0171602	0.127315	0.163815	0.186719	0	0.0342944	0.241408	0.106148	-0.417139	-0.162774	0	0.316902	0	-0.0849907	-0.334079	0	0.167975	0.226493	0
0.0675655	0	0.0010795	0	0	0.106525	0	0	0	0.0348139	-0.0617775	0	0	0	0.0521458	0.163585	0.146245	0	0.115348	0	0	0	-0.15249	0	-0.0321146	0	0	-0.0538059	0.0565682	0.235325	0	0	0.33755	0	-0.00481108	0	-0.35045	-0.240131	0.0788829	-0.0920951	0	0	0	0	0.213109	0.149178	-0.0258952	0.0343537	0.0272245	-0.00247213
0	0.0350773	0.0903311	0.0616057	0	0	0	0	0	-0.0210468	0.0841949	0	0.120845	0	0	0	0	0	0.113861	0	0	0	-0.0146054	-0.0809513	0	0	0	0	0.0745407	0	0	0	-0.146714	0	-0.279007	-0.327805	-0.14786	0.12496	-0.261757	0	0	-0.0808692	-0.21462	-0.114146	0	0.021985	-0.340561	0	0	0
-0.0378138	0.0765306	0	0	0	0	0	0	0	0	0	0.102497	0	-0.0104773	0.173655	0	0.096046	0.0624471	0	0	0.0408207	0	0.243512	0.233222	0	-0.15	0	0	0.24095	0	0	0.28668	0.264123	0	0	0	0.0731781	-0.351377	0.215159	-0.0883289	0.233279	-0.314543	0	0	-0.627084	-0.0134296	-0.0955251	-0.357119	-0.230016	-0.266094
0	0	0	0	0	0.0581561	0	0	0	0.0874747	0	0	0	-0.0689632	0.128159	0.127558	0	0.065445	0.0686271	0	0.131961	0	-0.00709943	-0.0398632	-0.203768	-0.274444	0	0	0.19524	-0.0420526	0.197756	0.0893277	0	0	-0.0159396	0.0981454	0.168756	0	-0.111115	-0.285764	-0.444592	-0.151946	0	-0.0573029	0.003272	0.136634	0.158612	0.108816	-0.00210929	-0.218637
0	0	0	0	0	0	0	0	0.110075	0	0	-0.0501534	0	0.049094	0	0	0.184364	0	0	0	0	0	0	0.0230963	0	0.171065	-0.0912415	0	0.16442	0	-0.15036	0.266776	0	0	0	-0.0950113	0.239278	-0.144735	0	-0.0828226	0.219864	0.07704	0	-0.451434	0.0141135	-0.0867053	-0.314309	-0.0778509	-0.4695	0.141945
-0.0540025	0	0	0	0	0	0	0	0	0	0.0920716	0	0	-0.0569549	0.0889306	0	0	-0.00875471	0	0.0808218	0	0	0	-0.0765952	0.135069	0	-0.135607	0	0	-0.0949804	-0.189403	0.234599	0	-0.06805	0	0	-0.0227712	-0.294519	0	0	-0.353794	-0.17924	0	-0.466333	0	-0.652345	-0.359725	0	-0.334446	-0.195271
0	0	0	-0.00908678	0	0	0	0	0	0	0	0	0	0	-0.0337616	0	0	0	0.0838827	0.150989	0.0803896	0.132577	0	0	-0.0179046	0	0	0	0	0.235277	0.153829	0.169153	0	0	0	0	-0.179025	-0.0654403	0	0	-0.255663	0	-0.180652	-0.0570115	-0.110288	-0.468985	-0.38189	0	-0.34255	0
-0.0451849	0	0.103211	0	0	0.100147	-0.0187977	0	0	0.0388529	0	0	0	-0.124126	0	0	0.190341	0	0	0.13948	0	0.217504	0.216908	0	0	0	-0.212059	0	-0.19892	0.0174748	0	-0.150498	0	0	0	0	0.0510512	0	0.0760441	0	0	-0.0743118	0	-0.187921	0	0	0.108728	-0.248349	0	0
0	0.00475314	0.0537771	0	-0.0637239	-0.00508817	0.0394556	0	-0.0242802	0	0	0	0	0.080692	0	0.0713346	0.0568978	0	0	0	0	0	0	0.121614	0.0702293	0.276005	0	-0.284791	-0.127229	0	0	0.305052	0.0818963	0	-0.231907	0	0	0	0	0.0685763	0	-0.0981821	-0.120722	-0.0905064	0.017653	0.272946	0	-0.334613	-0.380328	-0.680675
0	0	0	0	-0.0738958	-0.0252426	0.0964469	-0.0697333	0	0	0	0.0638019	0.163023	0.12638	0	0	-0.0974411	0	0.172229	0.0586536	0	-0.120443	-0.156299	0	0.160909	-0.0106547	-0.138458	0	0	0	0	0.210995	0	0	0	0	0	0	0.0909384	-0.234968	-0.225242	-0.540031	0.149417	0	0.107124	0	0	-0.0890259	-0.515658	-0.00494145
0.0761227	0.0604535	-0.0303892	-0.0788363	0.132439	0	0.0603228	0	0	0	0.124183	0	0.126797	-0.00882315	0.122375	0.17298	0	0.187827	0	0.0804755	0.155614	0.0369206	0	0	0	0	-0.172185	0.00904912	0	-0.238745	0	0	0	0	-0.341998	0.191625	0	0	0	-0.204373	0.0169358	-0.0756973	0.315378	-0.581993	-0.529842	-0.37226	0	-0.471037	0.205229	-0.269798
0	0.0047129	0	0	0.0834559	0	0	0.0921073	0	0	0	0.0891593	0.146003	0.129514	0.131139	0.136288	0	0.209148	0	0.169177	0.0928655	0	0	-0.179381	0.0742184	-0.0879568	0	0.103297	0	-0.121014	0.104347	0	0	0.0531386	0	0	0	0.236873	0	0	0.0210972	-0.248482	-0.258976	0	-0.139865	-0.00182363	-0.349795	0	-0.297424	-0.324658
0	0	0	0	0	-0.0499533	0.0980666	0	0.00889918	0.123302	0	-0.0403362	0	0	0	0	0	0.169058	0	0	0.133119	0	0.0260033	0	0.0677819	0.0697741	0.0371911	-0.11978	0.0977301	0.166258	0	0	0	-0.207182	0	0.135055	0.293441	0	0	0.0280518	0	-0.390836	0.120092	0	0	0.168383	0	0.088383	0	0.184689
0	0	0.0428093	0	0	0.0953154	0	0.0637548	0.0344372	-0.0722176	0	-0.0682435	0	0	0	0.127919	0	0	0	0	0	0.0413238	0	0.124478	0.0965659	0.0496423	0	0	0.167016	0.131648	0	0	-0.251514	0	0	0.192348	0.132984	0	0	0	0	0	0.116237	-0.248057	0	0	-0.0821544	0.198629	-0.119261	0.126948
0	0	0	0	0	0	0.087946	0.0740251	0.0722657	0	0	0	0	0	0	0	0	0	0	0	0	0	0	0.0933515	0	0	0	0	0	0.131964	0.247485	-0.157196	0	0	-0.0397005	0.207785	0	-0.0058735	0	0	-0.072772	0	-0.14811	-0.0861121	0.256214	0.125088	-0.521877	-0.691528	-0.289442	-0.652277
0	0	0	0	0	0.0346952	0	-0.0187039	0	0	0	0	0.12139	0	-0.0560362	0.192973	0.142907	0	0.170523	0	0	0	0	-0.132029	0.00634277	0	0	0	-0.0349834	0	0.0673596	0.190946	0	0	0	0	0	0.0987025	0	-0.0353181	0	0	-0.0659749	0.0702205	-0.25369	0.0870057	0.217004	0.0625426	0	0
0	0	0.0420802	0	0	0.0346924	0	0.0218791	0.0823697	0	0.0719202	0	0	0	-0.111569	0	0	0	0.0705001	0	0	0	0.225325	-0.220075	-0.0180167	0	0.17902	-0.0894044	0	-0.197011	0.164474	0	0.193223	0.194294	0.0751343	0	0.154969	0	0	0	-0.386327	-0.322477	-0.0175333	-0.365619	0	-0.718132	-0.690686	-0.522502	0	-0.191948
0.0518732	0	-0.00690858	0	-0.0612244	0	0	0	0	0	0	0	0	0.130511	-0.085021	-0.0173608	0	0	0.133327	0.1537	0.23467	0	0	0	0.180822	0	0.0389864	0	0.161069	0	0.169699	0.223727	0.279315	0	0.134089	-0.105258	0.0524191	0.16208	-0.260701	0	0	0	-0.470128	-0.467275	0	-0.262606	0.199359	0	-0.668123	0
0	0.104238	0.0938597	0	0	0	0	0	0	0	0	0	0	0.0709646	-0.094555	0.117656	0	0.162289	0	0.0613532	0	0.17392	-0.111451	0	0	0	-0.0721635	-0.309633	0	0.187905	-0.034195	0	0	0.264591	0	0.178315	0.143038	0.0387844	0.202028	-0.0206483	-0.27702	0	-0.171902	0.096144	-0.218719	0.208273	-0.466576	-0.111524	0.131183	-0.263272
-0.0657332	0	0.0480332	0	0.103461	0	0	0	0.0573575	0	0	0.00963025	-0.11491	0	0.183028	0.0907567	0	-0.0478733	0	0.119911	0	0.160495	0.139495	-0.0698553	0	0	0.0567149	0	0.0908177	0.191646	0.000262876	0	0.00530222	0.11113	-0.331769	0.0322002	0.16345	0	0.0353636	-0.0166571	0.0562464	-0.483419	-0.0734343	0.0385763	-0.128462	0.257764	0	0.164039	0	0
-0.0553566	0	-0.0421922	0.0979327	0.0478387	0	-0.00527847	0	0.0881141	0	0	0	0	0	0	0	0	-0.0141632	0	0	0.116361	0	0.149933	0	0	0.223821	0	0	0	0.0766318	-0.249133	0	0	0	-0.192508	0	0	0	0	0	0	0.143251	0.198286	-0.445103	-0.135827	-0.50498	-0.347478	-0.33419	-0.498528	-0.170994
0	0.0473445	0.0161922	0	0.135141	0.100356	0	-0.0736137	0	0	0	0.0843233	0	0	0	0	0	0	0	0	0.17665	0	0	0	0	0	-0.0702061	0	0	0.229788	0.224042	0.203725	0	0.196116	0.209106	0.162513	0.158415	0	0.176299	0.010406	0	0	-0.133589	0	0	-0.481112	0	0	-0.123862	0
0	0	0	-0.0643267	0	0	-0.0182206	0.123746	-0.0578411	0	0	0	0	0	0.0439843	-0.0392569	0	0.0433543	0.152291	0.196111	0.0904661	0.163343	0.0159398	0	0	0.186636	0.222451	0.0783438	0	0.252488	0.179229	0	-0.109948	0.0623663	0.0349864	0.325367	0	0.0486291	0	0	-0.0978721	-0.198245	-0.0580083	-0.303159	0	-0.399192	-0.0525355	-0.00323636	-0.20459	-0.659291
0	0	0.0959132	0	0.108806	0	0	0	0	0	0	0.0779793	0	0.0529858	0.173516	0	0	0	0.164096	0	0.21558	0	0	0	0	0	-0.120869	0	0	0	-0.0542284	0	0	0	0.236618	0	0.22256	0.224846	0.263267	0	-0.150038	0.126248	0	0	0.220035	0.0407709	-0.467891	0	0.00847491	0.167204
-0.00659576	0	0.0919975	0	0	0	0	0	-0.00938373	0	0	0	0	0	0.11688	-0.0638101	0	0.0358235	0	0	0	-0.106716	0	0.0899326	0.0652599	0.165217	0	-0.226066	0	0.00195127	-0.0995641	0	-0.262677	-0.0064803	0.0674979	0.305151	0.21842	0	-0.0869428	0	-0.168648	0	-0.217899	0.279328	0	0.102798	-0.100213	0	-0.54639	0.18227
0	0	0	0.0925359	0	0.0862813	-0.0824987	0	0	0	-0.00939787	0.0883095	0	0	0	0	0	0	0.153091	0	0.0593922	0	0	0	0	0	0.12398	0.0230085	-0.254997	0.104821	-0.203886	-0.233256	0.0103098	0	-0.231551	-0.261829	-0.263364	0	0	0	0.0439097	0	-0.0646552	0.0509396	-0.311631	0	-0.317455	-0.539565	0.0889805	-0.22205
0	-0.0568184	-0.0664984	0.0563373	-0.0731097	0	0	0	0.0969972	0	0.0489638	-0.0380867	0.0222326	0	0.0154175	0	0	0	0.201231	0.236626	0	0	0.100929	0.102039	0.0393162	0	0	0	0	0	0.148306	0	-0.121095	0	0.0941	0	-0.289645	-0.227801	-0.38453	0.16969	-0.117791	0	-0.35749	-0.498605	-0.0844893	-0.0843588	0	0.189335	0	-0.246876
0	0	0	0.0757319	0	0	0	0	0	0	0	-0.0573673	0.0107992	0	0	0	0	0	0	0.196399	0.215613	0.169362	0.112389	-0.186494	0	-0.115452	0	0	0	-0.331524	0	-0.284401	0	0.180572	0.0171961	0	0	0	0	0	0	0	0.0460453	-0.254911	-0.226354	0	0.00861114	0	0.14705	-0.0903948
0	0.093754	-0.0643154	-0.0241855	0	0.0815865	0.089828	0.0375587	0.105464	0.000114057	0.09526	0	-0.108741	0.103228	0	-0.0165439	-0.0719064	0	0.145591	0.185954	0.245622	0.0829106	0.189161	0	0	0.0165577	-0.129026	-0.187578	0.0393071	0	0	0.12117	0.192109	0.157386	0	0.140006	0	0	-0.108448	0	0	0.0987081	-0.0774989	-0.256606	-0.625325	-0.203344	0	0	-0.637634	-0.617336
0	0	0	0.113608	0.114555	0.0786649	0.0629027	0.106427	0	0	0.103598	0	0.133313	0	-0.122308	0.0466104	-0.112107	0	0.0957919	0.0901478	0	0	0	-0.00404729	0	0	0	0	0.171213	0	-0.073141	0	0.0196763	0.159884	0.235695	-0.0154699	0.116953	0	0	0	0	0	-0.509193	-0.0771784	-0.20832	0	-0.0700777	-0.342778	-0.549545	-0.237616
0	-0.0306121	0	0	0	0.124707	0	0	0	0	0.0250963	-0.0544024	0	0.101437	0	-0.00565219	0	0	0.12393	0.201112	0	0.157064	0.121451	0	0	0	0.150496	0.257958	0	-0.191441	0	0	0	-0.214571	0.191747	0.273571	0.186571	0.217491	0	-0.362457	0	0	0	-0.327088	-0.312638	-0.502999	-0.413015	-0.303218	0	0
0	0	0	0	0.0947465	-0.0230297	0.010355	0.0756527	0	0	0.126219	0.0166225	0	0	0.119921	0.0866326	0	0	0.00732871	0	0	0.115201	0.176779	0	0	0	0	0	0	0	-0.166284	-0.128028	0.0395516	0	0	0.174751	0	0.203538	0	0.208452	0	-0.00551691	-0.241134	0.0736812	-0.169229	-0.133477	-0.348506	0	0.0691845	0
0	-0.0412508	0	0.014448	0	0	0	0.0702066	0.0906856	0	-0.008875	0	0	0	-0.0155512	0.147153	0	0	0	0	0.206336	0.213352	0.2063	0.101998	0	0	0	0	0	-0.111186	0.228102	0	0	0	0	0	0.234672	0	0.234829	0.163983	0	0.0680303	-0.438421	0.0844167	0	0	-0.537569	-0.085394	-0.468833	0.0271661
0	0	0	0	0	-0.080339	0	0	0.128247	0	0.112953	0	0	0	-0.030421	0	0	0	0	0	0	-0.207754	0.101897	0	0	0	0	0	0	0.178372	0	-0.0066884	0.0296231	0.230369	0.123126	0	0	0	0.0838383	0	0	-0.382059	0	0.0796712	0	0.13249	0.0509214	0.148377	-0.53872	-0.419244
0	-0.0281627	0	-0.0671072	0.0721911	0	-0.0111372	0	0	0	0	0	0	0.119489	0.187518	0	0	0.0320837	-0.0398597	0	0.222226	0	0	0	0	0	0	0	0	-0.0225718	0	-0.157698	-0.0885425	0	-0.201155	0.139836	0.194618	0	0.187431	0	-0.265104	-0.0317698	-0.180629	0.118974	-0.0752509	0.0620736	-0.217173	0	-0.608195	0
0	-0.0593033	-0.0360761	0	-0.0705188	0.112552	0	0	-0.0594497	0	0	0.111678	-0.0251976	0	0	0.0573395	0	0	0.143927	0	0	-0.101929	0	0	0	0.0495558	0	0	-0.0433628	0	0	0	0	0	0	0.183555	-0.13978	0.243603	0	0.187338	0	-0.450291	0	0.0339862	0	0	-0.339062	-0.0156873	0	-0.488536
0.00943625	0.0422254	0	-0.0163724	0	0.00779016	0	-0.05414	0	0	0.0877149	0.0962006	-0.0566691	-0.156388	0	0	0.0737492	-0.0118574	0.124846	0.0405548	0.194476	0.108476	0.195251	-0.00372712	-0.16014	-0.158255	0	-0.0529944	-0.155266	-0.214152	0	0	0	-0.130654	-0.0753098	-0.05897	0.177613	-0.395817	0	-0.149451	-0.28531	-0.0329073	0	-0.184397	0	-0.0292924	-0.507088	-0.185873	-0.640366	0
-0.0238645	0	0	0	0	0	0	0.0870788	0	0	-0.0452427	0	0.117758	0.168217	0.062876	0	0.139556	0	0.146678	0	-0.120336	0	0.162789	0.171393	0.13084	0	0	-0.0678592	-0.0517599	0	0	0	-0.00684895	-0.138262	0	-0.13314	0	0.215991	0	0.213743	0.0688203	0	0.0368726	-0.377742	0	-0.0991721	0	-0.290681	0.120289	-0.355044
0.110307	0.0160522	0	0	0	0	0.0459965	0	0.12568	-0.0189329	0.0336546	0.115273	0	0	0	0	0	0	0	-0.124459	0.0153234	0	-0.159932	0.247233	0.0650706	0	0.0776427	0	0	0.144451	0	-0.0328365	0	0	0	-0.273592	0	0	-0.112705	-0.243636	0.173388	0.0956918	0	-0.163757	0	-0.229999	-0.509361	0	0	0
[truncated: 61 more columns]

## Sheet: Figure4
Figure 4a
z	t	BR_z_t
-1.2	0.0042	0	0	0	0	0	0	0	0	0	0	0	0	0	0	0	0	0	0	0	0	0	0	0	0	0	0	0	0	0	0	0	0	0	0	0	0	0	0	0	0	0	0	0	0	0	0	0	0
-1.19765	0.4242	2.67041e-12	1.05041e-12	1.92382e-12	8.37899e-13	3.99878e-12	1.45103e-12	3.02201e-12	1.2599e-12	4.90806e-12	3.16906e-12	2.88841e-12	1.25418e-11	5.83752e-11	5.4843e-11	6.31386e-12	3.69077e-11	5.53662e-11	6.76328e-11	5.26501e-11	3.36283e-11	1.9869e-11	8.7047e-12	2.2241e-11	4.61897e-11	5.21346e-12	4.4639e-11	3.83644e-11	3.12472e-11	6.00395e-11	5.26147e-12	1.0303e-10	4.26115e-11	1.16484e-11	5.75195e-12	2.59975e-11	2.44822e-12	5.48118e-11	3.45028e-11	3.18593e-11	7.24976e-12	6.13234e-11	8.13105e-11	8.39212e-12	9.43509e-11	1.71565e-10	8.2744e-11	1.33491e-10	2.65193e-10
-1.19531	0.8442	1.06158e-14	1.30065e-13	1.87233e-13	1.18495e-13	3.48257e-13	3.20541e-13	1.82854e-13	3.7296e-12	1.19194e-11	6.87147e-12	9.59808e-13	5.9136e-12	3.33022e-11	3.09235e-11	3.05066e-12	6.4854e-11	8.14173e-11	3.88839e-11	3.90566e-11	4.50846e-11	3.94894e-11	3.55385e-11	3.57519e-11	2.84053e-11	7.70599e-12	6.75828e-12	2.56559e-11	2.51384e-12	2.20991e-11	4.06661e-12	3.32405e-11	7.34134e-11	9.59188e-12	5.18328e-11	8.25643e-11	6.87905e-12	2.31339e-11	2.65467e-11	1.02575e-11	6.17121e-11	2.17571e-10	1.07015e-10	1.34807e-10	4.74998e-10	1.45003e-10	2.01238e-10	2.70878e-10	2.53971e-11
-1.19296	1.2642	5.34131e-13	2.91467e-13	7.07289e-13	5.20707e-13	5.78855e-13	1.6668e-12	3.74399e-13	5.92321e-13	7.17833e-13	2.59751e-12	2.53243e-12	4.31265e-12	1.56476e-11	2.54842e-11	3.51767e-12	1.78507e-11	3.44456e-11	5.60841e-12	5.43154e-11	3.80255e-11	2.58579e-11	3.97471e-11	2.04841e-11	9.40113e-12	8.79205e-12	1.7205e-13	4.92317e-11	9.17824e-11	5.44344e-11	3.21389e-11	5.12474e-11	1.17374e-10	4.35195e-11	1.16775e-10	1.64386e-10	5.73331e-11	5.0988e-12	5.38773e-12	3.67938e-11	6.408e-11	7.77348e-11	3.28446e-11	7.68015e-11	2.55727e-10	1.04235e-10	1.05468e-10	2.81026e-10	1.48036e-10
-1.19062	1.6842	1.68591e-12	1.2435e-12	1.81325e-12	7.5579e-13	8.35713e-13	1.70544e-12	2.79195e-13	2.9891e-12	8.16493e-13	4.51052e-12	7.39054e-12	5.26274e-12	5.119e-12	2.1066e-11	1.52213e-11	3.48498e-13	1.62628e-11	9.80547e-12	1.67849e-11	1.09336e-11	4.1187e-12	2.32243e-11	1.874e-11	1.22191e-11	5.35201e-12	4.28343e-11	1.60553e-11	7.47104e-11	1.20243e-10	4.91451e-11	3.45343e-11	5.1375e-11	1.62816e-11	2.19712e-11	9.50341e-11	1.60975e-10	1.16661e-10	2.15095e-11	1.66823e-12	1.22991e-11	2.59923e-11	2.03207e-11	5.81306e-12	4.27675e-11	4.38206e-11	7.11692e-11	7.64339e-11	1.41792e-10
-1.18827	2.1042	4.24846e-14	1.95788e-13	1.73959e-13	6.68758e-14	1.5782e-13	2.93686e-14	4.73657e-13	2.69302e-14	4.67273e-12	1.20462e-11	1.28464e-11	1.25628e-11	4.60845e-12	1.54235e-11	2.03961e-11	3.53382e-12	7.33153e-12	2.66865e-11	2.24504e-11	4.24931e-11	1.53155e-11	3.60649e-11	4.3495e-11	6.07703e-12	3.13002e-11	2.89288e-11	8.15219e-11	4.80119e-11	4.01564e-11	5.24849e-11	1.92338e-11	4.9448e-11	7.17616e-11	7.6932e-12	7.3832e-11	2.58482e-10	1.93307e-10	9.32529e-11	1.44895e-10	1.25131e-10	4.45829e-11	2.24417e-11	3.54266e-11	4.43459e-11	2.60291e-11	1.77186e-13	2.8816e-11	5.96659e-11
-1.18592	2.5242	8.44376e-13	9.27326e-13	4.85085e-13	9.25478e-13	9.60848e-13	2.29041e-12	1.62629e-12	1.76211e-13	6.82121e-12	1.80848e-11	1.75998e-11	8.37671e-12	4.52072e-12	1.23215e-11	2.10833e-11	1.19904e-11	1.65836e-12	2.32809e-11	2.79742e-11	1.81558e-11	1.15126e-11	6.03048e-12	3.57873e-11	1.97096e-11	3.02909e-11	5.64434e-11	1.15468e-10	9.96559e-11	2.77911e-11	7.52289e-11	3.94318e-11	2.20588e-11	3.07004e-11	1.0652e-11	1.16261e-10	2.64306e-10	1.59447e-10	1.06709e-10	1.92111e-10	1.05116e-10	1.03924e-10	6.05295e-11	7.16628e-11	2.76859e-10	3.02929e-10	1.43204e-10	1.75953e-11	3.15274e-12
-1.18358	2.9442	2.50773e-13	1.82066e-12	8.20263e-13	1.21617e-12	1.65137e-12	1.13818e-12	1.1961e-12	2.68095e-13	2.9273e-12	7.11305e-12	6.79172e-12	3.87336e-12	1.16175e-11	3.22182e-11	3.38045e-11	1.17765e-11	1.6005e-11	2.21449e-11	4.45503e-12	1.48132e-11	4.76262e-11	2.53865e-11	2.79727e-11	5.28946e-11	1.9146e-11	2.69428e-11	8.06091e-11	7.44998e-11	1.26595e-11	1.3101e-10	1.16594e-10	8.30447e-12	2.47066e-11	2.01725e-11	4.80649e-11	1.61339e-10	1.27774e-10	1.60179e-10	3.96471e-10	2.15829e-10	1.37575e-10	1.80691e-10	2.20138e-10	3.30845e-10	2.50072e-10	1.02358e-10	2.91017e-11	7.34611e-11
-1.18123	3.3642	7.52388e-13	2.73299e-12	2.03875e-12	1.98118e-12	1.31691e-12	4.96248e-13	5.42044e-13	1.82387e-12	2.93303e-12	1.84094e-11	1.46273e-11	3.75166e-12	1.91288e-11	6.30485e-11	5.72578e-11	1.83002e-11	2.03168e-11	9.75776e-12	8.0141e-12	7.93443e-12	2.3093e-12	2.4744e-12	1.66226e-11	3.74337e-11	6.07122e-12	2.68658e-11	1.24898e-11	9.4094e-12	1.57485e-12	8.31209e-11	1.25438e-10	2.5757e-12	9.11492e-11	1.52735e-10	3.68373e-11	3.37451e-11	1.87887e-10	1.23797e-10	1.74806e-10	2.71594e-10	7.94641e-11	3.50561e-11	1.14977e-10	9.81006e-11	8.08595e-11	1.25753e-10	1.55552e-10	1.06009e-10
-1.17889	3.7842	2.72645e-13	3.10774e-13	8.36259e-14	1.59117e-12	5.9239e-13	8.66344e-14	1.13198e-13	1.57661e-12	7.35432e-13	1.41435e-12	1.19189e-11	1.44608e-11	1.00908e-11	2.55459e-11	6.41803e-11	5.20631e-11	1.9935e-11	2.85765e-11	1.01205e-11	4.19829e-12	5.30806e-12	5.43646e-11	3.5967e-11	5.3533e-12	1.99974e-11	1.55521e-11	4.86868e-12	4.70083e-12	8.44938e-12	1.15265e-11	2.85988e-11	1.4962e-11	3.29549e-11	2.7579e-11	2.11131e-11	2.22954e-12	4.13588e-11	3.82537e-11	1.64103e-10	4.7191e-10	1.67409e-10	1.36984e-10	1.24297e-10	1.92311e-11	1.78745e-10	1.1618e-10	1.63087e-11	1.4671e-10
-1.17654	4.2042	7.64855e-13	1.07116e-12	3.5194e-13	1.78638e-12	1.11282e-12	8.38994e-13	9.77179e-13	2.08525e-12	1.9553e-12	5.99108e-13	4.46288e-12	2.88137e-12	1.47596e-12	1.36658e-12	1.3205e-11	1.6875e-11	2.46114e-11	2.54612e-11	1.4982e-12	1.21225e-11	4.63566e-12	6.7983e-11	8.52855e-11	3.7139e-11	3.11084e-11	1.27696e-11	8.23993e-12	2.26522e-12	2.06527e-11	1.22378e-11	3.61391e-11	3.70266e-11	7.55095e-12	8.3181e-12	7.70058e-12	5.72052e-11	3.94842e-11	2.11682e-11	1.98443e-10	3.04253e-10	1.67494e-10	6.79077e-11	2.71355e-11	7.21971e-12	6.74135e-11	6.19713e-11	5.57468e-13	1.50525e-10
-1.17419	4.6242	4.00297e-13	4.59299e-13	5.02491e-13	1.5802e-12	2.95325e-12	7.00874e-13	1.18317e-12	5.06646e-14	1.03632e-12	1.86257e-12	7.27086e-13	2.2105e-12	6.77067e-12	1.21185e-12	5.60348e-12	7.798e-12	3.03482e-12	1.46194e-11	3.0675e-12	5.67205e-12	1.0669e-12	6.01357e-11	6.38782e-11	1.67154e-11	5.50631e-11	3.8868e-11	4.35924e-11	4.3289e-12	1.40314e-11	1.33999e-11	6.5788e-11	4.79066e-11	2.74425e-11	4.47028e-11	1.58575e-11	1.24769e-10	1.04918e-10	8.25371e-12	1.00999e-10	2.37239e-10	1.87577e-10	1.18004e-10	1.25121e-10	3.86203e-11	7.01306e-11	4.88718e-11	4.83286e-11	3.19853e-10
-1.17185	5.0442	1.4176e-13	5.61061e-13	2.58744e-13	6.28978e-13	9.43084e-13	2.03828e-12	8.10459e-14	1.15031e-12	6.82435e-13	4.56955e-13	3.12799e-12	1.18814e-11	1.18149e-11	4.41918e-12	1.3912e-11	1.51455e-11	2.2337e-12	3.21529e-12	8.47146e-12	1.09535e-11	2.45255e-11	4.92583e-11	4.98696e-11	2.3105e-11	9.41372e-12	1.89013e-11	6.11032e-11	6.30863e-11	2.7505e-11	6.13931e-12	6.52958e-12	2.94811e-11	1.18374e-10	1.29176e-10	6.541e-12	1.40834e-10	3.27275e-10	1.52118e-10	1.4164e-12	6.31757e-11	1.00394e-10	1.34298e-10	1.253e-10	9.24438e-12	4.80488e-11	3.71404e-11	1.29081e-10	7.07742e-10
-1.1695	5.4642	1.27046e-13	4.70655e-13	1.38401e-13	9.49399e-14	1.96917e-12	2.10754e-12	2.63495e-13	3.30999e-12	7.50906e-12	9.51288e-12	8.24614e-12	1.44712e-11	2.75822e-11	1.6168e-11	2.58562e-13	3.97925e-12	1.9263e-13	1.36017e-11	1.61335e-11	1.9455e-11	2.48727e-11	1.69901e-11	2.64471e-11	1.93109e-11	1.24069e-11	4.54911e-11	1.27377e-10	9.83849e-11	2.16352e-11	4.47517e-11	3.13162e-11	1.66225e-11	2.45616e-11	7.07089e-11	7.02033e-12	1.07197e-10	2.54575e-10	1.06672e-10	9.41199e-11	1.38314e-10	1.02923e-10	1.22496e-10	1.21135e-10	4.56357e-11	5.60107e-12	6.11867e-11	2.36186e-11	1.87765e-10
-1.16716	5.8842	5.57354e-13	4.48551e-14	9.46489e-13	9.03719e-14	2.19364e-13	1.82139e-12	2.05524e-12	3.67363e-12	7.96062e-12	8.10232e-12	1.51413e-11	1.08748e-11	9.85194e-12	1.73521e-11	8.39966e-12	4.90669e-12	4.79415e-12	1.29859e-11	6.15256e-11	3.65383e-11	6.32283e-11	5.33219e-11	8.81026e-12	1.14993e-11	3.41364e-11	9.7531e-11	6.97063e-11	2.06082e-11	3.58894e-11	3.78313e-11	3.48523e-11	5.23635e-11	7.30599e-11	3.74468e-11	8.32422e-12	1.27484e-10	2.20092e-10	1.23598e-10	8.33046e-11	7.41139e-11	9.52916e-11	1.80934e-10	1.45551e-10	2.71448e-11	1.71872e-10	1.85507e-10	2.67985e-13	2.02846e-10
-1.16481	6.3042	8.55046e-13	3.07557e-13	9.23308e-13	9.95788e-13	1.55616e-13	1.23686e-12	2.05734e-12	3.19888e-12	6.71312e-12	3.16422e-12	6.6625e-12	1.2178e-11	1.64513e-11	2.07421e-11	1.59296e-11	7.67629e-12	2.19857e-12	1.80294e-11	6.22096e-11	5.5952e-11	8.90171e-11	6.42752e-11	3.11011e-11	2.29496e-11	5.52952e-11	1.05343e-10	3.72127e-11	1.60337e-11	4.19164e-11	1.87913e-11	8.67457e-12	5.39339e-11	1.70234e-10	1.95197e-10	1.05238e-10	1.00174e-10	8.0815e-11	8.90767e-11	1.83315e-10	1.19765e-10	7.2136e-11	2.60246e-10	3.2715e-10	7.99685e-11	1.3862e-10	1.48382e-10	1.84778e-11	4.07115e-10
-1.16246	6.7242	8.81773e-13	6.55626e-13	9.62111e-14	3.71717e-12	2.37653e-12	1.51341e-12	3.59731e-12	2.24735e-12	2.05937e-12	6.75705e-13	1.24427e-11	3.03123e-11	1.48914e-11	1.62568e-11	3.47307e-11	1.12557e-11	3.8434e-13	4.91394e-12	2.6307e-11	6.5562e-11	7.05263e-11	9.03156e-11	5.7548e-11	2.89103e-12	1.39881e-11	5.49563e-11	5.27506e-11	8.24546e-12	4.30969e-13	2.14842e-12	1.50041e-11	3.52252e-11	5.50135e-11	5.9555e-11	5.05662e-11	3.66253e-11	3.83554e-11	1.06431e-10	2.76419e-10	3.71267e-10	2.55058e-10	2.19013e-10	3.54925e-10	3.09451e-10	1.69248e-10	8.20387e-11	1.35852e-10	6.26001e-10
-1.16012	7.1442	5.30396e-13	2.46206e-13	2.50418e-13	1.24694e-12	1.84058e-12	5.10099e-12	4.67573e-12	6.63103e-14	1.09724e-12	5.40308e-12	1.76157e-11	2.28983e-11	1.06743e-11	1.30915e-11	3.71547e-11	1.5686e-11	2.21588e-12	8.95393e-12	2.15863e-11	3.13457e-11	2.64872e-11	5.82749e-11	4.57509e-11	2.76902e-12	2.67478e-11	1.71132e-11	1.62742e-11	2.44459e-11	2.31132e-11	7.84366e-12	6.43271e-12	1.98613e-11	3.37232e-11	7.19479e-11	7.08648e-11	8.49303e-11	8.03484e-11	7.43494e-11	1.71887e-10	3.14812e-10	3.0385e-10	2.00122e-10	1.38203e-10	1.3897e-10	4.0478e-10	4.88508e-10	1.40255e-10	4.772e-10
-1.15777	7.5642	8.60529e-13	1.58656e-13	6.51012e-13	2.2936e-13	8.15647e-13	7.21018e-12	7.45872e-12	2.08111e-13	1.47795e-13	4.74218e-12	1.33145e-11	1.4571e-11	1.34341e-11	2.70898e-11	2.78254e-11	8.65603e-12	3.38421e-11	2.43119e-11	1.70107e-11	8.52141e-12	2.74438e-11	7.57739e-11	3.53419e-11	9.01671e-13	4.9076e-12	4.59112e-12	2.49923e-11	3.90699e-11	5.20423e-11	3.64971e-11	1.29547e-11	1.1416e-11	8.52834e-12	5.61594e-12	3.64992e-11	2.98718e-11	3.0869e-11	5.66013e-11	6.1873e-11	8.21547e-11	1.36253e-10	1.48824e-10	8.04576e-11	5.544e-11	1.64701e-10	3.94917e-10	4.35823e-10	5.79205e-10
-1.15543	7.9842	3.76286e-13	1.63221e-13	5.67745e-13	1.01639e-13	2.81661e-14	1.79241e-12	4.25613e-12	3.39113e-13	9.10647e-13	2.36385e-12	9.53575e-12	1.02031e-11	1.7449e-11	4.38506e-11	3.45422e-11	5.76372e-12	4.26051e-11	2.20683e-11	1.30034e-11	2.25055e-11	1.57452e-11	1.50692e-11	2.05449e-12	1.77091e-11	4.71985e-11	2.80501e-11	2.29906e-11	7.49362e-11	8.03445e-11	4.87757e-11	4.69392e-11	8.29434e-11	7.98353e-11	8.02871e-11	1.11233e-10	1.96466e-11	6.09443e-11	1.23551e-10	2.56477e-11	2.05561e-11	9.62613e-12	5.26698e-12	3.37228e-11	6.56175e-11	9.15752e-11	3.0045e-10	6.61922e-10	8.22373e-10
-1.15308	8.4042	6.9112e-13	8.70667e-13	1.16597e-12	1.81268e-14	2.12759e-13	8.32383e-13	6.18037e-12	5.31522e-12	6.34123e-12	1.06107e-11	2.56364e-12	3.57393e-12	1.66582e-11	2.10114e-11	2.34281e-11	1.60622e-11	3.53111e-16	1.16573e-11	2.35142e-12	2.49968e-11	4.7385e-11	7.19687e-12	6.95659e-12	2.59281e-11	2.73859e-11	1.4149e-11	5.78828e-12	1.86928e-13	2.33869e-12	8.23707e-12	4.88492e-11	1.23513e-10	1.65289e-10	8.56065e-11	5.94895e-13	4.88073e-11	8.79332e-11	7.8808e-11	5.40343e-11	3.83989e-11	3.19537e-11	1.28961e-12	3.55295e-11	3.29547e-11	1.4052e-10	1.81228e-10	2.50816e-10	4.66005e-10
-1.15073	8.8242	1.3251e-13	4.01028e-14	2.29663e-13	1.05914e-12	4.01347e-13	4.98659e-13	3.55849e-12	1.09418e-11	1.22364e-11	5.05173e-12	1.73322e-12	4.0269e-12	1.40194e-13	1.44328e-11	2.84683e-11	1.66677e-11	2.84342e-12	1.9696e-13	8.42198e-12	5.48643e-11	9.05072e-11	5.77371e-11	2.79363e-11	2.08137e-11	1.77959e-11	8.80208e-12	1.16693e-11	3.85364e-11	1.26122e-11	1.44634e-11	5.12708e-11	1.23894e-10	1.17554e-10	2.74786e-11	3.00981e-11	3.40547e-11	5.64563e-11	8.02902e-11	1.21146e-10	1.96119e-10	6.5309e-11	4.14751e-11	9.82195e-11	4.11613e-11	2.63843e-10	2.67491e-10	1.32089e-10	1.14406e-10
-1.14839	9.2442	5.30281e-13	1.112e-12	1.10877e-12	2.14471e-12	1.97137e-13	3.61103e-13	4.84703e-12	1.82497e-11	9.38091e-12	5.72448e-13	5.10113e-12	6.9848e-12	3.48555e-12	1.13685e-11	8.38096e-12	5.13354e-12	5.88241e-12	4.06908e-13	6.03606e-12	1.47647e-11	2.6952e-11	4.44701e-11	2.64259e-11	5.8633e-12	3.86828e-13	5.4065e-12	3.40736e-11	4.45875e-11	2.1259e-11	3.01779e-11	6.90216e-11	8.31752e-11	1.51139e-11	4.53566e-11	1.95419e-10	1.50273e-10	1.79507e-11	8.08411e-11	1.61186e-10	1.47634e-10	9.32038e-11	1.01133e-11	1.20291e-11	1.32752e-11	1.15129e-10	2.9824e-10	2.13959e-10	6.79615e-11
-1.14604	9.6642	2.68291e-13	1.33511e-12	3.23537e-13	1.61613e-12	1.95937e-13	2.06381e-12	1.04665e-12	2.91133e-12	1.03506e-11	8.54103e-12	1.4532e-12	3.58113e-12	3.24197e-12	5.22499e-12	7.40765e-12	1.23783e-11	3.70532e-11	2.83086e-11	2.25457e-11	5.22791e-11	2.16386e-11	2.43597e-12	2.69752e-11	3.2203e-11	1.20899e-11	7.48796e-12	3.45332e-11	3.7583e-11	2.18452e-11	2.77946e-11	7.87985e-11	5.12856e-11	4.69713e-12	5.41889e-11	2.89127e-10	2.87744e-10	1.2773e-11	9.07555e-11	8.62047e-11	1.23784e-11	8.40965e-11	3.67853e-11	1.88783e-11	6.8706e-11	7.9434e-11	1.38038e-10	6.7327e-11	2.29472e-10
-1.1437	10.0842	1.15e-13	1.47563e-13	4.38133e-13	6.03107e-13	2.71089e-13	2.50597e-13	4.81965e-13	2.34757e-12	6.41507e-12	3.67856e-12	2.66632e-12	8.33062e-12	4.239e-12	2.19992e-12	5.8919e-12	1.8606e-11	4.13467e-11	5.56489e-11	7.25631e-11	6.0736e-11	1.94287e-11	3.83469e-12	1.06474e-11	2.47355e-11	3.31659e-11	3.64171e-11	1.30126e-11	1.03748e-12	2.06004e-12	7.89183e-12	5.36438e-11	4.15055e-11	7.75846e-12	8.04038e-11	1.36173e-10	1.36749e-10	4.87479e-11	1.98279e-11	5.51619e-11	1.37737e-11	2.44557e-11	4.77621e-11	5.59489e-11	1.65729e-10	2.74546e-10	2.9201e-10	1.42763e-10	1.29434e-10
-1.14135	10.5042	1.39384e-12	7.58079e-13	1.70713e-12	6.41225e-13	1.62153e-12	1.44608e-12	1.59237e-12	2.35692e-12	3.53713e-12	3.32597e-12	1.39947e-12	3.89318e-12	1.06316e-11	5.62254e-12	2.83837e-12	2.46759e-11	4.09805e-11	1.88557e-11	6.40618e-11	1.24936e-10	8.68847e-11	3.72539e-11	1.43867e-11	1.79809e-11	7.5908e-11	8.21926e-11	3.94964e-12	3.54854e-11	3.11693e-11	2.48357e-11	7.3055e-11	1.47238e-11	8.09303e-12	1.84514e-11	1.65162e-10	2.37864e-10	2.51292e-11	9.60193e-11	2.0271e-10	6.35364e-11	4.11119e-11	7.91866e-11	2.51818e-10	2.31536e-10	1.68286e-10	2.60507e-10	7.0833e-11	3.90104e-11
-1.139	10.9242	1.06007e-12	3.94508e-13	1.3388e-12	6.62069e-13	2.30187e-12	1.1214e-12	3.50683e-12	2.90688e-12	1.10351e-12	1.92366e-12	6.68323e-12	5.10073e-12	1.37002e-13	1.56142e-12	1.24885e-11	2.2615e-11	1.53333e-11	1.85188e-11	3.93981e-11	4.26629e-11	5.83631e-11	3.39043e-11	4.7977e-12	6.52316e-12	7.03724e-11	9.86633e-11	1.43897e-11	7.61172e-12	8.284e-12	8.44953e-12	2.76753e-11	1.94096e-11	5.39185e-12	4.11068e-11	1.78986e-10	1.9101e-10	5.59338e-11	4.49633e-11	8.56639e-11	9.80031e-11	9.9458e-11	3.52563e-10	6.8784e-10	5.76926e-10	3.44176e-10	2.48197e-10	7.91674e-11	1.40934e-11
-1.13666	11.3442	3.19429e-13	3.70329e-13	4.58215e-13	3.03192e-13	8.42013e-13	3.0426e-13	5.70249e-13	5.08644e-13	3.21919e-12	1.7344e-11	1.36052e-11	1.73703e-11	3.38795e-11	2.31735e-11	8.46741e-12	4.39981e-12	9.7569e-12	1.55679e-11	1.08298e-11	6.62379e-11	9.19176e-11	2.98796e-11	2.14618e-11	6.07145e-12	1.70939e-11	6.68169e-11	4.40934e-11	4.15383e-12	4.88105e-11	4.20095e-11	4.43495e-11	1.37867e-10	4.56665e-11	6.45957e-11	2.29406e-10	7.252e-11	2.7861e-10	4.09683e-10	2.53887e-11	1.59941e-10	2.80958e-10	3.21685e-10	4.57709e-10	4.70924e-10	6.52234e-10	4.42257e-10	4.35827e-11	8.73714e-11
-1.13431	11.7642	2.79076e-12	4.7663e-14	2.27479e-12	4.73003e-14	3.94933e-12	1.17734e-12	2.71066e-12	4.96728e-14	7.01882e-12	9.40045e-12	2.87982e-12	1.8052e-11	5.73826e-11	2.9127e-11	6.74879e-13	1.28901e-12	1.35047e-11	2.88579e-11	6.40032e-11	1.16282e-10	8.61585e-11	1.63338e-11	7.80568e-12	2.85471e-11	3.54847e-11	1.59932e-11	4.77765e-11	5.74891e-11	8.99554e-11	1.28873e-10	9.46631e-11	2.26171e-10	2.18218e-10	4.18079e-11	6.97302e-11	1.49417e-10	2.56694e-10	2.85079e-10	7.43461e-11	3.08416e-11	1.84699e-10	1.8677e-10	8.32018e-11	1.35422e-10	2.81805e-10	2.07247e-10	8.00731e-11	8.62346e-11
-1.13196	12.1842	4.83509e-13	5.39941e-13	1.05604e-12	4.0356e-14	4.59093e-13	3.19583e-12	3.19255e-12	8.23816e-13	3.32797e-12	2.91092e-13	9.96684e-12	4.07095e-11	5.48038e-11	3.36057e-11	4.54124e-12	2.61145e-12	2.15116e-12	1.56895e-11	8.80528e-11	1.23013e-10	9.01466e-11	5.11323e-11	2.58138e-11	1.89334e-11	2.88431e-11	2.74406e-11	4.89617e-12	3.0789e-13	1.64747e-11	8.9452e-11	9.83283e-11	1.86645e-10	3.53234e-10	1.23504e-10	4.18042e-11	3.80057e-10	4.04388e-10	2.1104e-10	1.04108e-10	7.56364e-12	9.09306e-11	1.22702e-10	2.28552e-11	9.05849e-11	9.28358e-11	1.09632e-10	1.84713e-10	1.00659e-10
-1.12962	12.6042	6.41418e-13	5.00056e-14	1.10886e-12	5.15149e-13	5.88506e-13	1.77215e-12	4.77072e-12	7.25241e-13	2.4061e-12	1.43429e-12	2.09113e-12	2.42112e-11	3.62367e-11	1.31181e-11	3.46246e-12	1.75578e-11	2.38882e-11	2.43968e-12	2.42888e-11	5.40388e-11	5.44584e-11	5.35407e-11	2.85767e-11	9.71809e-12	1.56545e-11	2.66569e-11	8.22366e-12	5.44514e-12	1.91857e-12	6.20954e-11	9.76212e-11	3.12836e-11	1.83516e-10	1.09342e-10	3.73747e-11	1.99768e-10	2.91503e-10	4.69112e-10	1.72829e-10	3.3337e-11	2.02719e-10	5.4046e-11	6.40973e-11	7.86301e-11	3.33197e-11	8.82012e-11	4.59328e-11	5.30794e-12
-1.12727	13.0242	5.48996e-13	5.01198e-14	1.08671e-12	3.82799e-13	1.95009e-13	1.72136e-12	5.76081e-12	2.06404e-13	6.63502e-12	3.36999e-12	4.88311e-12	2.64957e-11	2.17163e-11	2.22747e-13	1.83143e-11	3.06538e-11	2.15125e-11	2.02331e-12	1.55959e-11	3.26345e-11	2.8628e-11	5.43751e-11	4.70279e-11	1.33791e-11	4.77019e-12	7.45316e-12	1.41851e-12	5.09741e-12	1.1568e-11	3.39945e-11	8.2844e-11	3.38797e-11	3.50486e-11	8.55085e-11	9.31874e-11	1.56705e-10	3.11553e-10	3.74694e-10	1.22767e-10	1.82565e-11	1.33941e-10	1.31767e-10	6.68527e-11	4.53357e-11	6.6831e-11	3.85801e-11	3.48659e-11	2.75602e-11
-1.12493	13.4442	8.56451e-14	1.02757e-12	6.3231e-14	1.37803e-12	5.40502e-13	1.18115e-13	6.6797e-13	1.66009e-12	2.31323e-13	4.43072e-13	8.05953e-12	3.41456e-11	2.00942e-11	4.49834e-12	3.64738e-11	4.96323e-11	5.84255e-11	4.21672e-11	1.27849e-12	1.55432e-11	1.44502e-11	2.06496e-11	3.31211e-11	4.02377e-11	3.40664e-11	1.90734e-11	2.94956e-12	1.56645e-11	4.77528e-11	7.78922e-11	5.15289e-11	1.13397e-13	9.81053e-11	2.2502e-10	1.90173e-10	1.81036e-10	3.51351e-10	4.26764e-10	1.06112e-10	3.6039e-11	1.18517e-10	1.25895e-10	2.23592e-10	4.85605e-11	9.71001e-11	6.13156e-11	7.79804e-11	2.16543e-10
-1.12258	13.8642	5.19776e-13	9.79945e-13	6.47963e-13	9.77448e-13	8.13621e-13	5.91805e-13	3.1925e-13	3.1508e-13	3.09607e-12	1.13027e-11	1.31191e-11	2.19378e-11	5.66176e-12	4.42845e-11	9.01542e-11	4.31e-11	5.92683e-11	7.40964e-11	1.96173e-11	5.9485e-12	1.11622e-11	1.84155e-11	5.532e-11	5.40814e-11	3.78419e-11	1.71216e-11	3.67415e-13	2.61302e-11	3.93323e-11	5.01495e-11	5.56047e-11	1.71699e-11	4.70526e-11	1.59107e-10	1.98877e-10	1.33178e-10	3.06212e-10	4.4997e-10	9.45052e-11	5.75772e-11	1.82043e-10	2.56061e-10	2.83819e-10	3.03543e-11	1.86238e-10	1.36922e-10	5.62171e-11	4.69473e-11
-1.12023	14.2842	2.4805e-14	1.23591e-12	8.63416e-14	1.12785e-12	1.25451e-12	2.70973e-12	2.94953e-13	3.91231e-13	5.57138e-13	6.25713e-12	6.7691e-12	1.1718e-11	6.65552e-12	3.00121e-11	5.86115e-11	5.22307e-11	4.6046e-11	2.57005e-11	1.88795e-11	1.28515e-11	9.08508e-12	5.43568e-11	6.28036e-11	2.28529e-11	1.4288e-11	2.08169e-11	2.79769e-11	2.7286e-11	6.86416e-11	8.53238e-11	2.68452e-11	3.76533e-12	4.86615e-11	2.0906e-11	4.58584e-11	2.59832e-10	2.57978e-10	1.76624e-10	7.264e-11	4.23609e-11	2.86596e-10	3.24111e-10	4.18558e-10	2.69752e-10	4.90541e-11	3.05064e-11	1.88109e-11	1.2842e-11
-1.11789	14.7042	1.11848e-14	3.70064e-13	4.39257e-15	4.29951e-13	5.43555e-13	1.94612e-12	2.93443e-12	8.63378e-13	6.16937e-14	1.38921e-12	2.03838e-12	1.71401e-12	8.46679e-12	1.87397e-11	3.12495e-11	3.22869e-11	4.93164e-11	4.07411e-11	5.0593e-12	3.91444e-11	4.26032e-11	7.88509e-12	6.67729e-11	1.09797e-10	6.75797e-11	3.55476e-11	1.72467e-11	9.1173e-13	1.11807e-11	3.65724e-11	2.62286e-11	3.54471e-12	4.18848e-11	1.69401e-10	1.81895e-10	2.1893e-10	3.57058e-10	2.26233e-10	6.02748e-11	1.09902e-11	1.73092e-10	4.35414e-10	5.6652e-10	3.84151e-10	6.97091e-11	2.31318e-11	3.8397e-11	5.02306e-11
-1.11554	15.1242	4.47971e-13	3.23293e-13	6.11309e-13	6.03555e-13	2.75404e-12	2.79152e-12	1.19638e-12	1.39497e-12	3.66536e-12	7.65633e-13	1.09282e-12	5.05899e-12	3.43435e-12	8.83987e-12	4.93622e-11	3.88053e-11	3.06147e-11	2.94723e-11	6.41804e-12	1.29761e-11	1.96364e-11	4.16576e-12	3.73576e-11	9.11986e-11	5.79522e-11	2.09168e-11	1.17541e-11	6.16071e-12	4.61616e-11	8.3424e-11	7.72994e-11	4.28426e-11	7.80844e-13	9.74881e-11	2.76021e-10	2.81338e-10	2.60395e-10	2.19261e-10	5.17224e-11	9.21187e-12	4.70721e-12	2.8789e-10	7.24543e-10	4.28328e-10	9.24732e-11	2.2898e-10	1.50408e-10	1.53347e-11
-1.1132	15.5442	1.28461e-12	9.1114e-13	1.51513e-12	9.01344e-13	1.32516e-12	1.41739e-12	7.38925e-13	1.37104e-12	5.56528e-12	4.17405e-12	1.58187e-12	4.61125e-12	2.28317e-12	8.49372e-12	3.40114e-11	4.13102e-11	4.66186e-11	1.89628e-11	8.97597e-12	1.10123e-11	2.2963e-12	7.47858e-12	2.23722e-11	7.59277e-12	3.83465e-11	5.57996e-11	3.35189e-11	3.86221e-11	5.82145e-11	1.97661e-11	2.80878e-12	1.074e-11	3.81989e-11	6.10002e-12	2.33709e-10	4.21602e-10	1.69001e-10	1.23749e-10	4.87606e-11	6.22714e-11	6.3848e-11	1.05605e-10	4.95832e-10	2.94189e-10	2.49253e-10	2.2985e-10	5.31323e-12	9.94418e-11
-1.11085	15.9642	9.16643e-13	2.63289e-14	7.04104e-13	1.77821e-13	2.88269e-12	4.85802e-13	6.57306e-13	3.94336e-13	1.43031e-13	2.58259e-12	1.18156e-11	3.21672e-12	8.35206e-12	2.68459e-11	7.2847e-12	2.81111e-11	3.28102e-11	4.68496e-12	6.10512e-11	3.82099e-11	5.0841e-12	1.25024e-11	6.82052e-13	2.17769e-11	6.0119e-11	3.08576e-11	7.30888e-12	8.63125e-12	4.86429e-13	5.01968e-11	1.17632e-10	1.35385e-11	5.53892e-11	4.88416e-11	2.18823e-10	2.66517e-10	1.09949e-10	1.4089e-10	6.11846e-12	1.65358e-10	1.16735e-10	4.55381e-11	1.19222e-10	1.78271e-10	6.37531e-10	5.73522e-10	9.58125e-11	2.71619e-11
-1.1085	16.3842	1.07921e-12	4.72953e-13	9.92246e-13	7.39712e-13	3.03708e-12	1.94418e-13	6.47568e-13	4.32462e-13	2.03897e-12	8.40944e-13	3.23191e-12	1.66347e-12	2.36584e-11	1.72797e-11	5.83606e-12	1.49822e-11	6.32823e-12	3.39738e-14	3.39482e-12	4.01587e-12	1.19073e-12	1.67053e-12	2.93797e-12	1.37969e-11	1.23178e-11	4.67564e-12	3.81279e-14	1.04793e-11	3.717e-11	4.50914e-11	1.26905e-11	3.55801e-12	1.89431e-11	6.63079e-11	2.24741e-10	1.46527e-10	9.54656e-11	2.32889e-10	4.74158e-11	8.17336e-11	2.11507e-10	1.17149e-10	1.45265e-10	2.80648e-10	4.30367e-10	4.26265e-10	2.26211e-10	4.45471e-11
-1.10616	16.8042	7.6039e-13	5.75506e-14	6.36833e-13	1.67192e-14	1.99904e-12	2.15994e-12	2.31889e-12	3.68442e-12	4.6162e-12	2.57018e-12	2.16256e-12	2.54407e-12	1.9902e-11	1.55129e-11	1.47626e-11	6.99424e-12	6.37754e-13	1.26337e-12	4.70476e-12	3.49594e-12	9.57397e-12	1.64229e-11	1.26477e-11	1.99422e-11	3.54452e-13	2.12321e-11	2.85533e-11	3.57441e-11	2.80896e-11	4.62743e-12	4.43214e-12	6.23282e-11	1.97952e-10	2.65868e-10	2.37126e-10	1.07481e-10	3.17678e-11	9.58945e-11	8.64221e-11	8.73502e-11	1.17265e-10	1.29813e-10	1.59919e-10	1.79131e-10	1.73691e-10	1.75536e-10	2.23867e-10	2.57573e-10
-1.10381	17.2242	8.08443e-13	2.80526e-12	1.22874e-12	2.92292e-12	3.29876e-12	5.48194e-12	1.4358e-12	1.24908e-11	1.15716e-11	1.69191e-12	1.18108e-11	1.67414e-11	1.66152e-11	1.91243e-11	1.41411e-13	8.95414e-12	1.41692e-11	3.87272e-11	3.07927e-11	2.07861e-11	6.58444e-12	1.67198e-12	1.11329e-11	8.60574e-12	1.3977e-11	8.64855e-11	9.57207e-11	9.91212e-11	6.75764e-11	9.06909e-12	2.01736e-11	2.21238e-10	5.32637e-10	3.71402e-10	1.45002e-10	1.62632e-10	1.6573e-10	8.44738e-11	3.98992e-11	2.61782e-10	1.54607e-10	7.68057e-11	3.54108e-10	2.2874e-10	6.68552e-11	2.03372e-10	3.02598e-10	2.89447e-10
-1.10147	17.6442	6.21305e-13	2.078e-12	6.69159e-13	1.09646e-12	4.40096e-13	6.83007e-13	2.87802e-12	1.78782e-11	1.22846e-11	2.08955e-12	1.292e-11	1.91561e-11	1.44281e-11	6.97565e-12	1.70987e-14	4.59543e-12	1.83014e-11	3.79243e-11	2.34006e-11	3.8656e-11	2.61001e-11	2.3297e-11	5.22152e-11	2.95973e-11	1.05289e-11	4.19065e-11	4.49272e-11	6.12051e-11	4.8058e-11	3.45524e-12	1.66396e-11	4.74694e-11	5.34075e-10	8.33589e-10	4.81541e-10	3.65324e-10	4.58713e-10	2.14229e-10	5.1956e-11	3.30031e-10	3.21611e-10	6.94862e-11	1.95918e-10	1.81322e-10	1.48351e-11	3.31088e-10	6.41065e-10	4.79442e-10
-1.09912	18.0642	1.65833e-12	2.86258e-13	1.93887e-12	2.85621e-13	2.20181e-12	2.34943e-12	1.8164e-12	3.36397e-12	2.84218e-12	3.92789e-12	1.45067e-11	1.70076e-11	1.02443e-11	3.7394e-12	2.32849e-12	8.25407e-12	2.03069e-11	1.34002e-11	8.55771e-12	2.96076e-11	1.7796e-11	2.13368e-11	6.45303e-11	3.99199e-11	3.13115e-12	7.97379e-12	6.82588e-13	3.27524e-11	2.88555e-11	9.42713e-12	1.09688e-10	3.28113e-11	1.1479e-10	5.52073e-10	5.50129e-10	4.21506e-10	5.66206e-10	4.77438e-10	2.38803e-10	1.58759e-10	1.37521e-10	5.03114e-11	1.78328e-10	4.9707e-10	3.07733e-10	1.29281e-10	5.62741e-10	5.60004e-10
-1.09677	18.4842	1.33033e-12	5.86793e-13	1.96985e-12	2.14478e-13	1.26004e-12	2.37671e-13	1.34704e-13	2.46666e-12	1.12466e-12	2.66305e-12	7.60391e-12	1.47329e-12	9.74019e-13	5.45929e-12	9.90941e-12	1.58998e-11	2.44632e-11	1.95997e-11	9.1973e-12	8.42225e-12	2.86997e-11	2.66609e-11	1.29265e-11	1.63639e-11	1.22276e-12	1.69539e-11	2.82618e-11	2.86777e-11	1.13224e-10	8.84041e-11	1.31908e-10	1.24133e-10	1.92156e-11	3.99206e-10	3.90707e-10	4.01844e-10	6.7475e-10	4.70343e-10	3.3868e-10	2.0476e-10	7.58554e-11	7.86743e-11	1.04944e-10	4.92916e-10	5.07285e-10	3.47342e-10	7.15512e-10	4.56658e-10
-1.09443	18.9042	3.93228e-13	2.05126e-12	4.53928e-13	2.21301e-12	3.22237e-13	1.2036e-12	2.05791e-12	6.96515e-12	4.09359e-13	6.38395e-13	8.31852e-12	1.91407e-11	4.53511e-12	2.4953e-12	5.98606e-12	9.50959e-12	2.68211e-11	3.32092e-11	1.39732e-11	8.03921e-12	1.62953e-11	1.65266e-11	1.08788e-11	1.89765e-11	1.29942e-12	1.76643e-11	7.70455e-11	2.01894e-10	2.35869e-10	1.08638e-10	8.67561e-11	4.17008e-11	8.93792e-11	2.31719e-10	2.68498e-10	6.19496e-10	6.16652e-10	2.01004e-10	1.91893e-10	2.34512e-10	6.73316e-11	1.77765e-11	2.00989e-10	3.85566e-10	3.96181e-10	4.40232e-10	5.65319e-10	4.45984e-10
-1.09208	19.3242	2.20857e-13	2.06772e-14	1.4403e-13	4.9659e-14	1.20414e-13	8.29732e-13	6.83424e-13	3.36712e-13	1.00525e-12	5.46046e-13	4.95935e-12	1.8598e-11	2.02831e-11	1.13287e-11	2.32645e-11	2.5694e-11	2.586e-11	1.95488e-11	2.43354e-13	1.09338e-11	1.10513e-12	2.07626e-11	2.12254e-11	7.51502e-12	1.82404e-11	1.82317e-11	1.58276e-10	2.51187e-10	1.63375e-10	1.05326e-10	9.23417e-11	5.49585e-11	8.93475e-11	2.57606e-10	2.96548e-10	4.89486e-10	6.01861e-10	2.06242e-10	5.94868e-11	1.07496e-10	8.52448e-11	1.40927e-10	1.48814e-10	3.35503e-10	4.55125e-10	2.11567e-10	4.9038e-10	5.56929e-10
-1.08974	19.7442	9.14854e-13	1.39093e-12	1.09539e-12	2.79009e-12	2.83892e-13	1.92393e-13	1.27186e-12	9.16861e-13	1.42065e-12	3.64446e-12	2.39311e-12	6.18213e-12	3.12289e-11	3.03335e-11	5.29825e-11	6.58777e-11	2.66607e-11	3.59677e-11	1.44376e-11	1.13472e-11	8.08802e-12	4.22544e-11	1.03476e-10	4.86405e-11	2.28707e-11	3.92896e-12	9.84946e-11	2.60031e-10	1.46357e-10	7.7541e-11	9.17096e-11	8.29125e-11	1.63863e-10	2.1149e-10	2.523e-10	4.41595e-10	4.03776e-10	1.06812e-10	1.22208e-10	1.41403e-10	2.09016e-11	1.37509e-10	1.79173e-10	2.44784e-10	5.83955e-10	6.01166e-10	2.69024e-10	6.51553e-11
-1.08739	20.1642	3.27916e-14	1.1157e-12	3.02195e-13	1.89208e-12	2.29093e-12	2.72654e-13	1.22155e-13	4.93098e-13	1.2463e-12	2.76394e-12	6.3598e-12	4.3018e-12	3.08298e-11	8.93221e-11	8.24381e-11	5.05026e-11	4.37526e-11	4.56585e-11	2.43006e-11	3.09457e-11	5.16315e-11	2.08775e-11	7.10686e-11	8.51289e-11	1.28292e-11	2.03736e-11	1.63973e-11	6.99894e-11	2.07713e-10	1.72037e-10	4.70083e-11	1.06366e-10	1.83442e-10	1.7276e-10	2.37778e-10	2.52906e-10	2.01764e-10	2.02067e-10	1.67908e-10	7.8448e-11	5.20878e-11	1.83036e-10	4.49308e-10	7.50594e-10	6.33183e-10	2.73644e-10	4.11249e-10	2.41149e-10
-1.08504	20.5842	3.09444e-13	2.26268e-13	6.05104e-13	7.77251e-13	1.84006e-12	4.89236e-13	4.37321e-14	7.58573e-13	6.37421e-12	6.37157e-12	1.83909e-12	1.24578e-11	3.84924e-11	7.51563e-11	1.01927e-10	7.56848e-11	4.21515e-11	5.9574e-11	4.96823e-11	6.38596e-11	1.08401e-10	8.37287e-11	9.20482e-11	4.14468e-11	1.84963e-11	1.07047e-10	2.63394e-11	9.15691e-11	3.55863e-10	2.93889e-10	1.25931e-10	7.22799e-11	1.56462e-10	2.80158e-10	1.18475e-10	1.17755e-11	1.29059e-10	1.16731e-10	1.14955e-10	2.36481e-10	1.49916e-10	1.45424e-10	3.74991e-10	6.64719e-10	9.29248e-10	5.3705e-10	1.3099e-10	2.11786e-10
-1.0827	21.0042	1.1357e-12	7.24455e-14	1.18885e-12	9.96255e-14	2.20872e-12	4.03115e-13	2.08373e-12	1.34867e-12	4.53022e-12	9.31506e-12	1.641e-11	8.85038e-12	2.93466e-11	6.06835e-11	7.32697e-11	1.0704e-10	6.15467e-11	3.96248e-11	7.7046e-11	9.49987e-11	2.34858e-10	1.9097e-10	5.68102e-11	1.71998e-11	1.98569e-11	9.24828e-11	4.73244e-11	7.70168e-11	1.58248e-10	1.32202e-10	2.76131e-10	2.62502e-10	1.69119e-10	2.65991e-10	1.35065e-10	1.47325e-11	1.2873e-11	5.67085e-12	1.34342e-10	3.10575e-10	3.69146e-10	2.90779e-10	2.31783e-10	6.69e-10	9.76144e-10	5.88633e-10	2.33544e-10	1.38064e-10
-1.08035	21.4242	1.04317e-12	1.79043e-12	1.05514e-12	2.02297e-12	2.53742e-12	2.3318e-12	1.8547e-12	2.74351e-12	6.75364e-12	6.6482e-12	9.5895e-12	8.22064e-12	3.54348e-11	3.96625e-11	4.65004e-11	1.60375e-10	7.26981e-11	4.43003e-11	1.01228e-10	1.09518e-10	3.53516e-10	2.80635e-10	4.15843e-11	2.47069e-11	1.38081e-12	2.03641e-11	8.97163e-12	8.23684e-11	6.56565e-11	1.4717e-10	3.06559e-10	1.87277e-10	1.90343e-10	2.42938e-10	4.31748e-11	1.36129e-10	1.84641e-10	1.92099e-11	1.17152e-10	1.87247e-10	9.57001e-11	1.24514e-10	3.9002e-10	6.84449e-10	4.89746e-10	2.57796e-10	4.92478e-10	4.14315e-10
-1.07801	21.8442	6.06309e-13	7.47862e-13	6.37366e-13	7.85023e-13	7.68974e-13	4.02113e-13	1.40638e-12	3.79474e-12	5.798e-12	7.89161e-12	1.0278e-11	4.64143e-12	2.90077e-11	1.90664e-11	6.60437e-11	1.36429e-10	5.5494e-11	4.74823e-11	7.17707e-11	1.70589e-10	2.85386e-10	1.56581e-10	3.50853e-11	3.06586e-11	1.68821e-11	1.70098e-11	7.99108e-11	1.63649e-10	8.02325e-11	3.21529e-11	9.72693e-11	8.21586e-11	1.48979e-10	3.42972e-10	2.57439e-10	3.63593e-11	1.33881e-10	7.9426e-11	2.09145e-11	1.87312e-10	8.41243e-11	8.11193e-12	9.17318e-11	2.93317e-10	7.35808e-10	7.14067e-10	5.3323e-10	4.0699e-10
-1.07566	22.2642	2.70974e-12	4.51224e-13	3.24948e-12	7.89327e-13	2.7064e-12	2.80577e-12	8.63344e-12	9.92485e-13	5.93495e-12	1.41176e-11	5.16937e-12	1.31628e-11	6.53792e-13	4.02956e-11	7.22023e-11	4.25801e-11	7.35888e-11	1.52408e-11	9.53936e-11	1.69971e-10	9.00138e-11	8.44984e-11	6.54276e-11	5.01238e-11	1.10604e-10	1.45091e-10	1.14932e-10	1.43362e-10	1.09029e-10	1.56237e-11	3.73087e-11	2.10856e-11	4.04354e-11	1.93738e-10	3.03516e-10	1.84559e-10	3.11719e-10	2.60771e-10	1.13209e-10	3.27238e-10	2.19378e-10	2.5991e-11	4.18221e-12	1.43556e-10	4.63829e-10	5.23757e-10	4.38858e-10	3.89252e-10
-1.07331	22.6842	6.45461e-13	1.04845e-13	1.38824e-12	6.39354e-13	5.49627e-13	9.9946e-13	5.38134e-12	3.04532e-12	4.74567e-12	1.66707e-11	1.39725e-11	6.98295e-12	2.58472e-12	1.51636e-11	1.28599e-11	2.75208e-11	4.38504e-11	6.07656e-13	7.5278e-11	1.1328e-10	3.33414e-11	2.06441e-11	4.57297e-11	9.2933e-11	1.68972e-10	1.61943e-10	9.88078e-11	1.13922e-10	5.53883e-11	6.4854e-12	5.00371e-11	5.84826e-11	3.79019e-11	8.28382e-11	2.74747e-10	4.53392e-10	5.05508e-10	4.23558e-10	4.34253e-10	5.2011e-10	3.37079e-10	1.03794e-10	2.86878e-12	2.71328e-11	3.87473e-11	5.27385e-11	1.39502e-10	1.23994e-10
-1.07097	23.1042	6.59743e-13	9.15725e-13	5.39095e-13	6.59345e-13	5.20245e-13	8.26911e-13	4.44476e-13	6.89451e-12	6.19029e-12	1.12276e-11	1.09593e-11	1.21026e-12	1.7712e-11	5.86177e-12	4.07876e-12	8.03596e-12	1.31567e-12	1.98622e-11	2.45856e-11	4.1141e-11	1.5151e-11	3.12695e-12	1.65724e-11	3.21615e-11	7.87765e-11	1.57676e-10	1.54377e-10	5.95695e-11	3.47753e-11	2.03932e-11	3.05533e-11	4.55596e-11	1.23731e-10	1.57909e-10	4.266e-10	6.03986e-10	2.50457e-10	3.03994e-10	2.6486e-10	3.76983e-10	6.36365e-10	2.06457e-10	1.21064e-10	2.30303e-10	1.09966e-10	2.46831e-11	2.01774e-11	2.33222e-11
-1.06862	23.5242	2.23238e-13	3.58786e-13	4.7735e-13	1.53009e-13	3.18417e-13	1.07057e-12	8.27245e-14	3.14589e-12	9.21524e-13	4.04108e-12	3.25295e-12	3.63071e-12	2.82494e-11	2.59606e-11	8.12364e-12	9.60223e-12	1.32477e-11	1.92966e-11	6.25739e-12	1.25676e-11	8.78025e-12	6.38144e-12	9.41253e-12	3.2962e-11	5.54996e-11	1.13979e-10	2.59203e-10	1.83257e-10	6.00955e-11	7.8119e-11	6.41221e-11	6.23221e-11	3.58306e-11	8.41482e-11	3.23893e-10	6.16913e-10	5.21216e-10	1.15902e-10	1.2477e-10	3.58058e-10	4.69589e-10	4.42448e-10	2.6064e-10	1.78194e-10	2.52203e-10	2.56128e-10	1.61437e-10	3.48139e-11
-1.06628	23.9442	5.307e-13	5.0767e-14	9.20391e-13	3.78303e-13	5.38178e-13	6.54182e-13	1.18997e-13	2.23072e-12	5.97359e-12	2.35808e-12	2.96186e-12	5.36189e-12	1.81e-11	2.23174e-11	1.08807e-11	2.3661e-12	1.8817e-13	2.12283e-12	1.27483e-11	9.41075e-12	4.91141e-12	2.32267e-11	7.8991e-12	2.19612e-11	3.99374e-11	1.02849e-10	2.5775e-10	2.2538e-10	1.05486e-10	5.35235e-11	1.88689e-11	1.90036e-11	6.34273e-11	1.47558e-10	1.35224e-10	1.70227e-10	3.10694e-10	2.68059e-10	1.17746e-10	2.37346e-10	5.17767e-10	4.35677e-10	1.23962e-10	4.61991e-11	1.0467e-10	1.62893e-10	2.06974e-10	1.47671e-10
-1.06393	24.3642	1.28013e-12	7.81433e-13	4.49717e-13	1.9301e-12	3.0373e-12	7.10848e-13	1.47817e-12	5.06349e-12	1.87015e-12	4.09212e-12	8.08294e-12	1.66544e-12	1.06814e-12	2.73207e-12	2.35425e-12	2.1194e-12	5.11615e-12	1.28242e-11	1.59364e-11	3.36571e-13	1.90278e-11	1.38972e-11	8.00461e-14	1.5614e-11	5.62025e-11	7.98775e-11	6.98963e-11	1.22321e-10	7.81457e-11	1.60951e-12	2.27159e-11	1.60074e-12	4.38974e-11	4.51714e-11	6.50188e-11	1.05814e-10	3.1966e-10	5.47825e-10	3.47845e-10	1.43158e-10	2.59589e-10	2.4523e-10	5.2523e-11	7.20241e-11	5.81449e-11	2.06075e-11	7.54742e-11	9.65345e-11
-1.06158	24.7842	1.67054e-12	1.22983e-12	1.0834e-12	3.40215e-13	4.87323e-12	8.17461e-12	2.15508e-12	3.94389e-12	6.59703e-12	3.5621e-14	7.90899e-12	4.78078e-12	1.57919e-12	5.03807e-13	1.77885e-12	3.5112e-12	2.49774e-12	8.27359e-13	2.07756e-13	2.80545e-12	1.15805e-11	4.71475e-12	5.94625e-12	3.32921e-11	2.33327e-11	3.94823e-11	2.75406e-11	1.85737e-11	4.5407e-11	1.19579e-12	3.21321e-11	1.08483e-11	6.41413e-12	2.82026e-13	1.24993e-10	1.9908e-10	3.90889e-11	4.46614e-10	6.99084e-10	2.66148e-10	8.09453e-11	5.36283e-11	2.18806e-12	4.77852e-11	5.44622e-12	8.61487e-11	2.34073e-10	1.26981e-10
-1.05924	25.2042	1.32359e-13	1.42595e-12	7.02733e-13	2.64574e-12	8.37457e-14	5.87295e-12	4.58563e-12	4.01605e-13	2.37189e-12	1.20493e-14	1.16557e-12	4.32612e-13	1.91909e-12	3.84999e-12	6.42192e-13	1.55438e-11	1.90879e-11	1.33767e-12	1.33019e-11	2.95307e-11	1.43374e-11	9.57063e-12	5.8879e-12	7.85838e-12	3.94255e-11	5.79412e-12	2.16679e-11	3.98309e-11	2.01646e-12	2.22697e-11	3.13142e-11	1.54941e-11	4.38514e-12	1.22846e-12	1.70989e-11	7.27692e-11	7.67018e-11	1.15584e-10	2.86677e-10	1.35516e-10	8.31314e-11	3.0622e-10	1.23833e-10	1.21982e-12	5.40427e-11	3.08059e-10	5.73498e-10	2.72773e-10
-1.05689	25.6242	1.32425e-12	3.70963e-14	5.87264e-13	1.679e-12	3.3779e-12	8.49885e-14	2.2053e-12	1.31842e-13	4.6962e-12	1.65564e-12	7.62033e-13	3.69004e-12	5.9843e-12	7.63663e-12	2.30901e-12	2.08399e-11	3.08046e-11	3.54034e-12	1.59834e-11	4.14206e-11	2.72617e-11	7.77107e-12	5.95503e-11	5.30946e-11	5.98412e-12	2.26781e-12	7.87798e-12	1.99459e-11	2.10536e-11	2.81273e-12	4.52365e-12	1.01197e-11	1.49383e-11	2.08424e-11	1.50173e-12	4.86954e-11	1.03794e-10	9.13854e-11	1.43508e-10	5.63454e-11	8.14928e-11	2.95466e-10	1.35324e-10	1.12774e-11	1.64887e-10	4.66623e-10	6.72948e-10	5.21181e-10
-1.05455	26.0442	4.49031e-13	2.74004e-13	1.73644e-13	4.47912e-13	3.99388e-12	4.10449e-12	1.54694e-12	1.01012e-12	2.33018e-12	3.66962e-13	4.03765e-12	1.05661e-11	5.23238e-12	5.3198e-12	2.1392e-11	3.75185e-11	2.68048e-11	2.25385e-12	8.68685e-12	3.08036e-11	2.20195e-11	7.17672e-12	7.70435e-11	1.38971e-10	7.10098e-11	3.169e-11	1.19e-11	9.6584e-12	5.58889e-11	7.2854e-11	7.9103e-11	1.77969e-11	2.90768e-11	8.51965e-11	2.05242e-11	3.63859e-11	1.52094e-10	7.1308e-11	2.13883e-11	8.94065e-11	4.60937e-12	1.51905e-10	1.48425e-10	4.20103e-12	2.02418e-10	3.00795e-10	5.78369e-10	7.68049e-10
-1.0522	26.4642	1.27373e-13	2.92548e-12	2.95856e-13	4.17845e-13	2.39393e-12	9.32868e-12	2.48126e-12	1.61584e-12	4.99158e-12	7.19914e-12	3.7405e-12	3.02127e-12	7.36676e-13	1.12105e-11	8.43633e-12	1.72025e-12	4.2725e-12	6.00668e-12	4.54478e-12	4.35335e-11	4.50698e-11	4.13987e-12	4.38076e-11	9.30647e-11	4.37345e-11	6.10778e-12	1.93381e-12	1.08706e-12	5.97348e-12	1.10313e-11	6.62054e-11	1.26262e-10	7.64523e-11	8.81995e-11	8.13706e-11	6.69206e-11	2.15914e-10	1.39941e-10	1.97154e-11	1.63888e-10	1.36333e-10	5.71322e-11	2.16004e-11	2.34862e-11	1.36147e-10	1.77611e-10	3.54371e-10	5.83954e-10
-1.04985	26.8842	3.98067e-13	7.02102e-13	9.93591e-13	4.6075e-13	4.625e-13	3.44328e-12	6.63163e-12	4.10051e-12	1.35418e-12	3.57566e-12	1.51382e-11	1.49832e-11	1.55262e-12	9.47427e-12	4.48903e-12	3.97493e-13	7.43066e-13	4.4598e-12	7.45365e-13	1.65701e-11	3.08413e-11	3.00381e-12	1.01155e-11	1.77561e-11	7.06118e-12	4.84419e-12	2.5105e-12	1.8695e-13	8.14695e-13	8.74007e-12	1.70521e-11	4.24437e-11	1.31625e-10	1.14873e-10	7.05155e-11	2.94892e-10	3.86972e-10	2.36096e-10	1.36333e-10	3.68388e-11	1.6602e-10	2.99949e-10	8.95813e-11	2.98004e-12	1.54786e-11	9.441e-11	1.86228e-10	3.43558e-10
-1.04751	27.3042	7.05816e-13	7.64113e-13	6.68729e-13	2.43289e-12	3.69667e-13	1.41374e-12	7.38024e-12	7.38921e-12	2.99584e-12	7.38977e-12	2.30555e-11	2.13617e-11	4.28165e-12	1.0092e-12	5.90282e-12	7.79388e-12	6.39003e-12	7.68581e-12	1.32633e-11	6.98367e-12	3.11969e-12	1.37858e-11	1.87755e-11	1.29814e-11	1.45587e-11	3.70948e-11	1.55929e-11	1.30397e-11	3.66084e-12	1.93605e-11	4.48561e-11	9.60425e-12	1.97701e-11	4.06311e-11	9.24349e-11	1.97868e-10	1.30389e-10	1.055e-10	7.95253e-11	8.59802e-11	3.28393e-10	2.29361e-10	9.84075e-11	9.0338e-11	6.62787e-13	1.40163e-10	3.23218e-10	4.50453e-10
-1.04516	27.7242	2.69458e-13	8.27321e-13	1.3475e-13	9.98468e-13	1.76428e-12	2.74613e-12	1.82567e-12	3.89255e-12	3.84995e-12	4.88118e-12	8.72266e-12	1.94925e-11	2.36737e-11	5.13429e-12	7.15247e-12	2.05062e-11	7.42399e-12	6.6886e-12	1.51952e-11	1.18901e-11	1.31533e-11	2.78418e-11	3.22507e-11	2.78575e-11	3.51692e-11	8.29332e-11	7.5713e-11	5.30387e-11	5.68944e-11	4.17709e-11	4.26897e-11	8.45762e-12	2.09559e-11	9.55786e-11	1.45685e-10	1.72148e-10	1.25648e-10	4.80201e-11	2.35848e-11	2.14344e-10	3.44324e-10	1.65965e-10	3.28256e-10	3.82573e-10	1.65536e-10	4.2756e-10	4.92322e-10	3.41152e-10
-1.04282	28.1442	8.33376e-13	3.54925e-12	1.047e-12	1.89389e-12	2.92419e-12	9.47847e-12	1.56418e-12	1.67318e-12	3.64961e-13	8.74628e-12	1.42618e-11	1.49746e-11	2.08604e-11	8.31507e-12	1.75867e-11	4.16418e-11	7.5046e-12	7.64375e-12	1.40913e-11	9.73515e-13	4.43285e-12	1.68132e-11	3.70492e-11	3.4658e-11	6.53888e-11	1.35279e-10	1.20445e-10	4.82018e-11	5.94194e-11	7.8651e-11	3.3385e-11	7.40158e-11	6.82498e-11	6.27694e-11	1.07104e-10	5.42369e-11	1.28368e-10	1.20295e-10	4.73692e-12	1.08776e-10	9.24137e-11	3.76667e-10	5.74843e-10	1.97575e-10	5.67157e-10	7.98733e-10	5.45177e-10	6.67995e-10
-1.04047	28.5642	7.10459e-14	1.4151e-12	1.58435e-13	7.76433e-13	1.08127e-13	2.79958e-12	1.03347e-12	8.46709e-13	1.8325e-12	2.48524e-12	5.61644e-12	5.38202e-12	6.90632e-12	8.54109e-12	1.09693e-11	1.60423e-11	5.72391e-12	1.65402e-12	4.08285e-12	4.59349e-12	2.08887e-11	2.04114e-11	6.21366e-12	2.2359e-11	7.44274e-11	1.65103e-10	2.16191e-10	1.09352e-10	5.02454e-11	2.00384e-10	1.88399e-10	1.03882e-11	8.74989e-11	1.76324e-10	7.72762e-11	7.34403e-11	1.20521e-10	2.16984e-11	2.82905e-11	7.5264e-11	1.6963e-10	4.18964e-10	4.30854e-10	3.48797e-10	3.01447e-10	4.46703e-10	6.02475e-10	4.18584e-10
-1.03812	28.9842	2.8461e-13	1.88212e-13	4.96837e-13	1.10655e-14	5.75119e-14	1.00865e-12	7.95558e-13	5.03411e-13	8.79208e-13	8.06419e-13	2.81144e-12	5.695e-12	7.97351e-12	1.00818e-11	1.77097e-11	2.85072e-11	2.4493e-11	4.87117e-12	3.84127e-12	2.61796e-11	7.57056e-11	1.17483e-10	7.07541e-11	1.43025e-11	1.12877e-11	9.66131e-11	2.73662e-10	2.18674e-10	5.63204e-11	6.79334e-11	4.99722e-11	2.8522e-11	9.36459e-11	2.277e-10	2.50809e-10	8.61132e-11	2.4117e-11	3.43053e-11	2.17856e-11	2.55808e-10	2.71784e-10	2.32928e-10	2.69037e-10	1.52963e-10	2.75714e-10	2.48856e-10	1.51146e-10	2.90433e-10
-1.03578	29.4042	2.33184e-12	1.50064e-12	2.30858e-12	1.24266e-12	3.75211e-12	3.64045e-12	8.65082e-13	6.13641e-12	8.73849e-12	1.18816e-13	5.80675e-12	6.08411e-12	4.87012e-13	1.28446e-11	4.52269e-11	5.51868e-11	3.36159e-11	5.71247e-12	7.73007e-12	4.07517e-11	6.28676e-11	9.52723e-11	7.26774e-11	1.11519e-11	3.48817e-11	1.29948e-10	1.47383e-10	1.10216e-10	1.38957e-10	4.40009e-11	2.66278e-11	1.0119e-10	3.38979e-11	3.1115e-10	5.24134e-10	1.88098e-10	2.59566e-12	4.38647e-11	1.34475e-11	2.61426e-10	3.80185e-10	2.48642e-10	2.25935e-10	1.66631e-10	1.20584e-10	6.52721e-11	8.07397e-11	6.88033e-11
-1.03343	29.8242	2.83336e-12	5.49254e-13	3.91056e-12	1.23615e-12	2.28429e-12	1.91886e-12	2.79723e-12	7.17299e-13	1.23384e-11	4.64101e-12	2.14744e-12	2.40643e-12	3.46266e-13	1.23072e-11	5.84089e-11	5.94221e-11	2.63171e-11	1.07845e-11	8.52458e-12	6.23111e-11	8.94682e-11	6.01937e-11	5.49441e-11	1.16489e-11	4.78687e-11	2.28239e-10	2.84102e-10	1.4998e-10	4.02913e-11	2.66128e-12	3.10474e-11	1.41358e-10	1.52787e-10	1.53776e-10	1.87784e-10	7.04902e-11	9.01598e-12	2.14948e-11	3.01815e-11	2.4908e-10	4.13379e-10	2.70452e-10	2.91394e-10	2.92567e-10	6.27631e-11	3.49442e-11	7.10515e-11	1.15507e-11
-1.03109	30.2442	2.05167e-13	2.44618e-12	1.6737e-13	3.48795e-12	8.33784e-13	2.95305e-12	1.26411e-12	1.52818e-12	7.87921e-12	4.9738e-12	1.6909e-12	1.4184e-11	6.13246e-12	7.14028e-13	1.50228e-11	1.97807e-11	2.11742e-11	3.5127e-11	4.444e-11	6.22094e-11	2.40102e-11	1.3976e-12	1.31983e-11	1.25949e-11	1.2204e-10	2.43485e-10	1.26816e-10	5.65748e-11	3.43465e-11	1.61058e-12	5.87464e-11	1.51244e-10	1.56885e-10	7.63282e-11	6.8924e-11	1.21356e-10	1.30147e-10	8.69541e-11	1.07384e-10	2.76334e-10	2.42711e-10	2.15883e-10	5.08859e-10	4.61339e-10	2.25985e-10	1.97161e-10	2.04899e-10	1.11028e-10
-1.02874	30.6642	6.39409e-13	2.15505e-12	5.07654e-13	3.79202e-12	2.15222e-12	1.88221e-12	1.89799e-13	5.01031e-12	1.34409e-11	1.26097e-11	5.85145e-12	1.92907e-11	8.57769e-12	1.15912e-11	1.71753e-11	3.30047e-13	3.55155e-11	5.59566e-11	3.7124e-11	6.32966e-11	3.24963e-11	2.00681e-12	2.73501e-11	6.60174e-13	6.93905e-11	1.6554e-10	6.93939e-11	3.23858e-13	3.03634e-11	6.25478e-12	5.77052e-11	1.8098e-10	1.30828e-10	1.41403e-10	2.05238e-10	1.36286e-10	2.59478e-10	3.48166e-10	1.55097e-10	3.29815e-10	2.20607e-10	1.79557e-10	5.94701e-10	3.32004e-10	1.02611e-10	1.81347e-10	4.10226e-10	2.06395e-10
-1.02639	31.0842	7.81162e-13	1.10665e-12	3.98835e-13	1.53413e-12	5.95783e-13	7.80751e-13	4.34756e-15	7.30653e-12	1.03986e-11	5.25869e-12	5.63249e-12	3.84585e-12	3.51387e-12	9.14183e-12	1.22462e-11	1.11871e-11	1.54583e-11	1.24635e-11	2.15336e-11	1.83765e-11	3.64056e-12	3.1807e-12	1.27127e-12	1.3231e-11	4.15313e-11	3.63219e-11	2.46134e-11	1.49385e-11	7.31803e-12	1.21003e-12	4.46464e-11	9.89784e-11	3.18044e-11	8.32765e-11	2.04967e-10	1.39135e-10	1.86685e-10	3.22425e-10	1.66811e-10	1.70007e-10	2.87721e-10	4.12829e-10	4.44582e-10	9.1653e-11	1.09763e-10	9.53559e-11	1.59047e-10	3.03843e-10
-1.02405	31.5042	1.6218e-13	3.13944e-13	2.64694e-13	2.29012e-13	8.0679e-13	1.09595e-12	2.9276e-13	1.84488e-12	2.69766e-12	3.57417e-12	4.82707e-12	3.99066e-12	5.04462e-12	1.43651e-12	1.82167e-11	1.98202e-11	5.10505e-12	3.18451e-11	3.91761e-11	2.87311e-11	3.19265e-11	2.98712e-11	7.59394e-12	6.34407e-13	1.33845e-11	3.88106e-11	4.8811e-11	3.88164e-11	1.68719e-11	1.33387e-11	4.09144e-11	5.73093e-11	2.48712e-11	2.28463e-11	9.22583e-11	2.00871e-10	3.32804e-10	3.31879e-10	2.08018e-10	1.69159e-10	2.9938e-10	5.53565e-10	5.12758e-10	2.62941e-10	1.85262e-10	2.69104e-10	3.31441e-10	2.40691e-10
-1.0217	31.9242	2.7139e-12	4.82544e-13	2.00799e-12	4.81225e-13	1.06531e-12	4.61886e-12	2.51819e-12	2.77786e-12	1.07454e-11	3.87816e-12	4.89716e-12	2.14238e-12	8.59689e-13	8.48421e-12	3.45949e-12	2.96106e-11	5.99742e-11	3.06444e-11	5.25786e-11	6.67127e-11	4.48981e-11	5.75553e-11	1.37073e-10	1.03224e-10	1.26048e-11	8.74994e-12	2.05892e-11	2.27631e-11	1.95161e-11	5.80506e-12	6.59675e-12	4.09487e-11	5.67428e-11	2.93483e-11	1.27569e-10	2.74809e-10	2.60873e-10	2.01394e-10	2.0736e-10	2.07376e-10	3.25809e-10	6.69407e-10	7.15135e-10	4.37416e-10	3.69599e-10	4.47874e-10	5.33234e-10	5.04166e-10
-1.01935	32.3442	8.14333e-13	4.2427e-13	1.94851e-13	8.28759e-14	6.33701e-13	7.41642e-13	2.54853e-12	1.46233e-12	1.36911e-12	1.25771e-12	1.49565e-13	1.10246e-12	6.80991e-13	4.19361e-12	2.65905e-11	4.66078e-11	5.76228e-11	4.91689e-11	7.15952e-11	1.05787e-10	8.1468e-11	4.97322e-11	1.09984e-10	1.11956e-10	2.8072e-11	2.7562e-11	4.60229e-11	2.82263e-11	1.64142e-11	2.35311e-11	2.0551e-11	1.64519e-13	3.93099e-11	2.66908e-11	7.05525e-11	3.37836e-10	3.10221e-10	1.67981e-10	2.95447e-10	2.52813e-10	5.16522e-10	9.35388e-10	9.60955e-10	6.30539e-10	3.4069e-10	8.5613e-10	9.46367e-10	7.99078e-10
-1.01701	32.7642	6.23081e-13	5.87843e-13	7.09812e-13	1.04297e-12	2.67214e-13	5.5222e-13	1.79595e-12	5.20206e-13	1.21491e-12	4.32774e-13	2.18023e-12	4.2358e-12	1.11294e-12	6.85638e-12	1.18834e-11	3.03066e-11	3.99936e-11	2.93206e-11	9.8901e-11	1.35458e-10	7.4202e-11	6.04714e-11	9.17551e-11	6.40435e-11	2.40364e-11	3.94734e-11	3.08973e-11	7.2129e-12	2.51882e-12	1.78969e-11	4.61034e-12	3.00568e-11	1.46304e-10	1.30052e-10	3.74948e-12	1.69039e-10	2.73656e-10	2.08655e-10	2.39862e-10	2.0114e-10	4.89295e-10	1.07096e-09	1.15351e-09	6.17428e-10	5.03959e-10	7.32831e-10	5.042e-10	6.37456e-10
-1.01466	33.1842	3.12792e-13	1.90948e-13	2.98826e-13	7.60835e-13	3.69953e-12	2.54451e-12	8.66716e-13	5.39139e-13	2.1849e-12	1.68576e-12	9.1108e-13	2.86975e-12	1.60648e-11	1.57443e-11	4.14062e-12	2.09161e-11	2.89921e-11	2.08633e-11	4.28175e-11	5.47483e-11	4.45423e-11	6.76821e-11	7.10456e-11	1.90981e-11	2.12543e-12	1.84508e-11	1.79324e-11	4.11886e-11	4.66743e-11	1.81423e-11	3.75074e-12	7.57828e-12	7.06441e-11	8.45166e-11	7.46269e-12	1.01997e-10	2.83322e-10	2.34804e-10	8.24631e-11	3.19251e-10	5.75655e-10	5.76056e-10	8.86494e-10	7.95715e-10	4.92226e-10	5.23044e-10	2.58494e-10	3.7705e-10
-1.01232	33.6042	7.06444e-13	9.39052e-13	4.51867e-13	4.60392e-13	4.30817e-12	6.32973e-12	1.4958e-12	1.23526e-12	9.21877e-12	5.32255e-12	4.9287e-13	1.17063e-12	1.10209e-11	2.10139e-11	1.58726e-11	1.18536e-11	4.49582e-12	1.35248e-11	1.69778e-11	3.71651e-11	8.82446e-11	8.72101e-11	3.84453e-11	1.03295e-11	2.08117e-11	4.61392e-11	2.39953e-11	4.46591e-12	5.08484e-11	6.1109e-11	1.65381e-11	7.21479e-13	6.32412e-12	5.13979e-11	5.40879e-11	6.4884e-11	1.79187e-10	8.61302e-11	1.2175e-10	1.52854e-10	3.46005e-10	9.68856e-10	7.67309e-10	5.02325e-10	6.56872e-10	3.22131e-10	1.84643e-10	3.53237e-10
-1.00997	34.0242	4.83375e-13	1.09942e-12	3.33129e-13	7.05356e-13	1.83209e-12	5.02193e-12	4.02286e-12	6.95683e-13	1.0397e-12	1.57705e-12	2.8862e-12	1.48261e-11	1.23411e-11	7.2506e-12	3.24852e-11	2.41393e-11	6.54954e-13	5.86454e-12	4.03957e-12	2.44835e-11	6.27296e-11	4.7079e-11	2.51134e-11	1.77527e-11	1.65086e-11	2.95759e-11	2.93699e-11	5.40595e-12	1.41165e-12	1.3672e-12	1.58374e-11	1.77053e-11	3.24073e-11	1.71987e-10	1.17789e-10	1.92662e-11	1.40748e-10	4.05382e-11	4.77569e-11	6.26059e-11	3.67203e-10	8.74904e-10	6.1343e-10	6.35566e-10	5.7191e-10	5.14175e-11	2.00063e-10	3.16629e-10
-1.00762	34.4442	1.69974e-12	3.20981e-12	1.35195e-12	2.59428e-12	2.63999e-12	9.1917e-12	4.12889e-12	2.208e-12	4.96319e-12	5.83041e-12	3.90577e-12	5.5584e-12	5.85356e-12	4.45916e-12	5.38328e-11	4.4408e-11	5.13338e-13	1.18588e-11	7.95159e-12	2.55029e-11	7.11788e-11	5.40839e-11	1.97566e-11	4.4282e-12	2.78422e-11	2.90987e-11	1.56547e-11	1.86703e-11	3.64492e-11	5.86758e-12	3.01807e-11	3.1214e-11	1.95461e-11	1.52184e-10	7.29401e-11	3.11489e-11	9.51077e-11	9.3323e-11	7.0287e-11	2.96637e-11	5.63642e-10	8.37625e-10	9.43249e-10	1.18008e-09	4.31184e-10	1.19002e-10	1.03947e-10	2.15547e-10
-1.00528	34.8642	1.79189e-13	5.17707e-13	1.8276e-13	5.9047e-13	1.11783e-13	2.37383e-12	6.8556e-12	8.49695e-12	5.59688e-12	4.92806e-12	5.92747e-12	5.9123e-12	1.23624e-12	2.32551e-12	1.33367e-11	1.94054e-11	1.55476e-11	5.40493e-12	1.52173e-11	3.87284e-11	6.03307e-11	8.69639e-11	6.40994e-11	3.07279e-11	5.04826e-11	3.29112e-11	6.60854e-12	7.43776e-12	6.37793e-12	9.08574e-12	5.4702e-11	3.22402e-11	3.56903e-11	1.15541e-10	4.4926e-11	1.5795e-11	7.29667e-11	1.29433e-10	3.80257e-11	6.012e-11	4.07466e-10	6.43437e-10	7.93544e-10	6.50288e-10	2.69285e-10	1.10625e-10	6.46844e-11	1.40971e-10
-1.00293	35.2842	1.7826e-14	3.87491e-13	2.10601e-14	7.98768e-13	3.4942e-13	1.71344e-12	5.52199e-12	2.71782e-12	1.07858e-12	2.70867e-12	3.11576e-12	3.96756e-13	1.33254e-12	1.24246e-12	6.63443e-13	6.47675e-12	9.66929e-12	3.04265e-12	2.49396e-11	3.3189e-11	1.69578e-11	8.03192e-11	7.61009e-11	2.56647e-12	2.93429e-11	8.00835e-12	1.07937e-11	1.94398e-11	1.49466e-11	4.71386e-11	9.37703e-11	2.90437e-11	5.95705e-12	8.8847e-12	3.50141e-11	1.13965e-10	6.1856e-11	4.14842e-11	3.81712e-11	1.07703e-10	2.23339e-10	3.64633e-10	5.95397e-10	5.26254e-10	4.00163e-10	1.42258e-10	3.58734e-11	2.66625e-10
-1.00059	35.7042	1.14268e-12	1.01258e-12	1.51642e-12	9.06314e-13	1.36219e-12	1.17167e-13	3.52892e-14	4.62126e-12	5.06448e-12	1.2103e-14	1.66064e-12	1.69622e-12	3.27197e-12	1.0366e-11	1.26167e-11	1.75241e-11	3.58475e-12	2.79204e-11	7.30798e-11	4.77032e-11	4.13417e-11	2.38259e-11	2.12513e-12	2.23045e-12	5.42379e-13	2.5343e-12	2.1694e-11	6.21035e-11	6.14104e-11	2.28173e-11	1.98203e-11	3.00186e-11	2.10245e-11	2.42403e-11	3.03042e-11	3.96743e-11	1.17035e-10	3.05115e-11	9.22671e-11	3.15669e-10	2.25875e-10	2.95266e-10	5.09933e-10	4.44446e-10	4.07396e-10	2.2507e-10	2.01941e-11	8.86184e-11
-0.99824	36.1242	4.84596e-13	1.53453e-12	5.06103e-13	1.55526e-12	5.4068e-13	1.5725e-12	1.44856e-12	9.96494e-13	3.60349e-12	5.81586e-12	1.22359e-12	2.29641e-11	2.61882e-11	9.82264e-12	6.1095e-12	2.56166e-11	5.92005e-11	6.63104e-11	1.30031e-10	1.24443e-10	4.26472e-11	7.10868e-11	4.58753e-11	4.97274e-12	4.74362e-12	1.66445e-11	7.43099e-11	1.11501e-10	7.43125e-11	6.08077e-11	5.55424e-11	9.12771e-12	1.3573e-11	4.0472e-11	2.9628e-11	1.94715e-11	2.99207e-11	1.30513e-12	1.4516e-10	3.24033e-10	2.27918e-10	1.81477e-10	2.35439e-10	3.47248e-10	2.718e-10	8.09885e-11	9.10298e-11	5.70012e-12
-0.995894	36.5442	1.85861e-12	3.90969e-12	1.97426e-12	2.37873e-12	1.58909e-12	1.80676e-12	2.769e-12	5.05832e-12	3.83879e-12	3.34762e-12	5.54676e-12	3.13303e-11	2.39016e-11	8.34778e-12	2.42203e-12	2.79233e-11	6.75074e-11	6.94383e-11	1.27953e-10	1.33778e-10	9.51346e-11	5.63613e-11	7.75942e-12	2.1038e-13	1.59143e-11	5.34197e-11	2.84879e-11	3.99399e-11	1.04558e-10	8.28526e-11	4.80861e-11	3.52987e-11	1.65267e-11	8.13194e-11	7.64939e-11	3.41915e-11	2.9797e-11	3.51064e-12	1.74152e-10	3.08809e-10	2.82678e-10	3.40857e-10	1.82137e-10	1.49662e-10	6.14597e-11	1.01969e-10	2.9909e-10	1.25997e-11
-0.993548	36.9642	6.44651e-13	9.65299e-13	7.13352e-13	7.16253e-13	8.45793e-13	3.77436e-15	1.02799e-12	9.0742e-12	5.10835e-12	5.26598e-13	5.32253e-13	1.0665e-11	1.95496e-11	7.12423e-12	1.41101e-12	1.56843e-11	8.12864e-11	7.28935e-11	7.336e-11	1.67506e-10	1.30437e-10	2.58094e-11	1.09678e-11	1.87416e-11	3.19057e-11	3.87256e-11	3.46451e-11	1.99329e-11	1.24051e-12	1.4375e-11	3.53483e-11	2.35981e-11	3.35288e-11	4.12677e-11	1.9927e-11	9.98099e-11	1.4449e-10	1.51215e-11	1.62576e-10	5.29381e-10	4.76268e-10	4.19345e-10	4.30131e-10	2.00806e-10	5.6754e-11	1.19807e-11	7.47402e-11	1.84136e-10
-0.991202	37.3842	4.53387e-13	1.24111e-13	5.15177e-13	3.14161e-13	9.11789e-13	1.85422e-12	1.9713e-13	1.96938e-12	3.90868e-12	3.83228e-12	8.02433e-12	4.4145e-12	3.665e-12	1.39304e-12	1.68878e-11	8.95677e-13	3.34391e-11	4.43374e-11	4.0015e-11	2.35324e-10	1.98907e-10	1.47268e-11	4.7824e-11	3.03495e-11	3.26181e-11	3.40008e-11	1.17813e-11	3.33833e-11	6.1633e-11	6.0011e-11	4.77231e-11	2.91984e-11	4.31675e-11	4.19876e-11	8.23744e-13	2.4614e-11	3.257e-11	1.79015e-11	2.79189e-10	6.37326e-10	5.5742e-10	4.61484e-10	4.98992e-10	4.15959e-10	2.72462e-10	5.85306e-11	6.00954e-11	2.69461e-10
-0.988856	37.8042	7.29516e-13	7.08858e-13	1.05654e-12	4.08575e-13	1.94241e-12	2.66593e-12	9.7804e-14	1.0055e-12	4.16338e-13	4.54859e-13	4.01376e-12	1.10635e-11	1.44223e-12	1.41554e-11	2.47417e-11	1.28362e-12	2.54643e-11	9.60447e-12	6.11928e-11	1.4866e-10	8.20789e-11	2.01461e-11	3.47174e-11	4.96674e-11	2.49098e-11	1.88225e-11	3.95321e-11	3.36854e-11	1.53574e-11	1.58944e-11	3.07777e-11	4.1396e-11	4.2803e-11	2.82831e-11	9.46979e-12	1.78492e-12	1.69996e-11	7.27731e-11	2.85234e-10	5.10807e-10	3.33284e-10	1.93843e-10	3.26512e-10	3.05745e-10	3.67112e-10	1.86416e-10	5.07091e-12	9.06305e-11
-0.98651	38.2242	6.99362e-13	2.57096e-14	7.05836e-13	5.33267e-14	9.72958e-13	1.02732e-12	2.29805e-12	5.32949e-14	7.73192e-12	6.17179e-12	1.12132e-12	3.93306e-12	1.31735e-13	9.19312e-12	1.01491e-11	8.44662e-12	1.27274e-11	1.69478e-11	7.58503e-11	8.10707e-11	4.12944e-11	2.07117e-11	6.64128e-11	9.00903e-11	3.59471e-11	5.7036e-11	8.84744e-11	4.23359e-11	1.02399e-11	3.3866e-11	4.96014e-11	4.73389e-11	2.70184e-11	1.47671e-11	8.11532e-12	9.95377e-14	2.1198e-11	7.33768e-11	9.59558e-11	1.35337e-10	1.60027e-10	1.1855e-10	1.25357e-10	2.47617e-10	3.00924e-10	1.19252e-10	3.69587e-12	5.88573e-12
-0.984164	38.6442	1.04833e-12	3.10982e-12	1.11394e-12	3.01935e-12	3.16029e-12	5.90263e-12	1.30522e-12	1.80153e-13	2.66951e-12	2.10876e-11	1.60846e-11	1.95787e-12	4.07422e-12	2.35221e-12	1.5196e-12	4.12329e-12	1.93412e-11	5.06408e-12	5.12034e-11	5.64982e-11	1.92107e-11	1.08372e-10	8.68092e-11	2.44868e-11	5.21431e-11	1.46005e-10	2.04412e-10	1.27493e-10	1.82096e-11	3.0068e-12	7.36583e-12	2.29449e-11	5.5203e-11	1.0197e-10	8.15517e-11	4.49352e-11	9.04405e-12	6.75389e-11	7.54861e-11	8.20775e-12	6.75204e-11	2.66138e-11	2.52052e-11	1.70239e-10	1.97503e-10	9.19964e-11	5.11739e-12	1.07599e-10
-0.981818	39.0642	1.7138e-13	2.54161e-13	5.24199e-14	5.38827e-13	1.09304e-12	1.38025e-12	2.123e-12	6.46607e-13	3.164e-12	9.90262e-12	1.38836e-11	1.05553e-11	1.57449e-12	2.73645e-12	2.4299e-11	5.89658e-11	4.25431e-11	1.25602e-11	8.47106e-12	1.66474e-11	5.34967e-11	5.38965e-11	6.69467e-11	3.11829e-11	4.7329e-11	1.83774e-10	1.68533e-10	5.20226e-11	5.2705e-12	3.01306e-14	2.16181e-12	2.70717e-11	7.95003e-11	8.3824e-11	5.90928e-11	3.27705e-11	5.28743e-11	1.79492e-10	1.44659e-10	1.08185e-11	1.90035e-11	6.84289e-12	2.40499e-11	8.76233e-11	4.77807e-11	3.52377e-12	1.39083e-11	1.33699e-10
-0.979472	39.4842	4.14884e-13	9.63453e-13	1.44866e-13	1.4822e-12	2.50202e-13	3.94339e-12	3.59094e-12	1.5936e-12	3.77945e-12	8.84915e-12	8.42868e-12	5.5316e-12	4.51657e-12	1.17955e-11	4.25201e-11	8.48376e-11	7.25924e-11	5.63247e-11	2.41806e-11	3.54339e-12	4.06286e-11	1.4476e-11	5.75018e-11	1.06406e-10	3.30184e-11	1.36451e-10	2.42985e-10	1.14995e-10	1.97807e-11	7.33063e-12	4.53893e-12	1.28754e-11	2.04381e-11	4.01005e-12	1.04576e-11	3.09113e-11	5.53372e-11	2.40483e-10	2.83194e-10	7.68586e-11	2.84561e-11	3.53093e-11	1.86788e-10	2.75185e-10	8.67683e-11	1.43647e-11	1.02805e-10	2.1501e-10
-0.977126	39.9042	6.55424e-13	9.89231e-14	3.40214e-13	3.70989e-13	2.33952e-13	8.59186e-13	3.53062e-12	3.35243e-12	1.89393e-12	9.64322e-12	6.99775e-12	2.3042e-12	1.89395e-11	2.31224e-11	2.08564e-11	3.97395e-11	6.0934e-11	6.61864e-11	6.62562e-11	7.46342e-12	2.93282e-11	3.18761e-11	8.81192e-12	1.20901e-10	1.03409e-10	7.80792e-11	1.8257e-10	1.33819e-10	6.00641e-11	1.6844e-11	1.21047e-12	1.13631e-11	1.6635e-11	5.33709e-13	6.24257e-11	1.5124e-10	7.13729e-11	1.16788e-10	1.60066e-10	7.12924e-11	5.07055e-11	1.6919e-10	3.75055e-10	2.42746e-10	8.63582e-11	4.4157e-11	2.78586e-11	1.29116e-10
-0.97478	40.3242	6.83444e-13	9.02184e-13	3.24426e-13	8.58833e-13	9.17065e-13	5.9508e-13	4.1049e-12	7.75542e-12	1.09837e-13	1.07205e-11	7.69528e-12	6.52344e-13	7.26273e-12	2.55391e-11	6.16414e-12	2.84513e-11	5.16778e-11	1.13514e-11	4.82336e-11	2.83818e-11	2.65486e-11	9.2149e-11	2.83492e-11	2.3663e-11	5.73098e-11	7.02174e-11	1.37641e-10	8.4042e-11	6.26191e-11	4.10552e-11	1.56482e-11	9.27077e-11	1.20544e-10	3.65896e-11	2.92605e-11	1.87738e-10	1.797e-10	7.34087e-11	1.53473e-10	1.90572e-10	1.09654e-10	1.1385e-10	3.66798e-10	3.19961e-10	1.61333e-10	1.07896e-10	8.22405e-13	8.42683e-11
-0.972434	40.7442	8.88323e-13	1.20954e-12	8.74445e-13	1.08603e-12	8.29889e-13	8.93241e-13	1.13336e-12	1.15535e-12	3.71809e-12	3.36804e-12	4.96593e-12	4.63237e-12	2.81714e-12	1.4201e-11	1.09477e-11	2.03399e-12	1.0538e-11	2.60284e-13	4.0457e-11	6.65981e-11	6.52019e-11	2.91081e-10	2.23578e-10	1.38569e-11	1.33806e-10	7.41277e-11	1.07769e-10	1.81901e-10	3.07957e-11	6.23965e-11	1.01108e-10	9.20091e-11	1.313e-10	1.08292e-10	3.07031e-11	1.48893e-10	1.50733e-10	8.06104e-11	2.60265e-10	1.55522e-10	2.28175e-11	2.48401e-11	2.18402e-10	2.84115e-10	1.13835e-10	1.66077e-10	1.94509e-11	1.59261e-10
-0.970088	41.1642	3.16455e-13	1.11169e-13	8.33618e-14	9.52502e-14	2.06635e-13	6.70655e-13	2.04998e-12	6.08549e-13	3.59575e-13	1.43748e-12	1.92623e-12	2.59496e-12	3.06981e-13	2.29359e-12	8.82162e-12	8.86129e-12	3.50819e-12	7.3226e-14	5.25866e-12	3.04189e-11	8.72316e-11	1.7974e-10	1.79354e-10	5.66106e-11	7.99669e-11	1.84271e-10	1.83578e-10	2.1305e-10	1.73854e-10	7.85189e-11	1.30623e-10	1.3984e-10	6.32156e-11	4.11493e-11	1.4395e-10	2.54508e-10	2.25851e-10	2.4805e-10	1.94555e-10	6.21861e-11	2.64777e-11	4.94245e-11	9.97907e-11	8.91384e-11	6.72686e-11	4.33219e-11	6.04547e-11	9.94663e-11
-0.967742	41.5842	7.75379e-14	1.06464e-12	4.0916e-13	1.36385e-12	6.23696e-13	1.87949e-12	1.02824e-12	2.75391e-12	5.11064e-12	2.62052e-12	1.72434e-12	5.42669e-12	3.56586e-13	7.4908e-12	3.50724e-12	1.17363e-11	2.90132e-11	4.31218e-12	1.2918e-11	2.05137e-11	1.61538e-11	8.98273e-11	1.36658e-10	7.22621e-11	6.3621e-11	3.05897e-10	3.57561e-10	1.97803e-10	2.99581e-10	2.28155e-10	5.32016e-11	1.70426e-10	2.62369e-10	1.76198e-10	2.28974e-10	4.07191e-10	3.04873e-10	1.739e-10	1.85705e-10	7.34467e-11	2.93635e-11	4.29226e-11	5.70516e-11	1.06561e-10	4.36404e-11	1.38337e-10	2.22823e-10	1.47499e-10
-0.965396	42.0042	2.25173e-13	3.24026e-14	2.64019e-13	2.94445e-13	2.54526e-13	2.42915e-12	3.51041e-12	7.15694e-13	7.82566e-12	2.60258e-12	2.53529e-12	1.05381e-11	5.69028e-12	1.3743e-13	2.78537e-12	5.41339e-12	4.63788e-11	4.45867e-11	4.93309e-12	1.12022e-11	4.13096e-11	4.86128e-11	1.01709e-11	8.34389e-11	1.05877e-10	1.66943e-10	4.49791e-10	3.83654e-10	3.31059e-10	3.71617e-10	1.83023e-10	1.99646e-10	2.15748e-10	1.26695e-10	1.55733e-10	1.21255e-10	5.2584e-11	3.31011e-10	3.38975e-10	1.45212e-10	1.86672e-10	3.76647e-10	4.09473e-10	1.14394e-10	3.35116e-10	4.90315e-10	1.40389e-10	1.69757e-10
-0.96305	42.4242	1.01814e-12	5.79197e-13	1.46212e-12	5.81698e-14	1.39118e-13	2.18671e-12	3.3696e-12	3.61963e-13	6.35966e-12	7.742e-12	9.4847e-12	6.60688e-12	3.15777e-12	9.52365e-13	7.32303e-12	2.89516e-11	5.79499e-11	1.09113e-10	6.75715e-11	5.103e-12	7.636e-11	6.07029e-11	3.05412e-12	4.43881e-11	6.78253e-11	1.53755e-10	3.30558e-10	3.76195e-10	2.74977e-10	2.06243e-10	2.1211e-10	1.89968e-10	1.59704e-10	1.82727e-10	1.90745e-10	1.20143e-10	1.02153e-10	1.43254e-10	6.39225e-11	6.46568e-11	2.44975e-10	3.06735e-10	4.07919e-10	5.17615e-10	4.22757e-10	3.22513e-10	2.3105e-10	4.73064e-10
-0.960704	42.8442	4.32851e-13	1.18724e-13	3.30342e-13	6.20896e-13	1.26249e-12	6.95501e-13	1.6391e-14	1.06142e-12	3.92705e-12	1.97864e-12	3.89539e-12	7.97242e-12	4.4755e-12	3.47165e-13	1.01623e-11	2.25214e-11	2.92116e-11	9.29781e-11	1.07947e-10	1.3328e-11	3.87009e-11	5.20995e-11	3.75898e-11	3.23318e-11	3.37198e-11	1.78706e-10	2.17537e-10	2.0442e-10	2.5346e-10	1.51405e-10	2.15297e-11	4.28116e-11	2.2674e-10	3.99172e-10	2.40721e-10	5.43244e-11	1.7217e-10	1.13017e-10	3.82548e-12	8.07549e-11	3.08644e-10	4.52903e-10	4.5495e-10	9.90002e-10	9.11457e-10	2.20077e-10	3.72931e-10	5.87713e-10
-0.958358	43.2642	3.83211e-13	7.27231e-13	5.41e-13	1.32135e-12	1.1699e-12	4.53043e-14	7.68604e-13	9.48656e-13	1.94105e-12	5.67937e-12	1.72691e-12	1.06359e-12	2.04311e-12	4.40866e-12	1.85701e-11	5.07169e-12	3.34362e-11	8.94582e-11	6.35551e-11	5.90626e-11	2.81446e-11	2.22336e-11	4.32634e-11	2.18056e-13	9.04785e-11	1.15986e-10	4.86312e-11	1.65283e-10	2.44106e-10	1.53651e-10	2.68412e-11	3.64037e-11	2.18974e-10	2.83299e-10	1.02494e-10	2.18701e-11	8.02894e-11	3.98573e-11	3.23315e-12	9.29338e-11	2.74191e-10	2.93557e-10	5.11358e-10	9.46163e-10	6.21018e-10	2.80451e-10	5.51017e-10	3.741e-10
-0.956012	43.6842	7.34187e-13	4.82286e-13	9.34003e-13	1.35876e-13	9.5329e-14	1.28256e-12	2.98177e-12	2.17864e-12	6.41379e-14	5.42664e-12	6.0651e-12	5.02451e-12	7.11127e-12	8.66396e-12	3.35019e-11	5.38753e-12	3.43408e-11	9.52181e-11	2.58143e-11	3.43471e-11	5.37276e-11	5.23334e-12	3.48491e-11	2.3066e-11	2.93066e-11	3.50462e-11	1.89063e-11	7.09051e-11	1.40051e-10	1.60719e-10	7.38157e-11	7.2685e-12	3.7839e-11	2.85508e-11	4.40689e-11	6.82637e-11	2.3018e-11	1.83678e-10	1.21422e-10	3.64465e-11	3.13397e-10	2.65367e-10	2.30865e-10	4.83468e-10	6.06724e-10	7.93346e-10	7.19637e-10	6.88828e-10
-0.953666	44.1042	3.19241e-12	1.90272e-12	4.3153e-12	1.35493e-12	2.00437e-12	2.46798e-12	5.31687e-12	6.06096e-12	2.38813e-12	6.83716e-12	8.97184e-12	1.39764e-12	1.1021e-11	5.61392e-12	1.51825e-11	5.19565e-12	3.75099e-11	7.60932e-11	9.43043e-12	3.50406e-11	6.65337e-11	1.4393e-11	2.16329e-11	9.33384e-12	2.40583e-11	2.85661e-11	1.76679e-11	1.73278e-11	4.03257e-11	1.54742e-10	1.22694e-10	6.95914e-12	1.41652e-11	3.35727e-12	4.40133e-11	5.4368e-11	2.77464e-11	1.07481e-10	1.43924e-10	3.7513e-11	1.40792e-10	3.68652e-10	3.88932e-10	2.71755e-10	2.96319e-10	4.73972e-10	4.7244e-10	4.75688e-10
-0.95132	44.5242	2.54616e-12	8.03493e-13	2.54784e-12	6.66955e-13	2.14395e-12	1.37051e-12	1.30269e-12	6.40569e-13	4.02154e-12	9.34e-12	1.0448e-11	2.3355e-12	8.48173e-12	1.93966e-12	1.45268e-11	1.2744e-11	2.4036e-11	6.1915e-11	9.76474e-12	2.77825e-11	7.95994e-11	3.55909e-11	4.66172e-12	7.00471e-12	4.29767e-11	2.05463e-11	4.21229e-11	1.23201e-10	4.35917e-11	2.07414e-11	5.02646e-11	8.73082e-12	4.40762e-12	1.83863e-11	4.05407e-11	2.37782e-11	3.80056e-12	1.11992e-10	1.99262e-10	8.0601e-11	9.83618e-11	2.01099e-10	1.44794e-10	3.02214e-10	3.8255e-10	4.11312e-10	7.17144e-10	5.82396e-10
-0.948974	44.9442	3.7683e-13	1.8279e-12	7.27082e-13	1.26146e-12	3.94129e-14	2.33753e-12	3.04072e-13	6.0111e-13	6.64476e-13	5.26836e-12	3.64072e-12	2.1031e-13	6.4926e-13	8.77697e-13	7.26473e-12	8.35063e-12	2.60523e-11	3.62853e-11	7.0485e-14	5.72259e-11	6.53199e-11	2.37852e-12	3.30713e-11	2.4412e-11	2.22263e-11	1.96894e-11	5.8647e-11	1.4327e-10	4.3576e-11	1.26128e-11	4.305e-11	2.60724e-11	6.68592e-11	6.20165e-11	2.99139e-11	3.32467e-11	7.09541e-11	1.14317e-10	1.48269e-10	9.68486e-11	9.48371e-11	1.77712e-10	4.2747e-11	2.84423e-10	5.21333e-10	4.12809e-10	6.78619e-10	7.32156e-10
-0.946628	45.3642	9.60689e-13	2.03284e-12	6.27655e-13	1.3581e-12	9.93835e-13	1.92068e-12	3.89601e-13	5.84132e-12	4.49612e-12	1.39715e-12	9.35155e-14	3.18856e-12	1.08879e-12	3.62358e-12	5.78271e-12	2.66602e-12	2.06876e-11	2.15181e-11	8.4595e-13	2.22539e-11	3.12873e-11	7.55092e-12	1.25767e-11	4.42299e-11	3.99476e-11	3.06468e-11	6.39851e-11	1.97957e-11	1.66326e-11	8.43405e-11	4.21343e-11	4.68596e-12	5.51032e-11	1.09913e-10	1.29986e-10	1.0045e-10	3.7658e-11	7.60467e-12	3.58785e-11	1.18691e-10	1.52538e-10	9.68172e-11	2.09058e-10	3.11019e-10	1.67071e-10	2.50186e-10	8.31035e-10	1.14461e-09
-0.944282	45.7842	7.04479e-13	1.21494e-13	6.00983e-13	4.2496e-13	1.24849e-12	2.90206e-13	1.31017e-12	2.78368e-12	1.10171e-11	1.58918e-11	5.95188e-12	7.53327e-13	2.29737e-12	4.4332e-12	2.43834e-11	2.33743e-11	4.56621e-12	3.57092e-12	1.10508e-11	2.12122e-11	4.9199e-11	2.68703e-11	7.06847e-12	1.2437e-11	4.11915e-11	8.85584e-11	5.46202e-11	2.40196e-11	3.10391e-11	1.09802e-10	1.08398e-10	1.15556e-11	7.44446e-11	1.85322e-10	1.60963e-10	8.27893e-11	1.96873e-10	2.37425e-10	6.20491e-11	7.81734e-11	1.00982e-10	1.3932e-10	1.53936e-10	2.10084e-10	1.61152e-10	1.17593e-10	8.16689e-10	1.09601e-09
-0.941935	46.2042	3.25121e-12	3.46706e-13	3.89645e-12	3.64817e-13	3.27317e-12	8.15864e-13	6.25346e-12	4.03414e-13	7.34852e-12	1.26311e-11	8.49664e-12	1.43433e-13	1.29283e-12	3.47267e-12	2.65804e-11	1.41835e-11	1.46067e-12	6.35326e-12	1.13169e-11	9.37358e-12	6.05224e-11	2.26613e-11	1.52235e-11	1.42873e-11	2.56548e-11	9.20431e-11	1.56115e-11	4.94357e-11	1.21837e-10	8.58322e-11	7.727e-11	5.10879e-11	8.3601e-11	1.53243e-10	1.53553e-10	2.20204e-11	9.41754e-11	3.12009e-10	1.70559e-10	2.52849e-11	5.30835e-11	8.26886e-11	3.79977e-11	3.34214e-11	1.68327e-10	1.60345e-10	2.99303e-10	4.86696e-10
-0.939589	46.6242	1.58587e-12	1.10199e-12	1.34289e-12	8.53104e-13	2.15419e-12	9.57996e-13	5.23671e-12	6.06064e-12	1.12441e-13	6.22224e-13	2.95795e-12	3.32928e-12	2.04015e-13	2.61299e-12	1.08418e-11	8.52096e-12	1.27727e-13	1.42519e-11	1.94168e-11	1.26345e-11	5.31256e-11	2.52688e-11	7.84053e-11	1.02604e-10	5.59048e-13	7.89422e-11	4.81097e-11	5.7191e-11	1.23793e-10	5.3352e-11	5.74675e-11	1.15575e-10	9.099e-11	5.86636e-11	7.64461e-11	1.13179e-10	9.4481e-11	7.04823e-11	6.29062e-11	1.37164e-11	9.26264e-12	1.70489e-11	1.45866e-11	7.82062e-11	1.80435e-10	1.65574e-10	6.03956e-13	3.7332e-10
-0.937243	47.0442	1.76485e-14	2.80916e-13	5.98939e-14	8.29529e-13	3.08179e-13	7.8392e-14	7.04093e-13	2.04773e-12	9.49727e-13	2.51341e-13	2.1591e-12	5.74299e-12	3.91938e-12	2.48229e-12	3.80778e-12	1.16193e-11	8.1507e-12	4.8688e-13	1.00773e-11	2.54863e-11	7.37821e-11	7.025e-11	4.52751e-11	7.40696e-11	1.87042e-11	2.271e-11	7.83988e-11	6.11075e-11	5.7947e-11	3.7177e-11	4.68675e-11	7.47441e-11	4.85767e-11	2.8762e-11	4.47734e-11	7.71299e-11	4.22763e-11	1.00595e-11	1.29206e-10	9.83937e-11	3.74842e-11	6.75667e-11	5.95577e-11	4.3522e-11	5.06087e-11	1.01799e-10	1.87917e-11	8.9539e-11
-0.934897	47.4642	4.32274e-13	2.56924e-13	1.19884e-13	2.31461e-13	2.75709e-13	1.46934e-12	9.87459e-13	5.51215e-14	3.06509e-13	2.47787e-12	1.10499e-11	2.30874e-11	1.92348e-11	5.97345e-12	1.31026e-12	1.06053e-11	1.08575e-11	3.99565e-14	8.04577e-12	1.25992e-11	6.19305e-11	1.04204e-10	5.98748e-11	3.56039e-11	3.16013e-11	4.62287e-12	5.53878e-11	1.28279e-10	8.23803e-11	4.76967e-11	4.7454e-11	1.47121e-11	1.10882e-11	5.62629e-12	2.13882e-11	2.66479e-11	5.43789e-12	3.18464e-11	3.29879e-11	2.41124e-11	4.78292e-11	5.27386e-11	4.60563e-11	3.46339e-11	1.35655e-11	2.85827e-11	4.30703e-11	1.20059e-11
-0.932551	47.8842	1.08771e-12	1.46084e-13	1.52385e-12	7.30767e-14	1.30684e-12	7.62937e-13	5.90912e-12	2.61266e-12	4.58426e-12	5.62083e-12	1.09534e-11	9.57e-12	1.87884e-12	1.9097e-12	2.97909e-12	5.30202e-12	2.6596e-11	3.87233e-12	1.5961e-11	1.06434e-11	5.45025e-11	1.00348e-10	3.24841e-11	7.03004e-11	1.21594e-10	4.9074e-11	4.85399e-12	9.04701e-11	1.22799e-10	6.42589e-11	4.1619e-11	1.33775e-11	1.90136e-11	2.91667e-11	7.14792e-12	1.90614e-11	2.73579e-11	2.5696e-11	2.77616e-11	3.21942e-11	3.40033e-11	1.21309e-11	1.04226e-11	5.803e-11	7.9899e-11	2.20018e-11	6.41753e-12	4.974e-11
-0.930205	48.3042	5.9609e-13	1.19105e-13	9.87163e-13	2.11561e-14	3.78056e-13	1.4286e-12	7.92359e-12	3.71828e-12	2.28425e-12	3.66991e-12	1.22313e-11	1.53819e-11	3.16799e-12	2.38626e-12	4.48302e-12	7.96822e-12	5.37223e-11	3.71132e-11	1.03316e-11	1.2473e-11	3.17256e-11	7.73372e-11	1.44672e-11	6.50824e-11	2.02299e-10	1.01441e-10	1.58756e-12	1.15761e-10	1.34678e-10	3.77634e-11	5.33213e-11	4.43502e-11	2.47403e-12	4.68881e-11	5.75983e-11	3.64742e-11	1.32749e-11	5.51125e-12	1.75355e-11	3.55225e-11	3.75334e-11	2.47701e-11	5.25436e-12	1.15912e-10	2.3373e-10	1.28077e-10	1.00075e-10	6.63608e-11
-0.927859	48.7242	5.19801e-13	2.0191e-12	1.18336e-12	7.02972e-13	1.50847e-12	3.69997e-12	2.76995e-12	8.5644e-13	1.88675e-13	4.73956e-12	1.12036e-11	1.46104e-11	1.63711e-11	1.67327e-11	2.08732e-11	1.9011e-12	1.9198e-11	4.67223e-11	1.97541e-11	3.28043e-12	4.14876e-11	1.25945e-10	2.64044e-11	7.59363e-11	2.543e-10	9.70698e-11	1.99752e-11	7.57626e-11	4.36171e-11	1.15315e-11	2.45026e-11	3.1844e-11	1.18267e-11	1.81179e-11	3.81026e-11	5.88123e-11	9.21635e-11	8.66528e-11	1.81012e-11	4.14188e-12	1.07186e-11	2.45606e-11	4.98462e-12	8.20637e-11	2.87693e-10	1.94811e-10	5.04477e-11	1.59144e-11
-0.925513	49.1442	1.85135e-12	1.97779e-12	1.14169e-12	1.3407e-12	3.62355e-12	1.07644e-12	2.00443e-13	3.22976e-13	1.05372e-12	2.87682e-12	2.96652e-12	2.08054e-11	1.21957e-11	2.02447e-11	4.49154e-11	8.15965e-12	4.03784e-12	5.44022e-12	2.73121e-11	2.89317e-11	2.90259e-12	5.98675e-11	1.61971e-11	4.63477e-11	1.45442e-10	7.78514e-11	1.05891e-11	5.93142e-11	1.00739e-10	3.48254e-11	2.18998e-11	2.73134e-11	3.66081e-12	1.88215e-11	8.04491e-11	1.18865e-10	9.75432e-11	5.45753e-11	9.66576e-12	3.15485e-11	5.41712e-11	1.32537e-11	2.44075e-11	3.07584e-11	1.56777e-10	2.46789e-10	1.48884e-10	5.50027e-11
-0.923167	49.5642	6.60068e-14	6.80552e-13	3.04991e-14	1.72064e-12	9.46326e-13	1.87213e-13	1.49428e-13	1.57738e-12	6.05058e-12	3.4801e-12	1.23652e-12	7.53983e-12	1.32963e-11	2.16236e-11	1.91854e-11	1.14114e-11	1.27192e-13	2.91322e-11	5.30722e-11	1.99344e-11	6.02408e-12	1.72277e-11	5.09835e-11	2.46448e-11	2.1897e-11	4.18502e-11	1.49739e-11	7.09366e-11	4.55994e-11	2.65319e-11	5.84425e-11	2.6354e-11	7.97502e-13	3.59258e-11	6.97896e-11	8.63484e-11	1.5515e-10	2.05856e-10	1.1589e-10	1.80517e-11	3.49385e-11	4.99454e-11	2.0705e-11	3.15426e-10	3.19075e-10	1.566e-10	2.03003e-10	1.1164e-10
-0.920821	49.9842	4.07598e-13	1.87475e-13	4.65303e-13	2.90525e-13	1.4277e-12	2.49051e-13	2.70436e-13	1.25269e-12	8.60757e-12	1.44692e-11	6.88279e-12	8.48884e-12	3.18305e-11	2.08566e-11	7.8511e-12	2.93687e-11	7.48151e-12	1.60551e-11	4.17633e-11	2.88905e-11	1.06769e-11	1.87879e-11	5.76031e-11	6.54086e-11	4.88206e-11	1.14502e-11	2.51796e-11	6.66559e-11	1.3238e-11	2.27976e-11	5.718e-11	7.40551e-11	6.93103e-11	8.14692e-11	1.72583e-10	1.48715e-10	2.20024e-10	3.53744e-10	1.98935e-10	2.18771e-11	4.65025e-11	1.53438e-10	2.52963e-11	2.09248e-10	5.29229e-10	2.15676e-10	1.83756e-10	3.38813e-10
-0.918475	50.4042	5.75331e-14	1.34934e-13	3.32575e-13	1.95323e-13	5.76592e-13	1.46132e-13	5.14e-13	8.85214e-14	4.53331e-12	6.39683e-12	3.33892e-12	1.4648e-11	1.70661e-11	2.55054e-12	4.5682e-12	1.8474e-11	6.96559e-12	2.85507e-11	1.08716e-10	8.80469e-11	1.84617e-11	4.52852e-11	6.36675e-11	8.42539e-11	1.29334e-10	6.659e-11	1.23123e-13	4.5794e-11	7.1709e-11	4.43324e-11	1.37906e-10	1.6805e-10	7.20093e-11	1.36789e-11	1.86958e-11	6.82183e-11	2.22809e-10	4.5812e-10	3.12543e-10	5.48101e-11	1.07436e-10	2.61712e-10	4.60922e-11	2.26309e-10	5.96331e-10	1.55356e-10	1.3594e-10	6.32082e-10
-0.916129	50.8242	1.70116e-13	4.31183e-13	2.18253e-13	1.40078e-13	1.001e-12	9.2099e-13	3.03622e-13	1.98634e-12	6.56001e-12	7.6961e-12	5.23159e-13	1.14344e-11	1.36528e-11	5.42174e-13	6.90993e-12	1.34531e-11	1.10489e-11	3.55054e-11	9.12275e-11	1.02957e-10	9.27329e-11	6.61872e-11	9.52838e-12	9.63664e-11	2.06267e-10	1.10961e-10	3.88529e-11	1.03602e-10	9.54348e-11	4.86428e-11	1.01234e-10	1.99718e-10	2.22495e-10	1.76773e-10	1.36652e-10	7.25564e-11	1.62853e-10	4.70709e-10	4.77413e-10	1.61618e-10	1.36897e-11	3.86999e-11	1.76045e-10	1.75366e-10	1.09889e-10	1.43724e-10	6.98067e-11	4.23555e-10
-0.913783	51.2442	1.84907e-13	2.16301e-13	2.63268e-13	6.69167e-13	2.0601e-13	1.08385e-12	7.49381e-13	1.3199e-12	1.67135e-12	1.21625e-12	6.36952e-12	2.54246e-12	2.07711e-11	1.1637e-11	1.06811e-11	2.35831e-11	4.92409e-12	3.72266e-11	5.57494e-11	1.17632e-10	1.72635e-10	7.79275e-11	4.68633e-11	7.11032e-11	9.66532e-11	7.31091e-11	3.43304e-11	1.11749e-10	7.4423e-11	5.34613e-11	2.54877e-10	2.10401e-10	5.20565e-11	1.3505e-10	3.47279e-10	1.95513e-10	1.73538e-10	5.15041e-10	3.16965e-10	9.06895e-11	7.53343e-11	1.31314e-11	1.42516e-10	3.08873e-10	1.70199e-10	9.82319e-11	1.85068e-10	1.65798e-10
-0.911437	51.6642	1.04064e-12	3.25986e-12	6.40456e-13	2.32238e-12	5.91044e-13	1.05242e-12	2.52603e-13	1.49983e-15	1.42645e-12	1.30811e-12	3.65172e-12	2.86405e-12	1.74618e-11	3.95662e-11	1.12039e-11	3.40542e-11	2.62009e-11	3.38384e-11	8.32368e-11	7.05274e-11	1.18529e-10	1.09909e-10	9.29024e-11	1.11611e-10	6.39998e-11	6.5717e-11	3.46232e-11	4.14637e-11	1.05063e-10	9.77404e-11	6.86126e-11	3.9163e-11	6.45175e-11	1.65617e-10	3.38901e-10	2.20683e-10	6.25359e-11	3.01771e-10	1.64077e-10	9.82076e-11	2.33651e-10	6.18363e-11	5.46642e-11	3.08802e-10	3.18697e-10	1.39371e-10	1.64914e-10	1.15206e-10
-0.909091	52.0842	4.55115e-13	9.61993e-13	1.4893e-13	1.30006e-12	9.5829e-13	5.11202e-14	5.48872e-13	3.50971e-13	6.56116e-14	3.30641e-13	5.90321e-12	1.16532e-11	3.28079e-11	3.22625e-11	1.2901e-12	6.95493e-11	7.61692e-11	6.31468e-11	1.45245e-10	7.72616e-11	5.36247e-11	1.63187e-10	1.37861e-10	5.27589e-11	4.85861e-11	5.77748e-11	3.60298e-11	4.08688e-11	1.49551e-10	2.41339e-10	1.04982e-10	1.51429e-12	5.97174e-11	8.01814e-11	1.30798e-10	8.93273e-11	9.28333e-11	1.44028e-10	9.24457e-11	1.71018e-10	1.76322e-10	8.1472e-11	1.2282e-11	1.51059e-10	1.97988e-10	1.44799e-10	3.18491e-10	1.24997e-10
-0.906745	52.5042	5.33429e-13	2.67373e-12	6.16407e-13	3.6843e-12	1.87472e-13	3.01519e-12	2.51899e-12	6.76705e-13	1.11191e-13	4.7229e-12	1.48144e-11	5.69846e-12	1.42407e-11	2.21939e-11	5.26579e-12	6.69509e-11	6.38171e-11	1.23146e-10	1.54599e-10	4.17737e-11	4.9315e-11	1.20375e-10	1.30806e-10	5.05427e-11	1.99954e-11	4.88793e-11	3.4409e-11	6.07741e-11	9.14105e-11	1.48486e-10	1.12573e-10	5.77522e-12	8.1015e-11	9.23683e-11	6.47166e-11	8.84807e-11	3.64415e-11	7.97113e-11	1.61195e-10	1.63453e-10	6.10513e-11	4.62494e-11	3.03738e-11	2.73624e-11	5.3045e-11	1.0822e-10	2.86304e-10	1.78349e-10
-0.904399	52.9242	9.22165e-14	8.14852e-13	1.72972e-13	8.18952e-13	2.33711e-14	1.74043e-12	1.01453e-12	4.54181e-13	5.30811e-12	2.15979e-11	1.36296e-11	5.8756e-12	2.14784e-11	4.97082e-12	1.47641e-11	2.97461e-11	4.59069e-11	1.33101e-10	1.29904e-10	5.25961e-11	4.05157e-11	1.10097e-10	1.21375e-10	6.49583e-11	7.31136e-11	3.33427e-11	2.40371e-11	9.49532e-11	9.35183e-11	8.46982e-11	7.52767e-11	1.20711e-10	1.69667e-10	7.45478e-11	5.21635e-12	4.20405e-11	7.42145e-11	6.82907e-11	1.77118e-10	1.66111e-10	6.81872e-11	8.94263e-11	2.16914e-11	1.34622e-11	4.45472e-11	1.17342e-10	1.98989e-10	4.52012e-11
-0.902053	53.3442	6.56276e-13	1.52533e-12	1.04005e-12	1.56153e-12	2.00546e-13	1.17234e-12	1.06962e-13	8.85102e-13	7.56627e-12	2.28396e-11	1.08342e-11	9.00725e-12	3.79048e-11	2.5729e-11	2.84726e-12	1.00582e-11	6.5702e-11	1.4457e-10	1.74864e-10	5.72396e-11	5.27335e-11	1.80927e-10	4.88871e-11	3.57013e-11	1.42116e-10	4.32535e-11	7.79295e-12	4.06183e-11	2.42304e-11	3.08181e-11	2.15867e-10	4.43526e-10	2.41455e-10	3.32081e-11	2.76706e-11	1.77501e-11	1.71596e-10	1.59076e-10	4.8745e-11	5.01247e-11	8.85271e-11	1.88598e-10	1.38115e-10	2.67394e-11	2.41402e-11	8.66064e-11	1.14597e-10	1.19459e-10
-0.899707	53.7642	2.05245e-12	3.83537e-13	3.02992e-12	1.84761e-12	2.62581e-12	3.73279e-13	3.15002e-12	1.41051e-12	4.12565e-13	1.10449e-11	1.37663e-11	6.60574e-12	3.06154e-11	2.05279e-11	5.17171e-13	1.6889e-11	6.69996e-11	8.87443e-11	1.02104e-10	1.06399e-10	5.19007e-11	1.06288e-10	6.78084e-11	9.1519e-12	1.21303e-10	5.38837e-11	3.07923e-11	5.8246e-11	3.60821e-12	4.55058e-11	2.10732e-10	3.81848e-10	2.27047e-10	2.41979e-11	7.54303e-11	9.8586e-12	1.30789e-10	1.80873e-10	9.29367e-11	1.31307e-10	5.17959e-11	2.14315e-10	2.14537e-10	1.54007e-11	1.04593e-11	7.47359e-11	2.91295e-10	1.42623e-10
-0.897361	54.1842	4.16419e-13	4.02736e-13	6.06406e-13	4.55333e-13	1.25144e-12	1.99233e-12	8.22536e-14	4.84286e-13	9.72499e-13	5.55064e-12	5.99892e-12	6.54289e-12	3.03273e-11	2.65974e-11	1.11884e-12	4.19356e-12	2.01481e-11	7.86682e-11	1.20263e-10	1.22451e-10	9.61312e-11	5.16116e-11	2.34064e-11	1.09917e-11	2.89353e-11	6.61686e-11	9.68175e-11	4.83456e-11	6.44384e-12	4.33494e-11	1.06849e-10	2.13388e-10	1.99729e-10	6.04038e-11	5.62467e-11	2.95993e-11	5.91717e-11	1.60211e-10	9.99735e-11	5.05001e-11	5.48061e-12	1.64537e-10	2.91044e-10	9.37811e-11	1.59878e-12	3.45502e-11	1.54675e-10	2.44059e-10
-0.895015	54.6042	1.02845e-14	5.31383e-13	3.96696e-14	2.49984e-13	4.63729e-13	3.34887e-12	1.07147e-12	2.03916e-13	4.55574e-13	2.12416e-12	6.40402e-12	8.65454e-12	1.77184e-11	1.92191e-11	1.81698e-12	1.24087e-12	3.18245e-12	6.41434e-11	1.4221e-10	1.36511e-10	8.74007e-11	2.87083e-11	7.79696e-12	8.47108e-12	1.81774e-11	5.43766e-11	1.21565e-10	1.63084e-10	4.90736e-11	1.56194e-11	1.27033e-10	1.18379e-10	8.82151e-11	1.07046e-10	5.50121e-11	3.04313e-11	1.06148e-10	1.75725e-10	1.43764e-10	3.48048e-11	8.7994e-12	8.26111e-11	1.28133e-10	7.73123e-11	1.64931e-11	9.64693e-12	5.48219e-11	2.309e-10
-0.892669	55.0242	7.49175e-13	9.5034e-15	9.71314e-13	6.91317e-14	1.26898e-12	1.92177e-12	3.50456e-12	1.67075e-13	2.3811e-12	1.04278e-12	1.6805e-12	1.56293e-11	2.36265e-11	3.14753e-12	6.32419e-12	5.46884e-12	8.63089e-12	3.04143e-11	9.40156e-11	1.41444e-10	6.36932e-11	3.09644e-12	1.42626e-11	2.17844e-11	5.78771e-11	2.06944e-10	2.79357e-10	1.60483e-10	5.89821e-11	6.62581e-12	1.80921e-11	8.13394e-11	7.75143e-11	2.98945e-11	1.76748e-11	3.81915e-11	5.85754e-11	9.46639e-11	2.28367e-10	1.96704e-10	1.3741e-10	1.85226e-10	7.30519e-11	2.31055e-11	3.19092e-11	3.55084e-13	1.86193e-11	2.68328e-12
-0.890323	55.4442	7.38226e-14	7.23976e-14	2.05419e-13	1.05013e-12	5.5209e-13	2.70498e-13	9.22856e-13	8.42142e-13	1.04339e-11	8.57176e-12	1.22918e-12	6.80755e-12	9.1259e-12	2.2929e-12	3.02996e-12	1.57747e-11	3.04949e-11	6.85084e-11	1.18967e-10	8.97892e-11	1.88534e-11	4.31315e-13	7.73844e-12	5.80336e-11	1.53323e-10	2.51972e-10	2.19126e-10	1.10149e-10	6.81173e-11	1.2212e-11	3.47547e-11	1.69507e-10	1.56869e-10	2.98475e-11	1.70159e-11	1.3021e-11	1.22631e-11	8.23112e-11	6.36312e-11	7.3513e-12	1.05793e-12	1.49276e-11	5.64654e-11	5.29345e-11	8.75561e-12	6.06998e-13	1.81564e-12	9.69486e-13
-0.887977	55.8642	8.05056e-13	1.37447e-13	9.8329e-13	7.91249e-14	4.33387e-13	4.98344e-13	5.98953e-13	5.69615e-13	8.58221e-13	7.97738e-12	3.03489e-12	8.50093e-12	2.93384e-11	1.72692e-11	9.71968e-13	1.56065e-11	3.59197e-11	5.95792e-11	8.80808e-11	6.87265e-11	1.25878e-11	2.99294e-12	1.85364e-11	4.53992e-11	8.92435e-11	1.21483e-10	9.91322e-11	6.6683e-11	6.95972e-11	2.85914e-11	1.26582e-12	6.80151e-11	1.36533e-10	6.40704e-11	5.53295e-11	6.71258e-11	1.06592e-11	1.09539e-10	8.00196e-11	2.31995e-11	3.80747e-11	4.96835e-11	2.24398e-10	2.47172e-10	9.69131e-11	1.97456e-11	4.82018e-11	1.10914e-10
-0.88563	56.2842	8.49309e-13	1.26782e-12	1.03326e-12	1.15124e-12	2.27942e-12	2.27728e-12	3.6523e-12	3.68146e-12	7.4353e-13	7.62213e-12	5.42629e-12	7.7517e-12	2.26366e-11	1.23896e-11	2.65456e-12	2.14709e-11	4.43418e-11	4.4293e-11	5.57152e-11	7.11843e-11	2.68571e-11	9.42445e-12	5.37822e-11	8.95811e-11	6.77556e-11	2.05292e-11	1.91435e-11	2.79401e-11	4.2603e-11	3.54913e-11	5.35537e-12	2.84589e-11	1.31097e-10	1.38043e-10	3.21939e-11	1.05241e-11	1.04453e-10	1.68381e-10	1.18102e-10	4.43432e-11	4.78759e-11	1.11083e-10	2.15244e-10	3.26503e-10	2.51135e-10	7.88059e-11	4.99848e-11	4.73531e-11
-0.883284	56.7042	3.18909e-13	1.0386e-12	4.14628e-13	9.87395e-13	1.63051e-12	6.65434e-12	7.53859e-13	2.72918e-12	3.7022e-12	5.06262e-12	4.26623e-12	1.24063e-11	2.16792e-11	6.9177e-12	4.61296e-12	2.40917e-11	4.15548e-11	4.23756e-11	3.86885e-11	4.77366e-11	1.95559e-11	2.02208e-11	7.87758e-11	4.36772e-11	8.06673e-12	2.47112e-11	1.87517e-11	2.94556e-11	3.58977e-11	1.59464e-11	1.67821e-11	3.27803e-12	4.8151e-11	1.43069e-10	5.55252e-11	1.52031e-11	1.67868e-10	1.8284e-10	5.1435e-11	7.19988e-12	2.31779e-11	9.64506e-11	2.98609e-10	3.98858e-10	3.01938e-10	2.64696e-10	2.80552e-10	1.39029e-10
-0.880938	57.1242	4.48538e-13	6.0061e-13	4.87771e-13	9.05213e-13	1.31958e-12	3.31645e-13	9.39685e-13	2.30009e-12	1.47646e-12	3.44029e-12	7.01963e-12	3.84614e-12	1.41652e-11	2.07017e-11	2.44965e-12	1.22531e-11	2.7307e-11	2.72727e-11	2.56711e-11	2.64989e-11	4.83441e-12	6.13207e-12	2.36448e-11	2.51965e-11	2.02087e-11	1.07667e-11	2.02503e-11	5.35308e-11	7.74381e-11	4.67795e-11	3.31573e-11	4.07205e-11	4.78633e-11	1.31003e-11	3.56763e-11	1.05057e-10	3.92494e-11	4.15024e-11	3.60922e-11	1.02655e-11	9.53469e-14	7.00504e-11	2.96726e-10	4.24023e-10	3.68468e-10	3.21816e-10	3.73933e-10	2.37881e-10
-0.878592	57.5442	1.29389e-13	1.19182e-12	9.44972e-14	1.10161e-12	4.84341e-13	3.52946e-13	1.40792e-12	2.24878e-12	3.96764e-13	9.18179e-14	8.72615e-12	1.30725e-11	1.9837e-11	3.56885e-11	2.28508e-11	1.81044e-11	9.15415e-12	5.57179e-12	1.89143e-11	2.80961e-11	1.56115e-11	7.20007e-12	6.01295e-12	5.29355e-11	7.03864e-11	4.63297e-11	1.1803e-11	4.00283e-11	8.22364e-11	1.20808e-10	1.74224e-10	8.25012e-11	4.07877e-11	3.9571e-11	7.51702e-12	9.28204e-11	2.18404e-11	4.68584e-11	8.66549e-11	1.52724e-11	1.77787e-11	7.11785e-11	3.25905e-10	5.97429e-10	5.82021e-10	4.78342e-10	4.16529e-10	1.91709e-10
-0.876246	57.9642	1.80288e-14	3.04656e-14	2.36693e-13	3.51741e-13	4.62772e-13	1.73999e-12	2.75826e-12	2.92705e-12	2.26191e-12	7.64491e-13	1.00422e-12	9.15787e-12	1.86362e-11	2.58252e-11	4.07951e-11	3.54138e-11	1.4512e-11	5.36016e-12	7.37358e-12	2.85406e-11	6.04476e-11	3.47546e-11	1.22371e-13	2.19737e-11	1.76914e-11	6.85006e-12	1.45438e-11	4.64706e-12	2.25214e-11	1.0364e-10	1.58769e-10	1.35445e-10	6.71075e-11	1.53692e-11	3.54414e-11	8.00754e-11	3.60941e-11	3.13068e-12	5.01589e-11	3.80071e-11	2.92629e-11	7.74971e-11	3.2856e-10	8.9158e-10	1.1504e-09	7.61462e-10	2.38212e-10	2.71253e-11
-0.8739	58.3842	3.85331e-13	5.0762e-14	1.68925e-13	6.24869e-13	8.22008e-13	1.69127e-12	8.61799e-14	1.18775e-12	2.54084e-12	3.0066e-12	3.62996e-14	4.43926e-12	5.72828e-12	2.57375e-11	6.28623e-11	3.83804e-11	4.11153e-12	8.69749e-12	8.70216e-12	1.51601e-11	7.48804e-11	9.08276e-11	9.17597e-12	1.19315e-11	1.28046e-11	2.54742e-11	1.69483e-11	8.79885e-12	1.80953e-11	1.26348e-11	2.53347e-11	8.45664e-11	1.04735e-10	5.83796e-11	3.27604e-11	2.91848e-11	1.33559e-10	1.53541e-10	2.28372e-11	6.93356e-12	7.08166e-12	9.3359e-11	3.98836e-10	7.33445e-10	5.67427e-10	1.0783e-10	1.6735e-11	1.55058e-10
-0.871554	58.8042	1.00073e-12	5.86944e-14	1.14868e-12	3.10611e-14	3.14065e-12	5.86742e-13	1.85212e-12	1.61123e-12	3.23147e-12	6.47226e-12	9.56307e-13	2.42899e-12	6.89581e-12	1.10478e-11	1.43729e-11	9.27084e-12	9.5011e-13	2.59004e-12	1.72822e-11	5.08413e-11	9.50712e-11	9.13249e-11	3.00534e-11	9.95851e-12	7.91514e-12	3.0033e-12	2.91272e-11	1.93879e-11	2.16548e-11	1.37634e-11	1.85281e-11	1.33541e-10	1.88344e-10	1.29395e-10	6.07098e-11	1.79984e-10	3.84372e-10	2.34917e-10	2.6939e-11	1.26712e-11	4.82369e-11	1.4271e-10	1.65386e-10	1.34389e-10	1.04272e-10	2.83417e-11	9.23018e-11	2.63218e-10
-0.869208	59.2242	5.23572e-13	1.09612e-13	1.20194e-12	4.31599e-13	9.5798e-13	3.7453e-13	1.84853e-12	2.23814e-12	2.246e-12	2.43442e-12	2.16757e-13	1.62745e-12	3.7296e-13	4.02845e-12	6.22525e-12	1.68064e-11	1.60941e-11	5.83314e-12	1.07281e-12	2.61483e-11	5.90529e-11	4.88803e-11	3.17307e-11	7.76914e-12	3.29222e-11	2.1913e-11	4.74106e-11	1.03795e-10	2.33165e-11	2.0474e-11	1.71685e-11	2.84239e-11	1.85112e-10	2.66482e-10	1.6561e-10	1.21418e-10	2.36198e-10	2.3012e-10	1.23281e-10	8.00752e-11	8.08885e-11	2.06866e-10	1.75494e-10	2.10228e-11	8.25718e-11	9.99506e-11	2.46861e-11	7.18614e-11
-0.866862	59.6442	5.46146e-13	2.81289e-13	3.07904e-13	2.21894e-13	5.83636e-13	8.45449e-13	1.13242e-13	9.94124e-13	5.6014e-12	4.51328e-12	2.84347e-14	3.368e-12	4.18401e-12	1.21722e-11	3.12723e-11	3.33146e-11	8.80813e-12	7.99971e-12	1.13869e-11	2.63075e-11	5.59628e-11	4.35908e-11	3.23933e-11	7.12625e-12	1.58806e-11	5.68034e-11	7.83276e-11	9.12645e-11	3.39075e-11	5.47161e-11	8.54288e-11	4.201e-11	1.38941e-10	2.50896e-10	2.18463e-10	1.4557e-10	1.29357e-10	1.52489e-10	1.35931e-10	7.12017e-11	6.54241e-11	5.98875e-11	3.98145e-11	6.14172e-11	6.24982e-11	1.55859e-11	3.33243e-11	2.7167e-11
-0.864516	60.0642	1.41944e-13	4.2791e-14	2.8974e-13	3.45652e-13	1.33601e-14	1.50184e-13	2.13294e-14	3.9535e-13	2.38656e-13	1.0164e-13	1.69297e-12	5.08792e-12	6.36253e-12	1.85631e-11	2.94102e-11	1.32376e-11	2.8645e-12	1.05104e-13	1.39072e-11	3.86739e-11	5.9066e-11	6.02289e-11	3.74637e-11	4.07825e-11	6.72264e-11	3.33271e-11	9.23472e-12	7.46879e-11	6.15025e-11	9.98926e-11	2.04381e-10	1.06397e-10	5.69872e-11	1.54184e-10	1.37924e-10	6.12078e-11	4.09268e-11	4.81727e-11	1.96015e-11	5.99831e-12	4.60476e-11	1.43913e-11	6.60249e-11	2.7133e-10	1.93572e-10	1.51066e-11	1.27637e-10	7.64796e-11
-0.86217	60.4842	6.18769e-13	1.38128e-13	9.94347e-13	5.17842e-14	2.29758e-13	1.67636e-13	3.55702e-13	1.80612e-13	9.21902e-14	2.98184e-12	1.0301e-11	1.29402e-11	7.1238e-12	4.98279e-12	1.14575e-11	3.00308e-12	1.77879e-12	7.7656e-12	1.61456e-11	2.27617e-11	5.04288e-11	6.84442e-11	8.89163e-11	7.94419e-11	8.46987e-11	8.24035e-11	7.02044e-12	5.68133e-11	9.07958e-11	1.29776e-10	2.36869e-10	9.83399e-11	3.39596e-11	8.16514e-11	3.95613e-11	8.51572e-12	4.69624e-13	3.39322e-12	6.58172e-11	2.26066e-10	1.97015e-10	6.11757e-11	1.72931e-10	3.90097e-10	1.84758e-10	9.31293e-12	2.33171e-10	1.73508e-10
-0.859824	60.9042	1.39658e-12	5.71962e-13	1.47779e-12	3.60939e-13	3.41822e-12	1.61244e-12	4.47715e-13	1.21293e-12	3.92589e-13	3.29954e-12	1.24431e-11	3.9427e-12	6.76274e-12	2.58361e-11	6.41476e-12	8.57255e-13	1.56597e-12	2.85035e-11	5.36764e-11	5.59988e-11	5.77999e-11	1.10957e-10	2.00495e-10	7.06349e-11	7.87009e-11	1.60508e-10	3.50216e-11	9.889e-12	5.29112e-11	1.68017e-10	1.95539e-10	1.53567e-10	1.04595e-10	1.57884e-11	3.49969e-11	2.87986e-11	2.09845e-12	5.88485e-12	1.49604e-11	4.60746e-11	9.82381e-11	1.53559e-10	3.38635e-10	5.86855e-10	4.3591e-10	7.49744e-11	2.35425e-11	1.22088e-10
-0.857478	61.3242	2.60662e-13	9.5709e-13	1.86864e-13	4.89656e-13	1.34978e-12	2.19211e-12	6.05506e-13	3.91415e-12	7.35417e-13	5.3627e-13	4.68156e-12	8.38928e-12	1.51937e-12	2.30518e-11	1.1891e-11	6.99893e-12	9.20505e-12	4.50486e-11	7.09108e-11	1.13064e-10	1.735e-10	8.75883e-11	1.27005e-10	1.05467e-10	1.59764e-10	3.02407e-10	6.34152e-11	2.34981e-11	5.96519e-12	9.64106e-11	1.55826e-10	2.68614e-11	1.39545e-11	5.75862e-12	5.63458e-11	1.44694e-11	1.45017e-11	2.84269e-11	1.09247e-11	2.1279e-11	7.6758e-11	2.41742e-10	3.18058e-10	5.06712e-10	5.83739e-10	2.0985e-10	6.60606e-11	1.11686e-10
-0.855132	61.7442	1.37645e-12	1.16981e-12	1.13981e-12	5.9188e-13	6.74544e-13	2.89828e-12	8.54218e-13	9.3324e-13	1.94866e-12	4.55495e-12	5.44108e-13	5.70664e-12	4.4418e-12	7.22709e-13	4.44238e-12	1.09335e-11	1.03082e-11	6.71289e-11	1.66113e-10	1.70448e-10	1.99064e-10	1.29805e-10	4.9863e-11	9.99469e-11	1.54359e-10	2.014e-10	8.34765e-11	5.75906e-11	5.77156e-11	2.36363e-11	3.67652e-11	6.05977e-12	2.00835e-11	2.81575e-11	1.30563e-10	6.47418e-11	1.46531e-11	1.45712e-10	1.20392e-10	1.10918e-10	1.77842e-10	2.61193e-10	4.9159e-10	5.95903e-10	5.40922e-10	4.60468e-10	3.20887e-10	1.6856e-10
-0.852786	62.1642	7.54171e-14	1.20961e-13	1.10795e-13	6.12958e-14	3.3842e-13	9.49948e-13	1.11493e-12	8.04483e-13	8.97904e-13	2.57152e-12	3.23844e-12	1.04978e-12	2.48234e-12	5.54951e-12	7.34319e-12	7.11609e-12	7.74934e-13	5.34431e-11	1.50755e-10	1.25389e-10	1.59213e-10	1.65907e-10	1.62016e-11	1.98548e-10	2.92936e-10	9.34266e-11	1.46103e-10	1.48162e-10	5.01226e-11	3.86358e-11	4.33136e-11	2.83836e-11	2.41276e-13	1.96579e-11	4.22663e-11	5.9728e-11	2.72248e-10	5.74633e-10	4.49963e-10	1.73829e-10	1.50958e-10	2.97556e-10	5.01616e-10	6.02598e-10	5.60022e-10	6.04287e-10	5.74603e-10	1.95134e-10
-0.85044	62.5842	4.36928e-13	3.13732e-13	1.33252e-12	8.35285e-14	1.41433e-12	1.11542e-12	6.08979e-15	5.04266e-13	2.89899e-12	6.81072e-12	4.9888e-12	6.71361e-13	8.58694e-12	1.45289e-11	1.39143e-11	8.38481e-12	1.67453e-12	1.36394e-11	9.20498e-11	1.17556e-10	8.2068e-11	1.00771e-10	3.60008e-11	1.31313e-10	3.51235e-10	2.8374e-10	9.84813e-11	7.97109e-11	1.64634e-10	1.34497e-10	3.43261e-11	3.62065e-12	1.99253e-11	1.89383e-11	3.7761e-11	1.37654e-10	2.12744e-10	5.24569e-10	7.09459e-10	3.59656e-10	9.12147e-11	1.22253e-10	2.57317e-10	4.03814e-10	4.84924e-10	6.41541e-10	6.87002e-10	2.24618e-10
-0.848094	63.0042	5.43303e-13	3.47598e-13	9.6286e-13	7.3512e-14	1.66947e-12	1.31241e-12	1.67521e-12	5.18722e-13	7.60486e-12	1.27349e-11	3.8707e-12	4.44213e-12	1.388e-11	1.15061e-11	3.98747e-12	3.84268e-13	2.71418e-12	7.1908e-12	1.52539e-11	2.20509e-11	4.55013e-11	1.11642e-10	1.09828e-10	4.37102e-11	1.74516e-10	4.04679e-10	2.70963e-10	4.67284e-11	1.24478e-10	1.57186e-10	6.99526e-11	1.04509e-11	3.10361e-11	3.53125e-11	4.18301e-12	5.64299e-11	1.17485e-10	2.01356e-10	2.42769e-10	1.68147e-10	9.01722e-11	6.93573e-11	1.09132e-10	2.99747e-10	6.20747e-10	6.12309e-10	2.38953e-10	1.02661e-10
-0.845748	63.4242	1.18554e-14	4.87828e-13	6.96485e-15	1.3786e-12	1.85694e-12	4.72351e-13	1.98642e-13	4.85848e-13	2.33702e-12	3.06564e-12	1.84411e-12	4.86857e-12	9.47949e-12	4.11495e-12	3.46596e-12	1.97124e-11	2.18367e-11	2.88542e-12	1.03295e-12	2.4943e-12	2.37501e-11	3.20405e-11	7.18468e-11	7.575e-11	8.24246e-11	2.78554e-10	2.4223e-10	8.92362e-11	1.39338e-10	1.06662e-10	2.53688e-11	1.13161e-11	1.19514e-11	6.53463e-13	4.71391e-11	5.50442e-11	2.8465e-11	9.92675e-11	9.08903e-11	1.61582e-10	1.68333e-10	3.80087e-11	5.85336e-12	6.87355e-11	3.99471e-10	5.04808e-10	1.32811e-10	1.40404e-10
-0.843402	63.8442	1.05236e-14	8.18161e-14	1.06274e-13	3.61869e-13	1.88284e-12	6.81611e-13	2.16164e-12	3.09217e-12	1.16457e-12	5.98351e-13	2.97569e-12	8.48748e-12	9.87177e-13	9.80832e-12	1.33056e-11	3.06258e-11	4.3075e-11	7.86581e-12	1.182e-12	2.08842e-12	2.5664e-11	7.92268e-12	3.95138e-11	1.01871e-10	2.09948e-10	3.61872e-10	1.2895e-10	1.18326e-10	2.54145e-10	5.3466e-11	9.94748e-12	8.21645e-11	1.63243e-10	2.88164e-11	8.00826e-11	1.97138e-10	6.26884e-11	1.11094e-10	1.05369e-10	1.12941e-10	1.27866e-10	4.55466e-11	7.34036e-11	4.51403e-11	1.78226e-10	1.72792e-10	2.41363e-10	6.89882e-10
-0.841056	64.2642	8.27775e-13	1.42434e-12	1.41704e-12	5.33931e-13	2.68906e-12	2.32854e-12	1.20758e-12	1.07184e-11	3.9486e-12	5.80559e-12	6.97752e-12	9.80989e-12	5.59832e-12	1.92606e-11	4.11099e-11	5.05767e-11	4.01618e-11	2.26111e-12	2.52403e-11	1.61707e-11	1.50401e-11	3.18728e-11	3.85331e-11	7.3788e-11	1.72933e-10	3.60656e-10	1.39296e-10	1.02992e-10	2.55236e-10	8.23534e-11	1.20729e-12	6.99636e-11	1.38852e-10	7.32561e-11	3.63656e-11	9.55727e-11	1.19325e-10	7.54431e-11	1.38869e-10	2.82997e-10	1.09215e-10	1.22657e-10	1.01058e-10	7.41531e-12	7.22909e-11	8.11135e-11	6.44212e-10	7.65833e-10
-0.83871	64.6842	5.98728e-13	2.56908e-12	1.3789e-12	1.69231e-12	2.37548e-12	1.34084e-12	1.72803e-12	8.71711e-12	1.34753e-13	1.57223e-11	1.55913e-11	6.49448e-12	7.95215e-12	4.28686e-11	5.21788e-11	1.94328e-11	1.18523e-11	2.72165e-11	6.77027e-11	6.48222e-11	4.01594e-11	6.6469e-11	1.48674e-10	1.31381e-10	1.1561e-10	2.80986e-10	2.11606e-10	1.81005e-10	1.92291e-10	5.35517e-11	1.63178e-12	6.22587e-12	3.50388e-11	6.81595e-11	8.1247e-11	1.05267e-10	2.19415e-10	1.20192e-10	2.18764e-11	1.99768e-10	2.4351e-10	3.01498e-10	1.01658e-10	2.88667e-11	8.20354e-11	4.60433e-11	5.942e-10	6.08749e-10
-0.836364	65.1042	2.93345e-13	7.88788e-13	4.28635e-13	8.14662e-13	1.52694e-12	9.55449e-14	2.6459e-12	4.48147e-12	1.71361e-13	6.04299e-12	7.41032e-12	4.56066e-12	1.01296e-11	3.34691e-11	2.55577e-11	1.00647e-11	7.44513e-12	2.80182e-11	7.02139e-11	5.08499e-11	3.52406e-11	9.76899e-11	2.06137e-10	1.4331e-10	1.53851e-10	3.59653e-10	2.82997e-10	1.29339e-10	7.20481e-11	2.02447e-11	4.32069e-12	3.08841e-12	3.8366e-12	3.67435e-11	6.44272e-11	9.80844e-11	1.63018e-10	4.20485e-11	7.17963e-11	2.09756e-10	1.73098e-10	3.27868e-10	2.06797e-10	3.7269e-12	1.15256e-10	4.45939e-11	4.36017e-10	7.51014e-10
-0.834018	65.5242	5.22999e-13	3.12431e-13	3.60234e-13	7.01137e-13	8.03574e-13	1.99891e-12	3.6156e-12	1.52803e-12	1.47094e-12	1.8872e-12	8.85985e-12	7.88042e-12	4.75335e-13	8.59538e-12	1.58566e-11	4.96435e-11	2.26515e-11	9.89531e-12	6.48529e-11	3.97925e-11	1.76994e-11	4.58745e-11	9.77906e-11	9.22291e-11	1.37294e-10	1.94071e-10	1.74653e-10	1.35956e-10	4.9673e-11	9.88087e-12	3.08616e-12	6.90982e-12	1.17467e-11	4.52719e-12	2.93402e-11	1.20341e-11	5.42762e-11	1.00387e-10	1.85999e-10	1.98388e-10	5.45051e-11	4.10338e-10	5.1389e-10	4.90206e-11	3.00801e-10	2.7216e-10	3.17221e-10	9.12348e-10
-0.831672	65.9442	1.13449e-12	1.44903e-12	8.64613e-13	1.30509e-12	1.93514e-12	2.11444e-13	3.3417e-12	2.98178e-12	1.17567e-13	2.32921e-12	2.33392e-12	1.61089e-11	1.36202e-11	3.03792e-12	1.81157e-11	3.94396e-11	2.93157e-11	4.88128e-13	1.77395e-11	1.44405e-11	6.16225e-12	2.38101e-11	3.0304e-11	6.33669e-12	7.61206e-11	2.05963e-10	1.08258e-10	9.56824e-11	7.02334e-11	7.80707e-12	1.24401e-11	3.63875e-11	3.68089e-11	1.50886e-12	9.90261e-12	1.33912e-12	5.27545e-11	8.76351e-11	1.17816e-10	1.60249e-10	2.38824e-11	2.09992e-10	3.48666e-10	6.07234e-11	1.50053e-10	1.66656e-10	2.85023e-10	4.02771e-10
-0.829326	66.3642	9.85827e-13	1.48233e-12	9.68699e-13	2.88018e-12	6.78511e-13	1.53827e-12	5.8244e-12	2.40859e-12	7.95827e-13	2.99531e-13	5.45369e-12	1.88779e-11	3.7575e-12	1.30776e-11	5.24303e-11	6.80551e-11	7.3837e-11	3.41844e-11	1.91831e-12	4.45636e-12	1.65405e-11	1.90814e-11	8.01585e-12	5.56754e-12	2.20778e-11	1.54791e-11	2.86585e-11	1.02664e-10	7.77999e-11	2.49434e-11	2.59586e-11	5.57009e-11	4.84292e-11	9.27735e-12	4.59602e-11	8.7295e-11	1.04056e-10	9.61284e-11	5.19291e-11	4.92081e-11	6.76225e-11	1.80953e-10	2.08123e-10	7.31349e-11	7.04299e-11	1.26494e-10	1.00144e-10	2.35678e-10
-0.826979	66.7842	9.31103e-13	1.86869e-12	1.04241e-12	2.16198e-12	4.2705e-13	4.29574e-12	5.24137e-12	4.91803e-12	9.42952e-13	5.63183e-13	1.02725e-11	1.67497e-11	2.04911e-12	9.30841e-12	4.02989e-11	1.02473e-10	1.00436e-10	3.20084e-11	6.14802e-12	7.72636e-13	5.21372e-12	1.5265e-11	1.92501e-11	1.79549e-11	8.48077e-12	8.07227e-13	2.16388e-11	2.27405e-11	1.04614e-11	2.06273e-11	8.27782e-11	1.07209e-10	5.63619e-11	6.78731e-11	9.52427e-11	6.11317e-11	1.529e-11	1.34756e-11	4.19939e-11	8.41985e-11	6.14457e-11	1.15095e-10	1.80961e-10	1.17345e-10	6.1243e-11	3.04877e-10	2.95141e-10	3.67358e-11
-0.824633	67.2042	2.50134e-13	3.39331e-13	4.61416e-13	4.87428e-13	2.8217e-14	5.81554e-13	5.45966e-13	3.48e-13	9.37205e-13	1.79247e-12	8.8322e-13	4.04175e-13	1.80902e-13	3.02858e-12	2.89422e-11	6.02186e-11	3.02874e-11	1.24463e-11	1.94499e-11	3.54857e-12	1.75791e-12	7.57523e-12	1.12744e-11	4.69938e-12	1.45413e-12	6.80428e-12	2.0016e-11	2.85846e-11	2.66972e-11	3.42959e-11	5.52522e-11	6.46865e-11	8.85296e-11	1.10133e-10	8.53188e-11	5.63743e-11	1.18529e-10	2.02013e-10	1.14338e-10	5.18099e-11	2.4924e-11	1.14349e-10	9.80181e-11	5.14118e-11	9.25937e-11	1.32487e-11	2.91997e-10	1.27949e-10
-0.822287	67.6242	8.68622e-13	7.53165e-13	9.26935e-13	2.54696e-13	3.81093e-13	2.34937e-12	2.951e-12	1.10165e-12	3.64509e-13	3.27523e-13	2.87186e-12	3.22726e-12	2.13615e-12	9.92491e-12	1.36763e-11	8.38252e-12	3.75936e-12	1.29706e-11	5.74746e-12	1.22579e-11	1.13265e-11	9.61868e-12	1.62018e-11	2.06544e-12	2.22067e-11	5.55309e-11	7.73461e-11	5.17119e-11	4.41466e-11	7.22594e-11	1.46564e-10	9.19776e-11	3.22109e-11	8.68756e-11	1.2687e-10	1.60745e-10	1.49435e-10	1.23494e-10	4.15385e-11	1.39605e-11	1.09457e-11	4.27831e-11	3.31454e-12	1.7692e-10	3.06476e-10	1.90366e-11	2.55255e-10	2.4925e-10
-0.819941	68.0442	5.58267e-13	5.78347e-13	6.44535e-13	3.99901e-13	2.27514e-12	3.84395e-12	1.23361e-12	5.90211e-13	1.01811e-13	2.21438e-12	8.23545e-12	7.12327e-12	1.78333e-11	2.75168e-11	7.72164e-12	1.60745e-12	5.77062e-12	7.57002e-12	4.94519e-13	3.7582e-12	1.12536e-11	6.29662e-12	1.4099e-12	1.02831e-11	1.79604e-11	7.24869e-11	9.41757e-11	5.37533e-11	3.26854e-11	7.22951e-11	1.6274e-10	1.46441e-10	6.10315e-11	4.95673e-11	1.12846e-10	2.35926e-10	1.54093e-10	1.72327e-11	2.82092e-11	1.10275e-11	3.06433e-11	7.73646e-12	1.50799e-10	4.56049e-10	5.32885e-10	1.69306e-10	1.4209e-10	3.34365e-10
-0.817595	68.4642	9.15523e-13	8.68443e-13	1.03357e-12	1.58875e-12	2.25726e-12	1.54724e-12	1.12119e-12	1.18599e-12	7.98057e-13	4.07097e-12	1.10634e-11	9.48727e-12	2.47537e-11	2.29873e-11	6.58827e-12	9.05244e-12	1.42228e-11	1.09509e-11	5.25773e-13	1.30991e-12	5.24894e-12	2.86757e-12	1.95399e-11	5.07617e-11	2.79882e-11	1.0026e-10	1.96612e-10	1.29345e-10	3.49085e-11	2.84057e-11	1.1452e-10	1.93058e-10	9.11899e-11	1.55412e-11	4.27921e-11	1.63527e-10	1.76068e-10	1.72813e-11	4.28051e-11	7.47623e-11	2.37474e-11	1.91152e-11	1.05048e-10	2.87165e-10	2.53648e-10	2.18795e-10	2.98117e-10	2.9305e-10
-0.815249	68.8842	1.22029e-12	1.48012e-13	1.1355e-12	1.87868e-13	2.7098e-12	3.43764e-13	1.77316e-12	1.35692e-13	5.51908e-12	1.61714e-12	1.0691e-11	1.81922e-11	1.70904e-12	1.46797e-11	2.14221e-11	4.78154e-12	5.53344e-12	3.34277e-13	9.32197e-12	5.84725e-12	9.99572e-12	3.35683e-11	2.28148e-11	5.4169e-12	2.20181e-12	4.98211e-11	1.17253e-10	9.23035e-11	4.51586e-11	3.56352e-11	9.95661e-11	1.58165e-10	7.76318e-11	1.97071e-11	4.23819e-11	1.10416e-10	1.34897e-10	9.78945e-12	6.0403e-11	5.7154e-11	4.37865e-11	1.43597e-10	5.1433e-11	1.581e-10	1.5216e-10	3.82118e-10	6.23859e-10	1.35074e-10
-0.812903	69.3042	3.18713e-13	8.28085e-13	1.64448e-13	1.21512e-12	2.56056e-13	1.29396e-12	8.39583e-13	2.10829e-12	5.51927e-13	4.7069e-12	9.51423e-12	4.63834e-12	5.22569e-12	6.25166e-12	1.62947e-11	1.79256e-11	1.51799e-12	5.66782e-12	6.92577e-12	7.45417e-12	1.22345e-12	5.1104e-11	9.75433e-11	2.82561e-11	2.54938e-11	8.63238e-11	6.49682e-11	3.85511e-11	5.57074e-12	1.83074e-11	1.33666e-10	2.50469e-10	1.31674e-10	6.58236e-12	1.09488e-11	3.2085e-11	5.61094e-11	1.4725e-10	1.36807e-10	4.83916e-12	5.96191e-11	9.80298e-11	6.27738e-11	3.31205e-11	1.52868e-10	1.97409e-10	2.91072e-10	3.35172e-10
-0.810557	69.7242	7.86062e-13	2.73359e-13	8.49567e-13	1.77023e-13	7.26889e-13	2.64287e-13	3.17887e-13	1.68761e-12	9.10698e-13	2.85688e-12	1.05857e-11	3.77797e-12	6.46006e-13	1.38827e-12	2.56625e-12	3.77211e-12	1.52393e-12	1.80302e-11	2.66534e-11	1.51326e-11	7.15466e-12	2.1175e-11	8.49801e-11	8.46664e-11	1.51949e-11	1.23559e-11	6.4679e-11	4.59854e-11	1.10664e-11	1.48587e-11	4.06417e-11	2.08088e-10	1.76572e-10	6.02487e-12	5.26565e-11	8.36385e-11	3.97543e-11	1.03468e-10	1.63392e-10	1.30293e-12	2.59499e-10	3.48084e-10	5.7688e-12	2.07818e-10	2.13726e-10	1.49191e-11	1.02401e-10	1.37017e-10
-0.808211	70.1442	9.42254e-13	6.79697e-13	1.24831e-12	2.98029e-13	1.54435e-12	5.1667e-13	5.52856e-13	1.26479e-12	4.90239e-12	7.95167e-12	9.01361e-12	5.31007e-14	1.22331e-11	1.10416e-11	7.995e-13	3.72648e-13	1.75431e-11	4.18252e-11	2.30025e-11	1.92941e-11	9.69869e-12	2.34779e-11	8.60232e-11	7.5242e-11	5.59327e-11	2.61484e-11	2.04226e-11	3.58872e-11	2.27181e-11	3.00769e-11	5.44705e-11	2.29172e-10	2.28925e-10	5.10871e-11	1.25478e-11	5.92847e-11	7.57505e-11	2.75813e-11	1.89131e-11	4.35223e-11	2.17126e-10	2.28394e-10	9.48458e-11	1.82472e-10	2.31725e-10	9.56792e-11	3.27056e-12	4.88969e-11
-0.805865	70.5642	1.14415e-13	3.05226e-13	3.73848e-14	8.87417e-13	7.18333e-13	1.0846e-12	3.55985e-14	1.39739e-12	1.46071e-12	1.68986e-12	2.39329e-12	1.27584e-12	7.9863e-12	1.98043e-11	4.2439e-12	3.51607e-12	6.89841e-12	2.9134e-11	5.60372e-11	1.75121e-11	8.37912e-12	5.69593e-11	3.02973e-11	4.58031e-11	7.56955e-11	6.91816e-11	8.13889e-11	1.46974e-11	7.02411e-12	1.09593e-11	7.77807e-11	1.6684e-10	1.09486e-10	3.81117e-11	2.00225e-11	2.78834e-11	7.26664e-11	6.61732e-11	2.49279e-12	1.69947e-10	1.789e-10	9.6963e-11	2.14956e-10	8.44687e-11	3.87466e-11	4.43873e-11	1.0431e-11	7.33939e-11
-0.803519	70.9842	1.18912e-13	1.38078e-12	6.2654e-13	1.95949e-12	2.80101e-13	2.19576e-12	5.20595e-13	2.36162e-12	5.07455e-14	3.59979e-12	4.19136e-12	4.53388e-12	5.27911e-12	2.51019e-12	1.42366e-12	1.15347e-12	4.56547e-12	4.11744e-11	5.32088e-11	1.20776e-11	2.53837e-11	9.19145e-11	6.62381e-11	7.57585e-12	9.93588e-11	1.51944e-10	7.36535e-11	1.65296e-11	2.14767e-11	1.63438e-11	3.96802e-11	1.34972e-10	7.6493e-11	3.07602e-11	1.20418e-11	1.1204e-10	1.96249e-10	6.41958e-11	6.53211e-12	1.93627e-10	4.36379e-10	2.38678e-10	5.38257e-11	6.7652e-11	3.64433e-11	8.32252e-11	5.43883e-11	3.39909e-11
-0.801173	71.4042	2.58984e-13	4.66563e-13	3.60113e-13	1.15245e-12	8.99722e-13	2.99916e-13	4.41519e-13	3.19276e-12	7.29993e-13	2.82734e-12	3.46638e-12	5.54983e-12	1.44009e-11	7.62564e-12	9.25046e-13	1.97159e-12	3.25595e-12	1.6674e-12	3.9442e-12	1.77755e-11	2.50042e-11	4.62025e-11	5.31981e-11	1.11551e-12	6.99953e-11	1.3735e-10	5.44218e-11	3.27653e-11	2.40325e-11	3.00244e-11	2.9648e-11	5.86851e-12	1.16707e-13	9.22939e-12	6.48611e-11	2.45274e-10	3.70739e-10	1.53645e-10	1.48576e-11	2.04687e-10	3.20592e-10	2.66061e-10	2.53396e-10	1.68408e-10	3.6326e-11	1.01647e-10	1.07919e-10	6.48852e-11
-0.798827	71.8242	3.6761e-13	2.4649e-13	1.10488e-13	2.19488e-13	1.52795e-12	2.17959e-12	5.47508e-13	7.1295e-14	2.56339e-13	2.25076e-13	9.35963e-13	2.84401e-13	7.43606e-12	6.78307e-12	4.11765e-14	5.65253e-12	7.75133e-12	9.57915e-12	7.5646e-12	1.61442e-11	4.16594e-11	7.18544e-11	5.27895e-11	2.96259e-12	3.79076e-11	1.23976e-10	1.1233e-10	3.43589e-11	7.68191e-12	2.88338e-11	3.86942e-11	1.31651e-11	3.772e-12	1.27016e-11	1.07817e-10	2.33427e-10	2.88338e-10	1.81713e-10	1.38757e-11	2.0025e-10	2.24062e-10	1.21144e-10	3.60559e-10	2.65163e-10	3.8156e-11	1.19905e-10	1.51893e-10	6.72959e-11
-0.796481	72.2442	2.79133e-13	2.15078e-13	4.36752e-13	5.47896e-13	4.99437e-13	1.11453e-12	4.70902e-12	7.09741e-12	3.42614e-12	5.00931e-12	4.46567e-12	2.10915e-12	1.41533e-12	4.42969e-13	6.87495e-12	7.90454e-12	3.78588e-12	1.90412e-11	2.21879e-11	1.73376e-11	2.74142e-11	2.98445e-11	4.09641e-11	3.225e-12	6.83807e-11	2.04476e-10	1.28731e-10	2.29912e-11	1.08157e-11	2.44371e-11	5.92306e-11	7.33519e-11	6.77944e-11	8.48998e-11	1.12366e-10	1.19201e-10	1.87359e-10	1.66054e-10	2.37609e-11	2.45618e-10	3.60041e-10	1.09111e-10	1.85684e-10	2.91365e-10	2.33716e-10	2.64293e-10	1.87528e-10	4.2544e-11
-0.794135	72.6642	6.51268e-13	2.72236e-13	6.1705e-13	1.63495e-13	1.03087e-12	2.47744e-12	3.2141e-12	3.41117e-12	2.44346e-12	7.39091e-12	1.33237e-11	8.05492e-12	5.69958e-12	3.29444e-12	5.27725e-12	3.27362e-12	2.23221e-12	1.94219e-11	1.03128e-11	2.93406e-13	3.05438e-12	5.12687e-11	1.20223e-10	2.82233e-11	5.44021e-11	1.24456e-10	2.75615e-11	6.4138e-11	2.94616e-11	4.27442e-11	2.10566e-10	1.44116e-10	4.04226e-11	3.69177e-11	5.09864e-11	3.62143e-12	1.09671e-10	1.19614e-10	6.07539e-13	7.90222e-11	8.33069e-11	1.01319e-10	2.41657e-10	2.11938e-10	1.63008e-10	3.57904e-10	4.3173e-10	2.62512e-10
-0.791789	73.0842	4.52157e-13	6.79975e-13	4.9679e-13	6.99941e-13	3.92017e-13	7.16242e-14	8.44476e-13	2.58991e-12	1.13687e-11	5.85877e-12	1.18518e-12	1.82557e-12	1.61886e-11	2.67685e-11	7.46247e-12	6.14674e-12	3.89752e-12	5.57409e-12	1.67497e-11	4.45912e-12	4.75949e-11	1.66486e-10	2.02957e-10	8.9007e-11	1.27321e-10	1.2981e-10	1.05789e-11	6.28854e-11	1.37441e-11	5.25385e-11	1.89942e-10	1.44435e-10	2.55595e-11	2.56457e-11	3.61614e-11	5.25913e-12	4.86666e-12	2.86821e-11	4.55412e-11	3.59163e-11	6.352e-11	5.60542e-11	6.57779e-11	5.41923e-11	1.2978e-10	3.92589e-10	3.57399e-10	1.81662e-10
-0.789443	73.5042	6.40154e-13	6.56752e-13	5.48076e-13	6.44349e-13	3.38186e-12	1.15185e-12	5.25187e-13	1.87546e-12	4.78349e-12	6.87617e-12	1.20482e-12	1.19212e-12	1.23596e-11	2.24341e-11	5.39152e-12	2.0141e-12	2.98586e-12	2.33355e-12	9.57634e-12	9.46999e-12	5.25856e-11	1.59818e-10	1.57378e-10	7.26085e-11	2.04345e-10	2.29877e-10	6.55269e-11	5.58617e-12	1.27188e-11	1.46971e-11	4.18739e-11	1.55078e-10	7.62191e-11	6.60923e-12	5.16034e-11	1.55633e-11	5.6556e-12	5.1387e-11	8.39969e-11	1.65936e-11	1.49989e-10	1.78186e-10	3.54073e-11	7.08341e-11	8.61433e-11	1.23032e-10	2.10348e-10	1.93747e-10
-0.787097	73.9242	1.08264e-12	3.5815e-13	1.259e-12	3.22771e-13	2.69482e-12	5.15726e-13	1.53563e-13	1.41265e-12	4.70066e-12	1.10103e-11	5.38343e-12	5.62234e-12	1.42348e-11	1.92941e-11	1.5465e-11	2.20769e-12	5.34491e-12	2.82877e-12	3.34377e-12	4.0688e-11	6.5767e-11	8.53471e-11	1.68201e-10	1.48997e-10	9.67189e-11	2.47067e-10	2.40205e-10	3.26694e-11	4.5911e-11	2.1609e-11	5.57769e-11	1.84813e-10	6.34279e-11	1.98919e-11	1.30567e-10	1.49423e-10	8.88743e-11	1.07947e-10	1.11421e-10	4.69e-11	6.22425e-11	1.71769e-10	6.79256e-11	1.00405e-10	2.41161e-10	9.61316e-11	5.92153e-11	1.30454e-10
-0.784751	74.3442	1.93749e-13	2.06683e-13	5.26835e-13	4.64344e-14	4.72991e-13	2.23641e-12	2.01049e-12	1.32335e-13	8.50704e-12	1.56549e-11	5.24744e-12	4.72396e-13	8.85476e-12	2.80418e-11	2.46383e-11	2.17534e-11	2.15596e-11	5.26101e-12	6.26836e-12	5.36532e-11	9.49342e-11	8.78416e-11	1.22717e-10	2.05464e-10	2.1304e-10	1.7266e-10	1.6039e-10	1.02659e-10	7.62177e-11	5.75581e-11	9.11613e-11	2.18175e-10	9.97579e-11	8.80243e-11	2.66547e-10	2.78675e-10	2.1701e-10	3.14296e-10	4.21132e-10	2.75878e-10	1.73503e-10	1.95357e-10	1.63856e-10	8.08935e-11	5.43536e-11	6.92449e-11	7.45236e-11	1.22108e-10
-0.782405	74.7642	1.13887e-12	1.08112e-15	7.05622e-13	2.29596e-13	1.35254e-12	5.67613e-13	6.68218e-12	4.48256e-12	8.58057e-12	1.12274e-11	6.29551e-12	2.72497e-12	8.99697e-12	2.3712e-11	1.34566e-11	2.02048e-11	4.7617e-11	1.91696e-11	4.66847e-12	5.14519e-11	8.49138e-11	4.53139e-11	3.39514e-11	1.45918e-10	2.00045e-10	1.42144e-10	1.16057e-10	1.05145e-10	1.02942e-10	7.33616e-11	3.37809e-11	8.00778e-11	6.60267e-11	8.43187e-11	1.22896e-10	9.39371e-11	1.38615e-10	2.45295e-10	1.70603e-10	1.14687e-10	2.79415e-10	3.52674e-10	2.46436e-10	1.11627e-10	5.57113e-11	1.02814e-10	2.0829e-10	2.0843e-10
-0.780059	75.1842	1.2179e-13	6.47477e-14	3.46365e-14	4.77163e-13	1.25765e-13	9.66165e-13	1.98666e-12	5.62147e-12	7.55144e-12	1.85751e-12	9.41525e-12	8.90411e-12	2.01236e-12	2.77313e-11	3.13501e-11	1.30067e-11	2.83245e-11	1.47189e-11	5.64204e-12	7.76983e-11	1.32887e-10	6.32313e-11	2.326e-11	1.06462e-10	2.01088e-10	2.57495e-10	2.05943e-10	1.03185e-10	5.17941e-11	2.78914e-11	1.70384e-11	9.82966e-12	1.63012e-10	3.74934e-10	2.92279e-10	1.42982e-10	1.19346e-10	9.06686e-11	2.94453e-11	3.62398e-11	7.13289e-11	9.93302e-11	1.70224e-10	1.8242e-10	4.31683e-11	1.51952e-10	3.72596e-10	4.28788e-10
-0.777713	75.6042	1.69076e-13	4.98178e-13	6.42446e-13	2.26226e-13	4.79846e-14	1.60518e-13	7.04946e-13	1.28678e-12	6.65542e-12	1.06739e-11	3.59154e-12	6.71838e-12	3.22549e-12	1.63869e-11	3.11276e-11	8.42017e-12	7.93094e-12	1.16745e-11	1.11288e-11	5.68581e-11	9.6869e-11	8.21862e-11	5.28422e-11	1.97504e-11	9.49805e-11	2.24229e-10	1.39768e-10	3.27169e-11	4.68232e-11	4.80106e-11	4.39061e-11	3.07592e-11	2.16949e-11	2.34969e-10	4.48886e-10	3.8582e-10	1.92172e-10	3.94129e-11	1.14803e-12	2.86314e-12	3.90197e-12	6.85873e-12	2.32155e-11	1.78998e-12	7.06315e-11	2.578e-10	2.56592e-10	2.99751e-10
-0.775367	76.0242	2.23685e-14	7.7001e-14	1.06844e-13	2.44038e-13	2.30301e-13	2.27183e-13	1.30725e-12	6.11057e-13	1.0491e-11	1.13616e-11	4.62275e-13	8.61625e-12	1.29799e-11	1.84783e-11	1.84546e-11	7.09673e-12	6.89598e-12	2.34934e-11	5.11252e-11	3.8132e-11	4.29963e-11	1.29821e-10	1.11616e-10	2.59302e-12	1.03631e-10	2.16175e-10	7.53451e-11	1.45453e-11	9.37966e-11	7.75516e-11	2.28442e-11	1.57225e-11	8.48057e-13	1.12859e-10	3.67241e-10	3.73209e-10	1.14437e-10	5.99107e-13	1.43437e-11	4.65796e-11	1.61477e-10	1.64757e-10	4.66149e-11	4.87043e-12	1.22633e-11	2.32477e-11	1.43682e-10	3.87308e-10
-0.773021	76.4442	nan	nan	9.75113e-13	7.82918e-13	5.8532e-13	9.73872e-14	9.62054e-13	1.21256e-12	1.51248e-12	4.38015e-12	2.06597e-12	9.21482e-12	5.2289e-11	5.54167e-11	2.47397e-11	1.20317e-11	3.39845e-12	2.04415e-13	1.03014e-11	2.11403e-11	3.04003e-11	8.10691e-11	8.85516e-11	2.41914e-11	6.79595e-12	7.53764e-11	1.52081e-10	8.91625e-11	6.92558e-11	1.03743e-10	1.92355e-11	1.89956e-11	3.13285e-11	1.83052e-11	1.78762e-10	2.55518e-10	1.36388e-10	1.11979e-10	3.74693e-11	6.93538e-11	2.59941e-10	1.54376e-10	6.24873e-12	1.84387e-11	9.29139e-12	4.69386e-11	6.19525e-11	1.23157e-10
-0.770674	76.8642	nan	nan	nan	8.07096e-13	1.00082e-12	2.96054e-12	1.65345e-13	5.88232e-13	1.85387e-12	1.26179e-11	6.6384e-12	2.12214e-12	3.52358e-11	6.60313e-11	4.02132e-11	2.76735e-11	2.13979e-11	1.3202e-12	1.15874e-11	1.77725e-11	1.0264e-11	5.69185e-11	1.16758e-10	5.2717e-11	2.27526e-12	6.31633e-11	1.04431e-10	9.34095e-11	9.43141e-11	1.35458e-10	5.89032e-11	3.8897e-11	8.74778e-11	3.17239e-11	6.51388e-11	1.89531e-10	3.21603e-10	3.30264e-10	1.01153e-10	1.25072e-11	9.40732e-11	7.38685e-11	3.18003e-11	4.77108e-12	1.00423e-11	6.56784e-11	1.26719e-10	5.14668e-11
-0.768328	77.2842	nan	nan	nan	nan	nan	2.46463e-13	7.6086e-13	8.3042e-13	3.3665e-12	7.09159e-12	4.68555e-12	7.99753e-13	1.36978e-11	3.4285e-11	3.19688e-11	2.56581e-11	2.72656e-11	1.18425e-11	2.92676e-12	1.51609e-11	2.15904e-11	3.58793e-11	6.69928e-11	4.32767e-11	6.09682e-12	1.33959e-11	3.60728e-11	6.97301e-11	1.44271e-10	2.66565e-10	1.83621e-10	4.93002e-11	4.50232e-11	3.79983e-12	1.28046e-10	3.27207e-10	3.54852e-10	2.67253e-10	1.00284e-10	2.37004e-11	3.12357e-11	5.9763e-11	4.73454e-11	1.56177e-12	2.86947e-11	2.16483e-11	1.09082e-10	1.02077e-10
-0.765982	77.7042	nan	nan	nan	nan	nan	nan	4.1813e-12	1.79065e-12	7.70119e-12	2.04579e-12	1.02467e-12	2.85852e-12	5.10483e-12	5.43775e-12	2.17554e-11	7.59927e-12	1.21271e-11	2.65885e-11	1.48515e-11	6.42623e-11	7.46028e-11	2.24103e-11	2.81253e-11	6.0493e-11	4.56303e-11	2.53416e-11	1.19194e-11	2.57117e-11	7.16126e-11	2.20797e-10	2.21112e-10	5.15882e-11	6.8033e-12	6.12817e-11	2.36247e-10	2.39097e-10	1.8912e-10	2.93814e-10	1.0501e-10	4.68519e-11	2.74177e-10	8.92949e-11	2.73952e-11	3.97842e-11	1.18886e-11	8.71543e-11	1.43452e-10	2.50097e-10
-0.763636	78.1242	nan	nan	nan	nan	nan	nan	nan	nan	2.189e-12	2.7407e-12	2.74154e-13	2.5022e-12	4.59744e-12	9.1154e-12	9.14851e-13	1.09748e-11	1.18379e-11	1.06811e-11	1.86788e-13	3.52149e-11	5.09755e-11	2.11582e-11	3.33507e-11	4.6721e-11	7.7878e-11	4.4729e-11	2.3011e-12	5.84547e-12	6.03618e-11	1.43924e-10	8.39334e-11	9.02223e-12	1.26169e-11	5.56058e-12	8.13671e-11	1.09e-10	5.91029e-11	1.87105e-10	1.78796e-10	1.34013e-11	1.75158e-10	1.54065e-10	3.32448e-11	8.83176e-11	6.40596e-11	1.62928e-10	8.81415e-11	2.41995e-10
-0.76129	78.5442	nan	nan	nan	nan	nan	nan	nan	nan	nan	4.99613e-12	1.0764e-13	3.00738e-12	6.02923e-12	5.90195e-12	2.26789e-12	1.58674e-11	3.55459e-11	2.90866e-11	1.0723e-11	1.40488e-11	1.55005e-11	9.6658e-13	3.94729e-12	1.25962e-11	6.34188e-11	3.82463e-11	1.40946e-12	1.22703e-11	3.04037e-11	7.34549e-11	4.80962e-11	1.84311e-12	2.55011e-11	8.18627e-12	4.41055e-11	4.31009e-11	2.6783e-11	1.50588e-10	1.13795e-10	8.67806e-11	8.23903e-11	3.09987e-11	2.42438e-10	2.70565e-10	2.56649e-10	2.65452e-10	6.74758e-12	2.83922e-10
-0.758944	78.9642	nan	nan	nan	nan	nan	nan	nan	nan	nan	nan	nan	4.71955e-12	1.41306e-11	4.45411e-12	6.25261e-12	2.47723e-11	3.45063e-11	3.19481e-11	2.12695e-11	2.18782e-11	2.74498e-11	8.47106e-12	2.462e-11	1.13716e-11	1.28572e-11	2.8778e-11	1.02034e-11	1.10981e-10	9.07736e-11	2.69867e-11	7.44744e-11	5.47087e-11	8.458e-12	3.26371e-13	5.70016e-12	1.1132e-11	2.80871e-11	1.3082e-10	6.29975e-11	2.45009e-11	1.13193e-10	5.41807e-12	1.79437e-10	3.53248e-10	5.69789e-10	6.01625e-10	4.73493e-11	3.05086e-10
-0.756598	79.3842	nan	nan	nan	nan	nan	nan	nan	nan	nan	nan	nan	nan	2.51426e-11	1.49697e-11	1.84287e-11	8.95193e-12	7.66824e-12	4.24963e-11	5.25206e-11	1.98094e-11	1.1802e-11	1.04621e-11	3.54889e-11	1.09749e-11	3.22633e-11	4.45725e-11	1.19558e-11	1.83186e-10	1.3158e-10	4.46043e-11	1.55018e-10	1.13818e-10	1.03575e-11	9.84226e-12	4.36647e-12	1.36401e-11	9.04167e-11	1.59459e-10	8.87794e-11	1.53201e-11	4.60098e-12	3.64219e-11	2.17137e-10	3.09441e-10	3.9022e-10	4.53819e-10	1.85406e-10	5.26307e-11
-0.754252	79.8042	nan	nan	nan	nan	nan	nan	nan	nan	nan	nan	nan	nan	nan	nan	4.1382e-12	7.8378e-13	1.4597e-12	2.94917e-12	2.08491e-11	9.16257e-11	6.9786e-11	5.21369e-11	7.95558e-11	6.72943e-12	5.64971e-11	8.84095e-11	1.68164e-11	1.0898e-10	1.91258e-10	2.20497e-10	1.90513e-10	5.09504e-11	1.39431e-11	3.61005e-11	8.55566e-12	5.31719e-11	1.21596e-10	9.56384e-11	7.33468e-11	6.08431e-11	1.60726e-11	1.04364e-11	1.57069e-10	4.49315e-10	3.83426e-10	3.12943e-10	4.58382e-10	1.13483e-10
-0.751906	80.2242	nan	nan	nan	nan	nan	nan	nan	nan	nan	nan	nan	nan	nan	nan	nan	nan	1.31764e-11	5.49883e-12	2.13782e-11	1.10107e-10	1.87165e-10	1.12958e-10	4.51457e-11	4.90122e-11	4.36009e-11	4.05234e-11	2.09443e-11	1.19311e-10	2.62511e-10	2.22848e-10	1.3017e-10	5.90315e-11	1.54563e-11	2.45715e-11	5.0284e-11	6.54606e-11	6.66498e-11	1.14291e-11	6.86551e-11	1.977e-10	1.14707e-10	2.62303e-11	1.64948e-10	4.33426e-10	3.24973e-10	2.9956e-10	3.93445e-10	2.51949e-10
-0.74956	80.6442	nan	nan	nan	nan	nan	nan	nan	nan	nan	nan	nan	nan	nan	nan	nan	nan	nan	3.25769e-11	4.98275e-11	5.94265e-11	1.88786e-10	1.52306e-10	4.93829e-11	1.01972e-10	6.39753e-11	9.78601e-12	1.9626e-11	9.50238e-11	1.68002e-10	1.83913e-10	1.21698e-10	5.07455e-11	3.26276e-11	3.55959e-11	4.53931e-11	1.70856e-11	2.04979e-11	5.27056e-12	7.35369e-11	1.54036e-10	2.43362e-10	1.60484e-10	3.58699e-11	1.83176e-10	1.59221e-10	1.92699e-10	1.68501e-10	2.96504e-10
-0.747214	81.0642	nan	nan	nan	nan	nan	nan	nan	nan	nan	nan	nan	nan	nan	nan	nan	nan	nan	nan	nan	1.1462e-10	1.60902e-10	1.19818e-10	6.98225e-11	1.89571e-11	1.50986e-12	4.04416e-12	6.04935e-12	4.9432e-11	1.13928e-10	1.89481e-10	1.36917e-10	2.79478e-11	6.75351e-11	1.01428e-10	2.48417e-11	4.34662e-12	1.44233e-11	5.71066e-12	6.59675e-11	1.60531e-10	2.46655e-10	1.31634e-10	1.64787e-11	1.00536e-10	7.71798e-11	8.54377e-11	1.00567e-10	2.09559e-10
-0.744868	81.4842	nan	nan	nan	nan	nan	nan	nan	nan	nan	nan	nan	nan	nan	nan	nan	nan	nan	nan	nan	nan	9.39078e-11	7.97804e-11	5.2831e-11	2.26563e-11	8.58351e-13	2.66078e-11	6.9129e-12	7.29598e-11	2.36434e-10	1.20446e-10	2.53521e-11	4.26566e-11	5.99454e-11	1.0284e-10	2.53068e-11	3.53364e-11	5.87385e-11	1.71873e-11	7.66038e-11	4.66145e-11	7.75848e-11	1.9828e-10	9.25285e-11	7.68553e-11	7.40761e-11	2.0227e-11	7.67325e-11	4.10505e-11
-0.742522	81.9042	nan	nan	nan	nan	nan	nan	nan	nan	nan	nan	nan	nan	nan	nan	nan	nan	nan	nan	nan	nan	nan	nan	7.39063e-12	5.35057e-12	1.55546e-11	7.45023e-11	3.03786e-11	8.86623e-11	2.89643e-10	1.98609e-10	1.00651e-11	1.29887e-10	1.57174e-10	1.48541e-10	1.78005e-10	1.14188e-10	1.3356e-10	2.54603e-11	7.73973e-11	9.46647e-11	7.51136e-12	1.65618e-10	1.46818e-10	1.81573e-10	7.02419e-11	3.16475e-11	9.16976e-11	1.13701e-10
-0.740176	82.3242	nan	nan	nan	nan	nan	nan	nan	nan	nan	nan	nan	nan	nan	nan	nan	nan	nan	nan	nan	nan	nan	nan	nan	1.55128e-11	3.16112e-11	1.07113e-10	9.54151e-11	2.19737e-10	2.43306e-10	1.52328e-10	1.95452e-11	8.04466e-11	2.00148e-10	1.23463e-10	2.79546e-10	2.27801e-10	4.05465e-11	3.04182e-11	2.87293e-11	3.25466e-11	2.76981e-11	3.40437e-10	4.44168e-10	1.30205e-10	1.58364e-12	4.09711e-11	7.32383e-12	7.32368e-11
-0.73783	82.7442	nan	nan	nan	nan	nan	nan	nan	nan	nan	nan	nan	nan	nan	nan	nan	nan	nan	nan	nan	nan	nan	nan	nan	nan	nan	1.80015e-10	1.45384e-10	1.95472e-10	3.12532e-10	1.86614e-10	2.20006e-11	2.39503e-11	1.24541e-10	2.55656e-10	3.45944e-10	1.91802e-10	1.03948e-10	6.70685e-11	5.97814e-11	7.18741e-11	4.1243e-11	3.94662e-10	5.16947e-10	3.03827e-10	9.37316e-11	6.75965e-11	2.19764e-10	1.15908e-10
-0.735484	83.1642	nan	nan	nan	nan	nan	nan	nan	nan	nan	nan	nan	nan	nan	nan	nan	nan	nan	nan	nan	nan	nan	nan	nan	nan	nan	nan	1.39743e-10	1.99067e-10	1.34344e-10	1.31136e-10	8.19302e-11	4.73466e-13	1.16341e-10	3.15264e-10	3.67591e-10	1.74276e-10	6.78622e-11	2.73971e-11	9.69933e-11	1.42126e-10	3.4183e-11	3.09653e-10	6.14041e-10	4.89396e-10	1.41026e-10	4.37106e-11	1.47508e-10	1.80272e-10
-0.733138	83.5842	nan	nan	nan	nan	nan	nan	nan	nan	nan	nan	nan	nan	nan	nan	nan	nan	nan	nan	nan	nan	nan	nan	nan	nan	nan	nan	nan	nan	1.6692e-10	9.7223e-11	3.43711e-11	6.7071e-11	2.49459e-11	1.60849e-10	3.92988e-10	2.44371e-10	9.92081e-11	9.97621e-11	9.23908e-11	1.41448e-10	1.22853e-10	3.99815e-10	6.76226e-10	2.81585e-10	4.68074e-12	8.78811e-11	6.22023e-11	1.94168e-10
-0.730792	84.0042	nan	nan	nan	nan	nan	nan	nan	nan	nan	nan	nan	nan	nan	nan	nan	nan	nan	nan	nan	nan	nan	nan	nan	nan	nan	nan	nan	nan	nan	1.17016e-10	3.36741e-11	3.51979e-11	2.4673e-11	9.38103e-11	2.06902e-10	1.28149e-10	1.17613e-10	1.24165e-10	8.30991e-11	1.19543e-10	2.98603e-10	3.56193e-10	2.47278e-10	1.43273e-10	8.64028e-11	4.1549e-10	5.34319e-10	2.88045e-10
-0.728446	84.4242	nan	nan	nan	nan	nan	nan	nan	nan	nan	nan	nan	nan	nan	nan	nan	nan	nan	nan	nan	nan	nan	nan	nan	nan	nan	nan	nan	nan	nan	nan	nan	5.09979e-11	5.79768e-11	7.4017e-11	1.49733e-10	8.12471e-11	2.41625e-11	2.0875e-10	1.72403e-10	2.22767e-10	5.19403e-10	1.89716e-10	3.70343e-11	2.07455e-10	6.97701e-11	5.45799e-10	1.0703e-09	8.36107e-10
-0.7261	84.8442	nan	nan	nan	nan	nan	nan	nan	nan	nan	nan	nan	nan	nan	nan	nan	nan	nan	nan	nan	nan	nan	nan	nan	nan	nan	nan	nan	nan	nan	nan	nan	nan	6.65557e-11	9.16926e-12	2.89003e-11	8.36892e-12	8.98704e-12	8.91365e-11	2.11686e-10	3.12006e-10	3.49122e-10	1.10894e-10	3.70099e-11	1.69164e-10	8.0947e-11	2.47425e-10	5.80417e-10	5.25002e-10
-0.723754	85.2642	nan	nan	nan	nan	nan	nan	nan	nan	nan	nan	nan	nan	nan	nan	nan	nan	nan	nan	nan	nan	nan	nan	nan	nan	nan	nan	nan	nan	nan	nan	nan	nan	nan	nan	2.22605e-11	7.50488e-12	1.29178e-11	5.16237e-11	1.41229e-10	2.35422e-10	2.29137e-10	9.86592e-11	8.50916e-11	1.16919e-10	9.06824e-11	8.61709e-11	1.12775e-10	2.89037e-10
-0.721408	85.6842	nan	nan	nan	nan	nan	nan	nan	nan	nan	nan	nan	nan	nan	nan	nan	nan	nan	nan	nan	nan	nan	nan	nan	nan	nan	nan	nan	nan	nan	nan	nan	nan	nan	nan	nan	9.90978e-11	4.83179e-11	5.50199e-12	7.76897e-11	1.2576e-10	8.9409e-11	9.31127e-11	3.06841e-12	8.62037e-11	2.03374e-10	1.66043e-10	3.91535e-11	1.44076e-10
-0.719062	86.1042	nan	nan	nan	nan	nan	nan	nan	nan	nan	nan	nan	nan	nan	nan	nan	nan	nan	nan	nan	nan	nan	nan	nan	nan	nan	nan	nan	nan	nan	nan	nan	nan	nan	nan	nan	nan	nan	1.13248e-10	9.46918e-11	9.50274e-12	2.72999e-12	4.80896e-11	9.22963e-11	1.43394e-11	2.84264e-11	5.28663e-11	9.02277e-12	3.38741e-11
-0.716716	86.5242	nan	nan	nan	nan	nan	nan	nan	nan	nan	nan	nan	nan	nan	nan	nan	nan	nan	nan	nan	nan	nan	nan	nan	nan	nan	nan	nan	nan	nan	nan	nan	nan	nan	nan	nan	nan	nan	nan	5.63682e-11	2.28238e-12	1.73344e-11	8.15512e-11	1.54702e-10	2.05611e-10	1.09603e-10	5.29991e-13	5.38916e-11	2.47949e-11
-0.71437	86.9442	nan	nan	nan	nan	nan	nan	nan	nan	nan	nan	nan	nan	nan	nan	nan	nan	nan	nan	nan	nan	nan	nan	nan	nan	nan	nan	nan	nan	nan	nan	nan	nan	nan	nan	nan	nan	nan	nan	nan	1.7205e-11	8.1495e-11	2.1223e-10	2.25245e-10	2.21191e-10	2.51125e-10	6.15016e-11	3.69146e-11	3.89044e-11
-0.712023	87.3642	nan	nan	nan	nan	nan	nan	nan	nan	nan	nan	nan	nan	nan	nan	nan	nan	nan	nan	nan	nan	nan	nan	nan	nan	nan	nan	nan	nan	nan	nan	nan	nan	nan	nan	nan	nan	nan	nan	nan	nan	nan	4.5416e-10	4.7448e-10	3.80712e-10	2.32482e-10	5.39963e-11	2.90972e-12	6.98434e-11
-0.709677	87.7842	nan	nan	nan	nan	nan	nan	nan	nan	nan	nan	nan	nan	nan	nan	nan	nan	nan	nan	nan	nan	nan	nan	nan	nan	nan	nan	nan	nan	nan	nan	nan	nan	nan	nan	nan	nan	nan	nan	nan	nan	nan	nan	2.8932e-10	2.67638e-10	2.98003e-10	1.52878e-10	2.62027e-12	1.36164e-10
-0.707331	88.2042	nan	nan	nan	nan	nan	nan	nan	nan	nan	nan	nan	nan	nan	nan	nan	nan	nan	nan	nan	nan	nan	nan	nan	nan	nan	nan	nan	nan	nan	nan	nan	nan	nan	nan	nan	nan	nan	nan	nan	nan	nan	nan	nan	nan	8.82379e-11	2.90911e-10	1.56829e-10	1.82514e-10
-0.704985	88.6242	nan	nan	nan	nan	nan	nan	nan	nan	nan	nan	nan	nan	nan	nan	nan	nan	nan	nan	nan	nan	nan	nan	nan	nan	nan	nan	nan	nan	nan	nan	nan	nan	nan	nan	nan	nan	nan	nan	nan	nan	nan	nan	nan	nan	nan	2.83269e-11	1.04002e-10	1.59657e-10
-0.702639	89.0442	nan	nan	nan	nan	nan	nan	nan	nan	nan	nan	nan	nan	nan	nan	nan	nan	nan	nan	nan	nan	nan	nan	nan	nan	nan	nan	nan	nan	nan	nan	nan	nan	nan	nan	nan	nan	nan	nan	nan	nan	nan	nan	nan	nan	nan	nan	nan	1.02725e-10
-0.700293	89.4642	nan	nan	nan	nan	nan	nan	nan	nan	nan	nan	nan	nan	nan	nan	nan	nan	nan	nan	nan	nan	nan	nan	nan	nan	nan	nan	nan	nan	nan	nan	nan	nan	nan	nan	nan	nan	nan	nan	nan	nan	nan	nan	nan	nan	nan	nan	nan	nan
-0.697947	89.8842	nan	nan	nan	nan	nan	nan	nan	nan	nan	nan	nan	nan	nan	nan	nan	nan	nan	nan	nan	nan	nan	nan	nan	nan	nan	nan	nan	nan	nan	nan	nan	nan	nan	nan	nan	nan	nan	nan	nan	nan	nan	nan	nan	nan	nan	nan	nan	nan
-0.695601	90.3042	nan	nan	nan	nan	nan	nan	nan	nan	nan	nan	nan	nan	nan	nan	nan	nan	nan	nan	nan	nan	nan	nan	nan	nan	nan	nan	nan	nan	nan	nan	nan	nan	nan	nan	nan	nan	nan	nan	nan	nan	nan	nan	nan	nan	nan	nan	nan	nan
-0.693255	90.7242	nan	nan	nan	nan	nan	nan	nan	nan	nan	nan	nan	nan	nan	nan	nan	nan	nan	nan	nan	nan	nan	nan	nan	nan	nan	nan	nan	nan	nan	nan	nan	nan	nan	nan	nan	nan	nan	nan	nan	nan	nan	nan	nan	nan	nan	nan	nan	nan
-0.690909	91.1442	nan	nan	nan	nan	nan	nan	nan	nan	nan	nan	nan	nan	nan	nan	nan	nan	nan	nan	nan	nan	nan	nan	nan	nan	nan	nan	nan	nan	nan	nan	nan	nan	nan	nan	nan	nan	nan	nan	nan	nan	nan	nan	nan	nan	nan	nan	nan	nan
-0.688563	91.5642	nan	nan	nan	nan	nan	nan	nan	nan	nan	nan	nan	nan	nan	nan	nan	nan	nan	nan	nan	nan	nan	nan	nan	nan	nan	nan	nan	nan	nan	nan	nan	nan	nan	nan	nan	nan	nan	nan	nan	nan	nan	nan	nan	nan	nan	nan	nan	nan
-0.686217	91.9842	nan	nan	nan	nan	nan	nan	nan	nan	nan	nan	nan	nan	nan	nan	nan	nan	nan	nan	nan	nan	nan	nan	nan	nan	nan	nan	nan	nan	nan	nan	nan	nan	nan	nan	nan	nan	nan	nan	nan	nan	nan	nan	nan	nan	nan	nan	nan	nan
-0.683871	92.4042	nan	nan	nan	nan	nan	nan	nan	nan	nan	nan	nan	nan	nan	nan	nan	nan	nan	nan	nan	nan	nan	nan	nan	nan	nan	nan	nan	nan	nan	nan	nan	nan	nan	nan	nan	nan	nan	nan	nan	nan	nan	nan	nan	nan	nan	nan	nan	nan
-0.681525	92.8242	nan	nan	nan	nan	nan	nan	nan	nan	nan	nan	nan	nan	nan	nan	nan	nan	nan	nan	nan	nan	nan	nan	nan	nan	nan	nan	nan	nan	nan	nan	nan	nan	nan	nan	nan	nan	nan	nan	nan	nan	nan	nan	nan	nan	nan	nan	nan	nan
-0.679179	93.2442	nan	nan	nan	nan	nan	nan	nan	nan	nan	nan	nan	nan	nan	nan	nan	nan	nan	nan	nan	nan	nan	nan	nan	nan	nan	nan	nan	nan	nan	nan	nan	nan	nan	nan	nan	nan	nan	nan	nan	nan	nan	nan	nan	nan	nan	nan	nan	nan
-0.676833	93.6642	nan	nan	nan	nan	nan	nan	nan	nan	nan	nan	nan	nan	nan	nan	nan	nan	nan	nan	nan	nan	nan	nan	nan	nan	nan	nan	nan	nan	nan	nan	nan	nan	nan	nan	nan	nan	nan	nan	nan	nan	nan	nan	nan	nan	nan	nan	nan	nan
-0.674487	94.0842	nan	nan	nan	nan	nan	nan	nan	nan	nan	nan	nan	nan	nan	nan	nan	nan	nan	nan	nan	nan	nan	nan	nan	nan	nan	nan	nan	nan	nan	nan	nan	nan	nan	nan	nan	nan	nan	nan	nan	nan	nan	nan	nan	nan	nan	nan	nan	nan
-0.672141	94.5042	nan	nan	nan	nan	nan	nan	nan	nan	nan	nan	nan	nan	nan	nan	nan	nan	nan	nan	nan	nan	nan	nan	nan	nan	nan	nan	nan	nan	nan	nan	nan	nan	nan	nan	nan	nan	nan	nan	nan	nan	nan	nan	nan	nan	nan	nan	nan	nan
-0.669795	94.9242	nan	nan	nan	nan	nan	nan	nan	nan	nan	nan	nan	nan	nan	nan	nan	nan	nan	nan	nan	nan	nan	nan	nan	nan	nan	nan	nan	nan	nan	nan	nan	nan	nan	nan	nan	nan	nan	nan	nan	nan	nan	nan	nan	nan	nan	nan	nan	nan
-0.667449	95.3442	nan	nan	nan	nan	nan	nan	nan	nan	nan	nan	nan	nan	nan	nan	nan	nan	nan	nan	nan	nan	nan	nan	nan	nan	nan	nan	nan	nan	nan	nan	nan	nan	nan	nan	nan	nan	nan	nan	nan	nan	nan	nan	nan	nan	nan	nan	nan	nan
-0.665103	95.7642	nan	nan	nan	nan	nan	nan	nan	nan	nan	nan	nan	nan	nan	nan	nan	nan	nan	nan	nan	nan	nan	nan	nan	nan	nan	nan	nan	nan	nan	nan	nan	nan	nan	nan	nan	nan	nan	nan	nan	nan	nan	nan	nan	nan	nan	nan	nan	nan
-0.662757	96.1842	nan	nan	nan	nan	nan	nan	nan	nan	nan	nan	nan	nan	nan	nan	nan	nan	nan	nan	nan	nan	nan	nan	nan	nan	nan	nan	nan	nan	nan	nan	nan	nan	nan	nan	nan	nan	nan	nan	nan	nan	nan	nan	nan	nan	nan	nan	nan	nan
-0.660411	96.6042	nan	nan	nan	nan	nan	nan	nan	nan	nan	nan	nan	nan	nan	nan	nan	nan	nan	nan	nan	nan	nan	nan	nan	nan	nan	nan	nan	nan	nan	nan	nan	nan	nan	nan	nan	nan	nan	nan	nan	nan	nan	nan	nan	nan	nan	nan	nan	nan
-0.658065	97.0242	nan	nan	nan	nan	nan	nan	nan	nan	nan	nan	nan	nan	nan	nan	nan	nan	nan	nan	nan	nan	nan	nan	nan	nan	nan	nan	nan	nan	nan	nan	nan	nan	nan	nan	nan	nan	nan	nan	nan	nan	nan	nan	nan	nan	nan	nan	nan	nan
-0.655718	97.4442	nan	nan	nan	nan	nan	nan	nan	nan	nan	nan	nan	nan	nan	nan	nan	nan	nan	nan	nan	nan	nan	nan	nan	nan	nan	nan	nan	nan	nan	nan	nan	nan	nan	nan	nan	nan	nan	nan	nan	nan	nan	nan	nan	nan	nan	nan	nan	nan
-0.653372	97.8642	nan	nan	nan	nan	nan	nan	nan	nan	nan	nan	nan	nan	nan	nan	nan	nan	nan	nan	nan	nan	nan	nan	nan	nan	nan	nan	nan	nan	nan	nan	nan	nan	nan	nan	nan	nan	nan	nan	nan	nan	nan	nan	nan	nan	nan	nan	nan	nan
-0.651026	98.2842	nan	nan	nan	nan	nan	nan	nan	nan	nan	nan	nan	nan	nan	nan	nan	nan	nan	nan	nan	nan	nan	nan	nan	nan	nan	nan	nan	nan	nan	nan	nan	nan	nan	nan	nan	nan	nan	nan	nan	nan	nan	nan	nan	nan	nan	nan	nan	nan
-0.64868	98.7042	nan	nan	nan	nan	nan	nan	nan	nan	nan	nan	nan	nan	nan	nan	nan	nan	nan	nan	nan	nan	nan	nan	nan	nan	nan	nan	nan	nan	nan	nan	nan	nan	nan	nan	nan	nan	nan	nan	nan	nan	nan	nan	nan	nan	nan	nan	nan	nan
-0.646334	99.1242	nan	nan	nan	nan	nan	nan	nan	nan	nan	nan	nan	nan	nan	nan	nan	nan	nan	nan	nan	nan	nan	nan	nan	nan	nan	nan	nan	nan	nan	nan	nan	nan	nan	nan	nan	nan	nan	nan	nan	nan	nan	nan	nan	nan	nan	nan	nan	nan
-0.643988	99.5442	nan	nan	nan	nan	nan	nan	nan	nan	nan	nan	nan	nan	nan	nan	nan	nan	nan	nan	nan	nan	nan	nan	nan	nan	nan	nan	nan	nan	nan	nan	nan	nan	nan	nan	nan	nan	nan	nan	nan	nan	nan	nan	nan	nan	nan	nan	nan	nan
-0.641642	99.9642	nan	nan	nan	nan	nan	nan	nan	nan	nan	nan	nan	nan	nan	nan	nan	nan	nan	nan	nan	nan	nan	nan	nan	nan	nan	nan	nan	nan	nan	nan	nan	nan	nan	nan	nan	nan	nan	nan	nan	nan	nan	nan	nan	nan	nan	nan	nan	nan
-0.639296	100.384	nan	nan	nan	nan	nan	nan	nan	nan	nan	nan	nan	nan	nan	nan	nan	nan	nan	nan	nan	nan	nan	nan	nan	nan	nan	nan	nan	nan	nan	nan	nan	nan	nan	nan	nan	nan	nan	nan	nan	nan	nan	nan	nan	nan	nan	nan	nan	nan
-0.63695	100.804	nan	nan	nan	nan	nan	nan	nan	nan	nan	nan	nan	nan	nan	nan	nan	nan	nan	nan	nan	nan	nan	nan	nan	nan	nan	nan	nan	nan	nan	nan	nan	nan	nan	nan	nan	nan	nan	nan	nan	nan	nan	nan	nan	nan	nan	nan	nan	nan
-0.634604	101.224	nan	nan	nan	nan	nan	nan	nan	nan	nan	nan	nan	nan	nan	nan	nan	nan	nan	nan	nan	nan	nan	nan	nan	nan	nan	nan	nan	nan	nan	nan	nan	nan	nan	nan	nan	nan	nan	nan	nan	nan	nan	nan	nan	nan	nan	nan	nan	nan
-0.632258	101.644	nan	nan	nan	nan	nan	nan	nan	nan	nan	nan	nan	nan	nan	nan	nan	nan	nan	nan	nan	nan	nan	nan	nan	nan	nan	nan	nan	nan	nan	nan	nan	nan	nan	nan	nan	nan	nan	nan	nan	nan	nan	nan	nan	nan	nan	nan	nan	nan
-0.629912	102.064	nan	nan	nan	nan	nan	nan	nan	nan	nan	nan	nan	nan	nan	nan	nan	nan	nan	nan	nan	nan	nan	nan	nan	nan	nan	nan	nan	nan	nan	nan	nan	nan	nan	nan	nan	nan	nan	nan	nan	nan	nan	nan	nan	nan	nan	nan	nan	nan
-0.627566	102.484	nan	nan	nan	nan	nan	nan	nan	nan	nan	nan	nan	nan	nan	nan	nan	nan	nan	nan	nan	nan	nan	nan	nan	nan	nan	nan	nan	nan	nan	nan	nan	nan	nan	nan	nan	nan	nan	nan	nan	nan	nan	nan	nan	nan	nan	nan	nan	nan
-0.62522	102.904	nan	nan	nan	nan	nan	nan	nan	nan	nan	nan	nan	nan	nan	nan	nan	nan	nan	nan	nan	nan	nan	nan	nan	nan	nan	nan	nan	nan	nan	nan	nan	nan	nan	nan	nan	nan	nan	nan	nan	nan	nan	nan	nan	nan	nan	nan	nan	nan
-0.622874	103.324	nan	nan	nan	nan	nan	nan	nan	nan	nan	nan	nan	nan	nan	nan	nan	nan	nan	nan	nan	nan	nan	nan	nan	nan	nan	nan	nan	nan	nan	nan	nan	nan	nan	nan	nan	nan	nan	nan	nan	nan	nan	nan	nan	nan	nan	nan	nan	nan
-0.620528	103.744	nan	nan	nan	nan	nan	nan	nan	nan	nan	nan	nan	nan	nan	nan	nan	nan	nan	nan	nan	nan	nan	nan	nan	nan	nan	nan	nan	nan	nan	nan	nan	nan	nan	nan	nan	nan	nan	nan	nan	nan	nan	nan	nan	nan	nan	nan	nan	nan
-0.618182	104.164	nan	nan	nan	nan	nan	nan	nan	nan	nan	nan	nan	nan	nan	nan	nan	nan	nan	nan	nan	nan	nan	nan	nan	nan	nan	nan	nan	nan	nan	nan	nan	nan	nan	nan	nan	nan	nan	nan	nan	nan	nan	nan	nan	nan	nan	nan	nan	nan
-0.615836	104.584	nan	nan	nan	nan	nan	nan	nan	nan	nan	nan	nan	nan	nan	nan	nan	nan	nan	nan	nan	nan	nan	nan	nan	nan	nan	nan	nan	nan	nan	nan	nan	nan	nan	nan	nan	nan	nan	nan	nan	nan	nan	nan	nan	nan	nan	nan	nan	nan
-0.61349	105.004	nan	nan	nan	nan	nan	nan	nan	nan	nan	nan	nan	nan	nan	nan	nan	nan	nan	nan	nan	nan	nan	nan	nan	nan	nan	nan	nan	nan	nan	nan	nan	nan	nan	nan	nan	nan	nan	nan	nan	nan	nan	nan	nan	nan	nan	nan	nan	nan
-0.611144	105.424	nan	nan	nan	nan	nan	nan	nan	nan	nan	nan	nan	nan	nan	nan	nan	nan	nan	nan	nan	nan	nan	nan	nan	nan	nan	nan	nan	nan	nan	nan	nan	nan	nan	nan	nan	nan	nan	nan	nan	nan	nan	nan	nan	nan	nan	nan	nan	nan
-0.608798	105.844	nan	nan	nan	nan	nan	nan	nan	nan	nan	nan	nan	nan	nan	nan	nan	nan	nan	nan	nan	nan	nan	nan	nan	nan	nan	nan	nan	nan	nan	nan	nan	nan	nan	nan	nan	nan	nan	nan	nan	nan	nan	nan	nan	nan	nan	nan	nan	nan
-0.606452	106.264	nan	nan	nan	nan	nan	nan	nan	nan	nan	nan	nan	nan	nan	nan	nan	nan	nan	nan	nan	nan	nan	nan	nan	nan	nan	nan	nan	nan	nan	nan	nan	nan	nan	nan	nan	nan	nan	nan	nan	nan	nan	nan	nan	nan	nan	nan	nan	nan
-0.604106	106.684	nan	nan	nan	nan	nan	nan	nan	nan	nan	nan	nan	nan	nan	nan	nan	nan	nan	nan	nan	nan	nan	nan	nan	nan	nan	nan	nan	nan	nan	nan	nan	nan	nan	nan	nan	nan	nan	nan	nan	nan	nan	nan	nan	nan	nan	nan	nan	nan
-0.60176	107.104	nan	nan	nan	nan	nan	nan	nan	nan	nan	nan	nan	nan	nan	nan	nan	nan	nan	nan	nan	nan	nan	nan	nan	nan	nan	nan	nan	nan	nan	nan	nan	nan	nan	nan	nan	nan	nan	nan	nan	nan	nan	nan	nan	nan	nan	nan	nan	nan
-0.599413	107.524	nan	nan	nan	nan	nan	nan	nan	nan	nan	nan	nan	nan	nan	nan	nan	nan	nan	nan	nan	nan	nan	nan	nan	nan	nan	nan	nan	nan	nan	nan	nan	nan	nan	nan	nan	nan	nan	nan	nan	nan	nan	nan	nan	nan	nan	nan	nan	nan
-0.597067	107.944	nan	nan	nan	nan	nan	nan	nan	nan	nan	nan	nan	nan	nan	nan	nan	nan	nan	nan	nan	nan	nan	nan	nan	nan	nan	nan	nan	nan	nan	nan	nan	nan	nan	nan	nan	nan	nan	nan	nan	nan	nan	nan	nan	nan	nan	nan	nan	nan
-0.594721	108.364	nan	nan	nan	nan	nan	nan	nan	nan	nan	nan	nan	nan	nan	nan	nan	nan	nan	nan	nan	nan	nan	nan	nan	nan	nan	nan	nan	nan	nan	nan	nan	nan	nan	nan	nan	nan	nan	nan	nan	nan	nan	nan	nan	nan	nan	nan	nan	nan
-0.592375	108.784	nan	nan	nan	nan	nan	nan	nan	nan	nan	nan	nan	nan	nan	nan	nan	nan	nan	nan	nan	nan	nan	nan	nan	nan	nan	nan	nan	nan	nan	nan	nan	nan	nan	nan	nan	nan	nan	nan	nan	nan	nan	nan	nan	nan	nan	nan	nan	nan
-0.590029	109.204	nan	nan	nan	nan	nan	nan	nan	nan	nan	nan	nan	nan	nan	nan	nan	nan	nan	nan	nan	nan	nan	nan	nan	nan	nan	nan	nan	nan	nan	nan	nan	nan	nan	nan	nan	nan	nan	nan	nan	nan	nan	nan	nan	nan	nan	nan	nan	nan
-0.587683	109.624	nan	nan	nan	nan	nan	nan	nan	nan	nan	nan	nan	nan	nan	nan	nan	nan	nan	nan	nan	nan	nan	nan	nan	nan	nan	nan	nan	nan	nan	nan	nan	nan	nan	nan	nan	nan	nan	nan	nan	nan	nan	nan	nan	nan	nan	nan	nan	nan
-0.585337	110.044	nan	nan	nan	nan	nan	nan	nan	nan	nan	nan	nan	nan	nan	nan	nan	nan	nan	nan	nan	nan	nan	nan	nan	nan	nan	nan	nan	nan	nan	nan	nan	nan	nan	nan	nan	nan	nan	nan	nan	nan	nan	nan	nan	nan	nan	nan	nan	nan
-0.582991	110.464	nan	nan	nan	nan	nan	nan	nan	nan	nan	nan	nan	nan	nan	nan	nan	nan	nan	nan	nan	nan	nan	nan	nan	nan	nan	nan	nan	nan	nan	nan	nan	nan	nan	nan	nan	nan	nan	nan	nan	nan	nan	nan	nan	nan	nan	nan	nan	nan
-0.580645	110.884	nan	nan	nan	nan	nan	nan	nan	nan	nan	nan	nan	nan	nan	nan	nan	nan	nan	nan	nan	nan	nan	nan	nan	nan	nan	nan	nan	nan	nan	nan	nan	nan	nan	nan	nan	nan	nan	nan	nan	nan	nan	nan	nan	nan	nan	nan	nan	nan
-0.578299	111.304	nan	nan	nan	nan	nan	nan	nan	nan	nan	nan	nan	nan	nan	nan	nan	nan	nan	nan	nan	nan	nan	nan	nan	nan	nan	nan	nan	nan	nan	nan	nan	nan	nan	nan	nan	nan	nan	nan	nan	nan	nan	nan	nan	nan	nan	nan	nan	nan
-0.575953	111.724	nan	nan	nan	nan	nan	nan	nan	nan	nan	nan	nan	nan	nan	nan	nan	nan	nan	nan	nan	nan	nan	nan	nan	nan	nan	nan	nan	nan	nan	nan	nan	nan	nan	nan	nan	nan	nan	nan	nan	nan	nan	nan	nan	nan	nan	nan	nan	nan
-0.573607	112.144	nan	nan	nan	nan	nan	nan	nan	nan	nan	nan	nan	nan	nan	nan	nan	nan	nan	nan	nan	nan	nan	nan	nan	nan	nan	nan	nan	nan	nan	nan	nan	nan	nan	nan	nan	nan	nan	nan	nan	nan	nan	nan	nan	nan	nan	nan	nan	nan
-0.571261	112.564	nan	nan	nan	nan	nan	nan	nan	nan	nan	nan	nan	nan	nan	nan	nan	nan	nan	nan	nan	nan	nan	nan	nan	nan	nan	nan	nan	nan	nan	nan	nan	nan	nan	nan	nan	nan	nan	nan	nan	nan	nan	nan	nan	nan	nan	nan	nan	nan
-0.568915	112.984	nan	nan	nan	nan	nan	nan	nan	nan	nan	nan	nan	nan	nan	nan	nan	nan	nan	nan	nan	nan	nan	nan	nan	nan	nan	nan	nan	nan	nan	nan	nan	nan	nan	nan	nan	nan	nan	nan	nan	nan	nan	nan	nan	nan	nan	nan	nan	nan
-0.566569	113.404	nan	nan	nan	nan	nan	nan	nan	nan	nan	nan	nan	nan	nan	nan	nan	nan	nan	nan	nan	nan	nan	nan	nan	nan	nan	nan	nan	nan	nan	nan	nan	nan	nan	nan	nan	nan	nan	nan	nan	nan	nan	nan	nan	nan	nan	nan	nan	nan
-0.564223	113.824	nan	nan	nan	nan	nan	nan	nan	nan	nan	nan	nan	nan	nan	nan	nan	nan	nan	nan	nan	nan	nan	nan	nan	nan	nan	nan	nan	nan	nan	nan	nan	nan	nan	nan	nan	nan	nan	nan	nan	nan	nan	nan	nan	nan	nan	nan	nan	nan
-0.561877	114.244	nan	nan	nan	nan	nan	nan	nan	nan	nan	nan	nan	nan	nan	nan	nan	nan	nan	nan	nan	nan	nan	nan	nan	nan	nan	nan	nan	nan	nan	nan	nan	nan	nan	nan	nan	nan	nan	nan	nan	nan	nan	nan	nan	nan	nan	nan	nan	nan
-0.559531	114.664	nan	nan	nan	nan	nan	nan	nan	nan	nan	nan	nan	nan	nan	nan	nan	nan	nan	nan	nan	nan	nan	nan	nan	nan	nan	nan	nan	nan	nan	nan	nan	nan	nan	nan	nan	nan	nan	nan	nan	nan	nan	nan	nan	nan	nan	nan	nan	nan
-0.557185	115.084	nan	nan	nan	nan	nan	nan	nan	nan	nan	nan	nan	nan	nan	nan	nan	nan	nan	nan	nan	nan	nan	nan	nan	nan	nan	nan	nan	nan	nan	nan	nan	nan	nan	nan	nan	nan	nan	nan	nan	nan	nan	nan	nan	nan	nan	nan	nan	nan
-0.554839	115.504	nan	nan	nan	nan	nan	nan	nan	nan	nan	nan	nan	nan	nan	nan	nan	nan	nan	nan	nan	nan	nan	nan	nan	nan	nan	nan	nan	nan	nan	nan	nan	nan	nan	nan	nan	nan	nan	nan	nan	nan	nan	nan	nan	nan	nan	nan	nan	nan
-0.552493	115.924	nan	nan	nan	nan	nan	nan	nan	nan	nan	nan	nan	nan	nan	nan	nan	nan	nan	nan	nan	nan	nan	nan	nan	nan	nan	nan	nan	nan	nan	nan	nan	nan	nan	nan	nan	nan	nan	nan	nan	nan	nan	nan	nan	nan	nan	nan	nan	nan
-0.550147	116.344	nan	nan	nan	nan	nan	nan	nan	nan	nan	nan	nan	nan	nan	nan	nan	nan	nan	nan	nan	nan	nan	nan	nan	nan	nan	nan	nan	nan	nan	nan	nan	nan	nan	nan	nan	nan	nan	nan	nan	nan	nan	nan	nan	nan	nan	nan	nan	nan
-0.547801	116.764	nan	nan	nan	nan	nan	nan	nan	nan	nan	nan	nan	nan	nan	nan	nan	nan	nan	nan	nan	nan	nan	nan	nan	nan	nan	nan	nan	nan	nan	nan	nan	nan	nan	nan	nan	nan	nan	nan	nan	nan	nan	nan	nan	nan	nan	nan	nan	nan
-0.545455	117.184	nan	nan	nan	nan	nan	nan	nan	nan	nan	nan	nan	nan	nan	nan	nan	nan	nan	nan	nan	nan	nan	nan	nan	nan	nan	nan	nan	nan	nan	nan	nan	nan	nan	nan	nan	nan	nan	nan	nan	nan	nan	nan	nan	nan	nan	nan	nan	nan
-0.543109	117.604	nan	nan	nan	nan	nan	nan	nan	nan	nan	nan	nan	nan	nan	nan	nan	nan	nan	nan	nan	nan	nan	nan	nan	nan	nan	nan	nan	nan	nan	nan	nan	nan	nan	nan	nan	nan	nan	nan	nan	nan	nan	nan	nan	nan	nan	nan	nan	nan
-0.540762	118.024	nan	nan	nan	nan	nan	nan	nan	nan	nan	nan	nan	nan	nan	nan	nan	nan	nan	nan	nan	nan	nan	nan	nan	nan	nan	nan	nan	nan	nan	nan	nan	nan	nan	nan	nan	nan	nan	nan	nan	nan	nan	nan	nan	nan	nan	nan	nan	nan
-0.538416	118.444	nan	nan	nan	nan	nan	nan	nan	nan	nan	nan	nan	nan	nan	nan	nan	nan	nan	nan	nan	nan	nan	nan	nan	nan	nan	nan	nan	nan	nan	nan	nan	nan	nan	nan	nan	nan	nan	nan	nan	nan	nan	nan	nan	nan	nan	nan	nan	nan
-0.53607	118.864	nan	nan	nan	nan	nan	nan	nan	nan	nan	nan	nan	nan	nan	nan	nan	nan	nan	nan	nan	nan	nan	nan	nan	nan	nan	nan	nan	nan	nan	nan	nan	nan	nan	nan	nan	nan	nan	nan	nan	nan	nan	nan	nan	nan	nan	nan	nan	nan
-0.533724	119.284	nan	nan	nan	nan	nan	nan	nan	nan	nan	nan	nan	nan	nan	nan	nan	nan	nan	nan	nan	nan	nan	nan	nan	nan	nan	nan	nan	nan	nan	nan	nan	nan	nan	nan	nan	nan	nan	nan	nan	nan	nan	nan	nan	nan	nan	nan	nan	nan
-0.531378	119.704	nan	nan	nan	nan	nan	nan	nan	nan	nan	nan	nan	nan	nan	nan	nan	nan	nan	nan	nan	nan	nan	nan	nan	nan	nan	nan	nan	nan	nan	nan	nan	nan	nan	nan	nan	nan	nan	nan	nan	nan	nan	nan	nan	nan	nan	nan	nan	nan
-0.529032	120.124	nan	nan	nan	nan	nan	nan	nan	nan	nan	nan	nan	nan	nan	nan	nan	nan	nan	nan	nan	nan	nan	nan	nan	nan	nan	nan	nan	nan	nan	nan	nan	nan	nan	nan	nan	nan	nan	nan	nan	nan	nan	nan	nan	nan	nan	nan	nan	nan
-0.526686	120.544	nan	nan	nan	nan	nan	nan	nan	nan	nan	nan	nan	nan	nan	nan	nan	nan	nan	nan	nan	nan	nan	nan	nan	nan	nan	nan	nan	nan	nan	nan	nan	nan	nan	nan	nan	nan	nan	nan	nan	nan	nan	nan	nan	nan	nan	nan	nan	nan
-0.52434	120.964	nan	nan	nan	nan	nan	nan	nan	nan	nan	nan	nan	nan	nan	nan	nan	nan	nan	nan	nan	nan	nan	nan	nan	nan	nan	nan	nan	nan	nan	nan	nan	nan	nan	nan	nan	nan	nan	nan	nan	nan	nan	nan	nan	nan	nan	nan	nan	nan
-0.521994	121.384	nan	nan	nan	nan	nan	nan	nan	nan	nan	nan	nan	nan	nan	nan	nan	nan	nan	nan	nan	nan	nan	nan	nan	nan	nan	nan	nan	nan	nan	nan	nan	nan	nan	nan	nan	nan	nan	nan	nan	nan	nan	nan	nan	nan	nan	nan	nan	nan
-0.519648	121.804	nan	nan	nan	nan	nan	nan	nan	nan	nan	nan	nan	nan	nan	nan	nan	nan	nan	nan	nan	nan	nan	nan	nan	nan	nan	nan	nan	nan	nan	nan	nan	nan	nan	nan	nan	nan	nan	nan	nan	nan	nan	nan	nan	nan	nan	nan	nan	nan
-0.517302	122.224	nan	nan	nan	nan	nan	nan	nan	nan	nan	nan	nan	nan	nan	nan	nan	nan	nan	nan	nan	nan	nan	nan	nan	nan	nan	nan	nan	nan	nan	nan	nan	nan	nan	nan	nan	nan	nan	nan	nan	nan	nan	nan	nan	nan	nan	nan	nan	nan
-0.514956	122.644	nan	nan	nan	nan	nan	nan	nan	nan	nan	nan	nan	nan	nan	nan	nan	nan	nan	nan	nan	nan	nan	nan	nan	nan	nan	nan	nan	nan	nan	nan	nan	nan	nan	nan	nan	nan	nan	nan	nan	nan	nan	nan	nan	nan	nan	nan	nan	nan
-0.51261	123.064	nan	nan	nan	nan	nan	nan	nan	nan	nan	nan	nan	nan	nan	nan	nan	nan	nan	nan	nan	nan	nan	nan	nan	nan	nan	nan	nan	nan	nan	nan	nan	nan	nan	nan	nan	nan	nan	nan	nan	nan	nan	nan	nan	nan	nan	nan	nan	nan
-0.510264	123.484	nan	nan	nan	nan	nan	nan	nan	nan	nan	nan	nan	nan	nan	nan	nan	nan	nan	nan	nan	nan	nan	nan	nan	nan	nan	nan	nan	nan	nan	nan	nan	nan	nan	nan	nan	nan	nan	nan	nan	nan	nan	nan	nan	nan	nan	nan	nan	nan
-0.507918	123.904	nan	nan	nan	nan	nan	nan	nan	nan	nan	nan	nan	nan	nan	nan	nan	nan	nan	nan	nan	nan	nan	nan	nan	nan	nan	nan	nan	nan	nan	nan	nan	nan	nan	nan	nan	nan	nan	nan	nan	nan	nan	nan	nan	nan	nan	nan	nan	nan
-0.505572	124.324	nan	nan	nan	nan	nan	nan	nan	nan	nan	nan	nan	nan	nan	nan	nan	nan	nan	nan	nan	nan	nan	nan	nan	nan	nan	nan	nan	nan	nan	nan	nan	nan	nan	nan	nan	nan	nan	nan	nan	nan	nan	nan	nan	nan	nan	nan	nan	nan
-0.503226	124.744	nan	nan	nan	nan	nan	nan	nan	nan	nan	nan	nan	nan	nan	nan	nan	nan	nan	nan	nan	nan	nan	nan	nan	nan	nan	nan	nan	nan	nan	nan	nan	nan	nan	nan	nan	nan	nan	nan	nan	nan	nan	nan	nan	nan	nan	nan	nan	nan
-0.50088	125.164	nan	nan	nan	nan	nan	nan	nan	nan	nan	nan	nan	nan	nan	nan	nan	nan	nan	nan	nan	nan	nan	nan	nan	nan	nan	nan	nan	nan	nan	nan	nan	nan	nan	nan	nan	nan	nan	nan	nan	nan	nan	nan	nan	nan	nan	nan	nan	nan
-0.498534	125.584	nan	nan	nan	nan	nan	nan	nan	nan	nan	nan	nan	nan	nan	nan	nan	nan	nan	nan	nan	nan	nan	nan	nan	nan	nan	nan	nan	nan	nan	nan	nan	nan	nan	nan	nan	nan	nan	nan	nan	nan	nan	nan	nan	nan	nan	nan	nan	nan
-0.496188	126.004	nan	nan	nan	nan	nan	nan	nan	nan	nan	nan	nan	nan	nan	nan	nan	nan	nan	nan	nan	nan	nan	nan	nan	nan	nan	nan	nan	nan	nan	nan	nan	nan	nan	nan	nan	nan	nan	nan	nan	nan	nan	nan	nan	nan	nan	nan	nan	nan
-0.493842	126.424	nan	nan	nan	nan	nan	nan	nan	nan	nan	nan	nan	nan	nan	nan	nan	nan	nan	nan	nan	nan	nan	nan	nan	nan	nan	nan	nan	nan	nan	nan	nan	nan	nan	nan	nan	nan	nan	nan	nan	nan	nan	nan	nan	nan	nan	nan	nan	nan
-0.491496	126.844	nan	nan	nan	nan	nan	nan	nan	nan	nan	nan	nan	nan	nan	nan	nan	nan	nan	nan	nan	nan	nan	nan	nan	nan	nan	nan	nan	nan	nan	nan	nan	nan	nan	nan	nan	nan	nan	nan	nan	nan	nan	nan	nan	nan	nan	nan	nan	nan
-0.48915	127.264	nan	nan	nan	nan	nan	nan	nan	nan	nan	nan	nan	nan	nan	nan	nan	nan	nan	nan	nan	nan	nan	nan	nan	nan	nan	nan	nan	nan	nan	nan	nan	nan	nan	nan	nan	nan	nan	nan	nan	nan	nan	nan	nan	nan	nan	nan	nan	nan
-0.486804	127.684	nan	nan	nan	nan	nan	nan	nan	nan	nan	nan	nan	nan	nan	nan	nan	nan	nan	nan	nan	nan	nan	nan	nan	nan	nan	nan	nan	nan	nan	nan	nan	nan	nan	nan	nan	nan	nan	nan	nan	nan	nan	nan	nan	nan	nan	nan	nan	nan
-0.484457	128.104	nan	nan	nan	nan	nan	nan	nan	nan	nan	nan	nan	nan	nan	nan	nan	nan	nan	nan	nan	nan	nan	nan	nan	nan	nan	nan	nan	nan	nan	nan	nan	nan	nan	nan	nan	nan	nan	nan	nan	nan	nan	nan	nan	nan	nan	nan	nan	nan
-0.482111	128.524	nan	nan	nan	nan	nan	nan	nan	nan	nan	nan	nan	nan	nan	nan	nan	nan	nan	nan	nan	nan	nan	nan	nan	nan	nan	nan	nan	nan	nan	nan	nan	nan	nan	nan	nan	nan	nan	nan	nan	nan	nan	nan	nan	nan	nan	nan	nan	nan
-0.479765	128.944	nan	nan	nan	nan	nan	nan	nan	nan	nan	nan	nan	nan	nan	nan	nan	nan	nan	nan	nan	nan	nan	nan	nan	nan	nan	nan	nan	nan	nan	nan	nan	nan	nan	nan	nan	nan	nan	nan	nan	nan	nan	nan	nan	nan	nan	nan	nan	nan
-0.477419	129.364	nan	nan	nan	nan	nan	nan	nan	nan	nan	nan	nan	nan	nan	nan	nan	nan	nan	nan	nan	nan	nan	nan	nan	nan	nan	nan	nan	nan	nan	nan	nan	nan	nan	nan	nan	nan	nan	nan	nan	nan	nan	nan	nan	nan	nan	nan	nan	nan
-0.475073	129.784	nan	nan	nan	nan	nan	nan	nan	nan	nan	nan	nan	nan	nan	nan	nan	nan	nan	nan	nan	nan	nan	nan	nan	nan	nan	nan	nan	nan	nan	nan	nan	nan	nan	nan	nan	nan	nan	nan	nan	nan	nan	nan	nan	nan	nan	nan	nan	nan
-0.472727	130.204	nan	nan	nan	nan	nan	nan	nan	nan	nan	nan	nan	nan	nan	nan	nan	nan	nan	nan	nan	nan	nan	nan	nan	nan	nan	nan	nan	nan	nan	nan	nan	nan	nan	nan	nan	nan	nan	nan	nan	nan	nan	nan	nan	nan	nan	nan	nan	nan
-0.470381	130.624	nan	nan	nan	nan	nan	nan	nan	nan	nan	nan	nan	nan	nan	nan	nan	nan	nan	nan	nan	nan	nan	nan	nan	nan	nan	nan	nan	nan	nan	nan	nan	nan	nan	nan	nan	nan	nan	nan	nan	nan	nan	nan	nan	nan	nan	nan	nan	nan
-0.468035	131.044	nan	nan	nan	nan	nan	nan	nan	nan	nan	nan	nan	nan	nan	nan	nan	nan	nan	nan	nan	nan	nan	nan	nan	nan	nan	nan	nan	nan	nan	nan	nan	nan	nan	nan	nan	nan	nan	nan	nan	nan	nan	nan	nan	nan	nan	nan	nan	nan
-0.465689	131.464	nan	nan	nan	nan	nan	nan	nan	nan	nan	nan	nan	nan	nan	nan	nan	nan	nan	nan	nan	nan	nan	nan	nan	nan	nan	nan	nan	nan	nan	nan	nan	nan	nan	nan	nan	nan	nan	nan	nan	nan	nan	nan	nan	nan	nan	nan	nan	nan
-0.463343	131.884	nan	nan	nan	nan	nan	nan	nan	nan	nan	nan	nan	nan	nan	nan	nan	nan	nan	nan	nan	nan	nan	nan	nan	nan	nan	nan	nan	nan	nan	nan	nan	nan	nan	nan	nan	nan	nan	nan	nan	nan	nan	nan	nan	nan	nan	nan	nan	nan
-0.460997	132.304	nan	nan	nan	nan	nan	nan	nan	nan	nan	nan	nan	nan	nan	nan	nan	nan	nan	nan	nan	nan	nan	nan	nan	nan	nan	nan	nan	nan	nan	nan	nan	nan	nan	nan	nan	nan	nan	nan	nan	nan	nan	nan	nan	nan	nan	nan	nan	nan
-0.458651	132.724	nan	nan	nan	nan	nan	nan	nan	nan	nan	nan	nan	nan	nan	nan	nan	nan	nan	nan	nan	nan	nan	nan	nan	nan	nan	nan	nan	nan	nan	nan	nan	nan	nan	nan	nan	nan	nan	nan	nan	nan	nan	nan	nan	nan	nan	nan	nan	nan
-0.456305	133.144	nan	nan	nan	nan	nan	nan	nan	nan	nan	nan	nan	nan	nan	nan	nan	nan	nan	nan	nan	nan	nan	nan	nan	nan	nan	nan	nan	nan	nan	nan	nan	nan	nan	nan	nan	nan	nan	nan	nan	nan	nan	nan	nan	nan	nan	nan	nan	nan
-0.453959	133.564	nan	nan	nan	nan	nan	nan	nan	nan	nan	nan	nan	nan	nan	nan	nan	nan	nan	nan	nan	nan	nan	nan	nan	nan	nan	nan	nan	nan	nan	nan	nan	nan	nan	nan	nan	nan	nan	nan	nan	nan	nan	nan	nan	nan	nan	nan	nan	nan
-0.451613	133.984	nan	nan	nan	nan	nan	nan	nan	nan	nan	nan	nan	nan	nan	nan	nan	nan	nan	nan	nan	nan	nan	nan	nan	nan	nan	nan	nan	nan	nan	nan	nan	nan	nan	nan	nan	nan	nan	nan	nan	nan	nan	nan	nan	nan	nan	nan	nan	nan
-0.449267	134.404	nan	nan	nan	nan	nan	nan	nan	nan	nan	nan	nan	nan	nan	nan	nan	nan	nan	nan	nan	nan	nan	nan	nan	nan	nan	nan	nan	nan	nan	nan	nan	nan	nan	nan	nan	nan	nan	nan	nan	nan	nan	nan	nan	nan	nan	nan	nan	nan
-0.446921	134.824	nan	nan	nan	nan	nan	nan	nan	nan	nan	nan	nan	nan	nan	nan	nan	nan	nan	nan	nan	nan	nan	nan	nan	nan	nan	nan	nan	nan	nan	nan	nan	nan	nan	nan	nan	nan	nan	nan	nan	nan	nan	nan	nan	nan	nan	nan	nan	nan
-0.444575	135.244	nan	nan	nan	nan	nan	nan	nan	nan	nan	nan	nan	nan	nan	nan	nan	nan	nan	nan	nan	nan	nan	nan	nan	nan	nan	nan	nan	nan	nan	nan	nan	nan	nan	nan	nan	nan	nan	nan	nan	nan	nan	nan	nan	nan	nan	nan	nan	nan
-0.442229	135.664	nan	nan	nan	nan	nan	nan	nan	nan	nan	nan	nan	nan	nan	nan	nan	nan	nan	nan	nan	nan	nan	nan	nan	nan	nan	nan	nan	nan	nan	nan	nan	nan	nan	nan	nan	nan	nan	nan	nan	nan	nan	nan	nan	nan	nan	nan	nan	nan
-0.439883	136.084	nan	nan	nan	nan	nan	nan	nan	nan	nan	nan	nan	nan	nan	nan	nan	nan	nan	nan	nan	nan	nan	nan	nan	nan	nan	nan	nan	nan	nan	nan	nan	nan	nan	nan	nan	nan	nan	nan	nan	nan	nan	nan	nan	nan	nan	nan	nan	nan
-0.437537	136.504	nan	nan	nan	nan	nan	nan	nan	nan	nan	nan	nan	nan	nan	nan	nan	nan	nan	nan	nan	nan	nan	nan	nan	nan	nan	nan	nan	nan	nan	nan	nan	nan	nan	nan	nan	nan	nan	nan	nan	nan	nan	nan	nan	nan	nan	nan	nan	nan
-0.435191	136.924	nan	nan	nan	nan	nan	nan	nan	nan	nan	nan	nan	nan	nan	nan	nan	nan	nan	nan	nan	nan	nan	nan	nan	nan	nan	nan	nan	nan	nan	nan	nan	nan	nan	nan	nan	nan	nan	nan	nan	nan	nan	nan	nan	nan	nan	nan	nan	nan
-0.432845	137.344	nan	nan	nan	nan	nan	nan	nan	nan	nan	nan	nan	nan	nan	nan	nan	nan	nan	nan	nan	nan	nan	nan	nan	nan	nan	nan	nan	nan	nan	nan	nan	nan	nan	nan	nan	nan	nan	nan	nan	nan	nan	nan	nan	nan	nan	nan	nan	nan
-0.430499	137.764	nan	nan	nan	nan	nan	nan	nan	nan	nan	nan	nan	nan	nan	nan	nan	nan	nan	nan	nan	nan	nan	nan	nan	nan	nan	nan	nan	nan	nan	nan	nan	nan	nan	nan	nan	nan	nan	nan	nan	nan	nan	nan	nan	nan	nan	nan	nan	nan
-0.428152	138.184	nan	nan	nan	nan	nan	nan	nan	nan	nan	nan	nan	nan	nan	nan	nan	nan	nan	nan	nan	nan	nan	nan	nan	nan	nan	nan	nan	nan	nan	nan	nan	nan	nan	nan	nan	nan	nan	nan	nan	nan	nan	nan	nan	nan	nan	nan	nan	nan
-0.425806	138.604	nan	nan	nan	nan	nan	nan	nan	nan	nan	nan	nan	nan	nan	nan	nan	nan	nan	nan	nan	nan	nan	nan	nan	nan	nan	nan	nan	nan	nan	nan	nan	nan	nan	nan	nan	nan	nan	nan	nan	nan	nan	nan	nan	nan	nan	nan	nan	nan
-0.42346	139.024	nan	nan	nan	nan	nan	nan	nan	nan	nan	nan	nan	nan	nan	nan	nan	nan	nan	nan	nan	nan	nan	nan	nan	nan	nan	nan	nan	nan	nan	nan	nan	nan	nan	nan	nan	nan	nan	nan	nan	nan	nan	nan	nan	nan	nan	nan	nan	nan
-0.421114	139.444	nan	nan	nan	nan	nan	nan	nan	nan	nan	nan	nan	nan	nan	nan	nan	nan	nan	nan	nan	nan	nan	nan	nan	nan	nan	nan	nan	nan	nan	nan	nan	nan	nan	nan	nan	nan	nan	nan	nan	nan	nan	nan	nan	nan	nan	nan	nan	nan
-0.418768	139.864	nan	nan	nan	nan	nan	nan	nan	nan	nan	nan	nan	nan	nan	nan	nan	nan	nan	nan	nan	nan	nan	nan	nan	nan	nan	nan	nan	nan	nan	nan	nan	nan	nan	nan	nan	nan	nan	nan	nan	nan	nan	nan	nan	nan	nan	nan	nan	nan
-0.416422	140.284	nan	nan	nan	nan	nan	nan	nan	nan	nan	nan	nan	nan	nan	nan	nan	nan	nan	nan	nan	nan	nan	nan	nan	nan	nan	nan	nan	nan	nan	nan	nan	nan	nan	nan	nan	nan	nan	nan	nan	nan	nan	nan	nan	nan	nan	nan	nan	nan
-0.414076	140.704	nan	nan	nan	nan	nan	nan	nan	nan	nan	nan	nan	nan	nan	nan	nan	nan	nan	nan	nan	nan	nan	nan	nan	nan	nan	nan	nan	nan	nan	nan	nan	nan	nan	nan	nan	nan	nan	nan	nan	nan	nan	nan	nan	nan	nan	nan	nan	nan
-0.41173	141.124	nan	nan	nan	nan	nan	nan	nan	nan	nan	nan	nan	nan	nan	nan	nan	nan	nan	nan	nan	nan	nan	nan	nan	nan	nan	nan	nan	nan	nan	nan	nan	nan	nan	nan	nan	nan	nan	nan	nan	nan	nan	nan	nan	nan	nan	nan	nan	nan
-0.409384	141.544	nan	nan	nan	nan	nan	nan	nan	nan	nan	nan	nan	nan	nan	nan	nan	nan	nan	nan	nan	nan	nan	nan	nan	nan	nan	nan	nan	nan	nan	nan	nan	nan	nan	nan	nan	nan	nan	nan	nan	nan	nan	nan	nan	nan	nan	nan	nan	nan
-0.407038	141.964	nan	nan	nan	nan	nan	nan	nan	nan	nan	nan	nan	nan	nan	nan	nan	nan	nan	nan	nan	nan	nan	nan	nan	nan	nan	nan	nan	nan	nan	nan	nan	nan	nan	nan	nan	nan	nan	nan	nan	nan	nan	nan	nan	nan	nan	nan	nan	nan
-0.404692	142.384	nan	nan	nan	nan	nan	nan	nan	nan	nan	nan	nan	nan	nan	nan	nan	nan	nan	nan	nan	nan	nan	nan	nan	nan	nan	nan	nan	nan	nan	nan	nan	nan	nan	nan	nan	nan	nan	nan	nan	nan	nan	nan	nan	nan	nan	nan	nan	nan
-0.402346	142.804	nan	nan	nan	nan	nan	nan	nan	nan	nan	nan	nan	nan	nan	nan	nan	nan	nan	nan	nan	nan	nan	nan	nan	nan	nan	nan	nan	nan	nan	nan	nan	nan	nan	nan	nan	nan	nan	nan	nan	nan	nan	nan	nan	nan	nan	nan	nan	nan
-0.4	143.224	nan	nan	nan	nan	nan	nan	nan	nan	nan	nan	nan	nan	nan	nan	nan	nan	nan	nan	nan	nan	nan	nan	nan	nan	nan	nan	nan	nan	nan	nan	nan	nan	nan	nan	nan	nan	nan	nan	nan	nan	nan	nan	nan	nan	nan	nan	nan	nan
-0.397654	143.644	nan	nan	nan	nan	nan	nan	nan	nan	nan	nan	nan	nan	nan	nan	nan	nan	nan	nan	nan	nan	nan	nan	nan	nan	nan	nan	nan	nan	nan	nan	nan	nan	nan	nan	nan	nan	nan	nan	nan	nan	nan	nan	nan	nan	nan	nan	nan	nan
-0.395308	144.064	nan	nan	nan	nan	nan	nan	nan	nan	nan	nan	nan	nan	nan	nan	nan	nan	nan	nan	nan	nan	nan	nan	nan	nan	nan	nan	nan	nan	nan	nan	nan	nan	nan	nan	nan	nan	nan	nan	nan	nan	nan	nan	nan	nan	nan	nan	nan	nan
-0.392962	144.484	nan	nan	nan	nan	nan	nan	nan	nan	nan	nan	nan	nan	nan	nan	nan	nan	nan	nan	nan	nan	nan	nan	nan	nan	nan	nan	nan	nan	nan	nan	nan	nan	nan	nan	nan	nan	nan	nan	nan	nan	nan	nan	nan	nan	nan	nan	nan	nan
-0.390616	144.904	nan	nan	nan	nan	nan	nan	nan	nan	nan	nan	nan	nan	nan	nan	nan	nan	nan	nan	nan	nan	nan	nan	nan	nan	nan	nan	nan	nan	nan	nan	nan	nan	nan	nan	nan	nan	nan	nan	nan	nan	nan	nan	nan	nan	nan	nan	nan	nan
-0.38827	145.324	nan	nan	nan	nan	nan	nan	nan	nan	nan	nan	nan	nan	nan	nan	nan	nan	nan	nan	nan	nan	nan	nan	nan	nan	nan	nan	nan	nan	nan	nan	nan	nan	nan	nan	nan	nan	nan	nan	nan	nan	nan	nan	nan	nan	nan	nan	nan	nan
-0.385924	145.744	nan	nan	nan	nan	nan	nan	nan	nan	nan	nan	nan	nan	nan	nan	nan	nan	nan	nan	nan	nan	nan	nan	nan	nan	nan	nan	nan	nan	nan	nan	nan	nan	nan	nan	nan	nan	nan	nan	nan	nan	nan	nan	nan	nan	nan	nan	nan	nan
-0.383578	146.164	nan	nan	nan	nan	nan	nan	nan	nan	nan	nan	nan	nan	nan	nan	nan	nan	nan	nan	nan	nan	nan	nan	nan	nan	nan	nan	nan	nan	nan	nan	nan	nan	nan	nan	nan	nan	nan	nan	nan	nan	nan	nan	nan	nan	nan	nan	nan	nan
-0.381232	146.584	nan	nan	nan	nan	nan	nan	nan	nan	nan	nan	nan	nan	nan	nan	nan	nan	nan	nan	nan	nan	nan	nan	nan	nan	nan	nan	nan	nan	nan	nan	nan	nan	nan	nan	nan	nan	nan	nan	nan	nan	nan	nan	nan	nan	nan	nan	nan	nan
-0.378886	147.004	nan	nan	nan	nan	nan	nan	nan	nan	nan	nan	nan	nan	nan	nan	nan	nan	nan	nan	nan	nan	nan	nan	nan	nan	nan	nan	nan	nan	nan	nan	nan	nan	nan	nan	nan	nan	nan	nan	nan	nan	nan	nan	nan	nan	nan	nan	nan	nan
-0.37654	147.424	nan	nan	nan	nan	nan	nan	nan	nan	nan	nan	nan	nan	nan	nan	nan	nan	nan	nan	nan	nan	nan	nan	nan	nan	nan	nan	nan	nan	nan	nan	nan	nan	nan	nan	nan	nan	nan	nan	nan	nan	nan	nan	nan	nan	nan	nan	nan	nan
-0.374194	147.844	nan	nan	nan	nan	nan	nan	nan	nan	nan	nan	nan	nan	nan	nan	nan	nan	nan	nan	nan	nan	nan	nan	nan	nan	nan	nan	nan	nan	nan	nan	nan	nan	nan	nan	nan	nan	nan	nan	nan	nan	nan	nan	nan	nan	nan	nan	nan	nan
-0.371848	148.264	nan	nan	nan	nan	nan	nan	nan	nan	nan	nan	nan	nan	nan	nan	nan	nan	nan	nan	nan	nan	nan	nan	nan	nan	nan	nan	nan	nan	nan	nan	nan	nan	nan	nan	nan	nan	nan	nan	nan	nan	nan	nan	nan	nan	nan	nan	nan	nan
-0.369501	148.684	nan	nan	nan	nan	nan	nan	nan	nan	nan	nan	nan	nan	nan	nan	nan	nan	nan	nan	nan	nan	nan	nan	nan	nan	nan	nan	nan	nan	nan	nan	nan	nan	nan	nan	nan	nan	nan	nan	nan	nan	nan	nan	nan	nan	nan	nan	nan	nan
-0.367155	149.104	nan	nan	nan	nan	nan	nan	nan	nan	nan	nan	nan	nan	nan	nan	nan	nan	nan	nan	nan	nan	nan	nan	nan	nan	nan	nan	nan	nan	nan	nan	nan	nan	nan	nan	nan	nan	nan	nan	nan	nan	nan	nan	nan	nan	nan	nan	nan	nan
-0.364809	149.524	nan	nan	nan	nan	nan	nan	nan	nan	nan	nan	nan	nan	nan	nan	nan	nan	nan	nan	nan	nan	nan	nan	nan	nan	nan	nan	nan	nan	nan	nan	nan	nan	nan	nan	nan	nan	nan	nan	nan	nan	nan	nan	nan	nan	nan	nan	nan	nan
-0.362463	149.944	nan	nan	nan	nan	nan	nan	nan	nan	nan	nan	nan	nan	nan	nan	nan	nan	nan	nan	nan	nan	nan	nan	nan	nan	nan	nan	nan	nan	nan	nan	nan	nan	nan	nan	nan	nan	nan	nan	nan	nan	nan	nan	nan	nan	nan	nan	nan	nan
-0.360117	150.364	nan	nan	nan	nan	nan	nan	nan	nan	nan	nan	nan	nan	nan	nan	nan	nan	nan	nan	nan	nan	nan	nan	nan	nan	nan	nan	nan	nan	nan	nan	nan	nan	nan	nan	nan	nan	nan	nan	nan	nan	nan	nan	nan	nan	nan	nan	nan	nan
-0.357771	150.784	nan	nan	nan	nan	nan	nan	nan	nan	nan	nan	nan	nan	nan	nan	nan	nan	nan	nan	nan	nan	nan	nan	nan	nan	nan	nan	nan	nan	nan	nan	nan	nan	nan	nan	nan	nan	nan	nan	nan	nan	nan	nan	nan	nan	nan	nan	nan	nan
-0.355425	151.204	nan	nan	nan	nan	nan	nan	nan	nan	nan	nan	nan	nan	nan	nan	nan	nan	nan	nan	nan	nan	nan	nan	nan	nan	nan	nan	nan	nan	nan	nan	nan	nan	nan	nan	nan	nan	nan	nan	nan	nan	nan	nan	nan	nan	nan	nan	nan	nan
-0.353079	151.624	nan	nan	nan	nan	nan	nan	nan	nan	nan	nan	nan	nan	nan	nan	nan	nan	nan	nan	nan	nan	nan	nan	nan	nan	nan	nan	nan	nan	nan	nan	nan	nan	nan	nan	nan	nan	nan	nan	nan	nan	nan	nan	nan	nan	nan	nan	nan	nan
-0.350733	152.044	nan	nan	nan	nan	nan	nan	nan	nan	nan	nan	nan	nan	nan	nan	nan	nan	nan	nan	nan	nan	nan	nan	nan	nan	nan	nan	nan	nan	nan	nan	nan	nan	nan	nan	nan	nan	nan	nan	nan	nan	nan	nan	nan	nan	nan	nan	nan	nan
-0.348387	152.464	nan	nan	nan	nan	nan	nan	nan	nan	nan	nan	nan	nan	nan	nan	nan	nan	nan	nan	nan	nan	nan	nan	nan	nan	nan	nan	nan	nan	nan	nan	nan	nan	nan	nan	nan	nan	nan	nan	nan	nan	nan	nan	nan	nan	nan	nan	nan	nan
-0.346041	152.884	nan	nan	nan	nan	nan	nan	nan	nan	nan	nan	nan	nan	nan	nan	nan	nan	nan	nan	nan	nan	nan	nan	nan	nan	nan	nan	nan	nan	nan	nan	nan	nan	nan	nan	nan	nan	nan	nan	nan	nan	nan	nan	nan	nan	nan	nan	nan	nan
-0.343695	153.304	nan	nan	nan	nan	nan	nan	nan	nan	nan	nan	nan	nan	nan	nan	nan	nan	nan	nan	nan	nan	nan	nan	nan	nan	nan	nan	nan	nan	nan	nan	nan	nan	nan	nan	nan	nan	nan	nan	nan	nan	nan	nan	nan	nan	nan	nan	nan	nan
-0.341349	153.724	nan	nan	nan	nan	nan	nan	nan	nan	nan	nan	nan	nan	nan	nan	nan	nan	nan	nan	nan	nan	nan	nan	nan	nan	nan	nan	nan	nan	nan	nan	nan	nan	nan	nan	nan	nan	nan	nan	nan	nan	nan	nan	nan	nan	nan	nan	nan	nan
-0.339003	154.144	nan	nan	nan	nan	nan	nan	nan	nan	nan	nan	nan	nan	nan	nan	nan	nan	nan	nan	nan	nan	nan	nan	nan	nan	nan	nan	nan	nan	nan	nan	nan	nan	nan	nan	nan	nan	nan	nan	nan	nan	nan	nan	nan	nan	nan	nan	nan	nan
-0.336657	154.564	nan	nan	nan	nan	nan	nan	nan	nan	nan	nan	nan	nan	nan	nan	nan	nan	nan	nan	nan	nan	nan	nan	nan	nan	nan	nan	nan	nan	nan	nan	nan	nan	nan	nan	nan	nan	nan	nan	nan	nan	nan	nan	nan	nan	nan	nan	nan	nan
-0.334311	154.984	nan	nan	nan	nan	nan	nan	nan	nan	nan	nan	nan	nan	nan	nan	nan	nan	nan	nan	nan	nan	nan	nan	nan	nan	nan	nan	nan	nan	nan	nan	nan	nan	nan	nan	nan	nan	nan	nan	nan	nan	nan	nan	nan	nan	nan	nan	nan	nan
-0.331965	155.404	nan	nan	nan	nan	nan	nan	nan	nan	nan	nan	nan	nan	nan	nan	nan	nan	nan	nan	nan	nan	nan	nan	nan	nan	nan	nan	nan	nan	nan	nan	nan	nan	nan	nan	nan	nan	nan	nan	nan	nan	nan	nan	nan	nan	nan	nan	nan	nan
-0.329619	155.824	nan	nan	nan	nan	nan	nan	nan	nan	nan	nan	nan	nan	nan	nan	nan	nan	nan	nan	nan	nan	nan	nan	nan	nan	nan	nan	nan	nan	nan	nan	nan	nan	nan	nan	nan	nan	nan	nan	nan	nan	nan	nan	nan	nan	nan	nan	nan	nan
-0.327273	156.244	nan	nan	nan	nan	nan	nan	nan	nan	nan	nan	nan	nan	nan	nan	nan	nan	nan	nan	nan	nan	nan	nan	nan	nan	nan	nan	nan	nan	nan	nan	nan	nan	nan	nan	nan	nan	nan	nan	nan	nan	nan	nan	nan	nan	nan	nan	nan	nan
-0.324927	156.664	nan	nan	nan	nan	nan	nan	nan	nan	nan	nan	nan	nan	nan	nan	nan	nan	nan	nan	nan	nan	nan	nan	nan	nan	nan	nan	nan	nan	nan	nan	nan	nan	nan	nan	nan	nan	nan	nan	nan	nan	nan	nan	nan	nan	nan	nan	nan	nan
-0.322581	157.084	nan	nan	nan	nan	nan	nan	nan	nan	nan	nan	nan	nan	nan	nan	nan	nan	nan	nan	nan	nan	nan	nan	nan	nan	nan	nan	nan	nan	nan	nan	nan	nan	nan	nan	nan	nan	nan	nan	nan	nan	nan	nan	nan	nan	nan	nan	nan	nan
-0.320235	157.504	nan	nan	nan	nan	nan	nan	nan	nan	nan	nan	nan	nan	nan	nan	nan	nan	nan	nan	nan	nan	nan	nan	nan	nan	nan	nan	nan	nan	nan	nan	nan	nan	nan	nan	nan	nan	nan	nan	nan	nan	nan	nan	nan	nan	nan	nan	nan	nan
-0.317889	157.924	nan	nan	nan	nan	nan	nan	nan	nan	nan	nan	nan	nan	nan	nan	nan	nan	nan	nan	nan	nan	nan	nan	nan	nan	nan	nan	nan	nan	nan	nan	nan	nan	nan	nan	nan	nan	nan	nan	nan	nan	nan	nan	nan	nan	nan	nan	nan	nan
-0.315543	158.344	nan	nan	nan	nan	nan	nan	nan	nan	nan	nan	nan	nan	nan	nan	nan	nan	nan	nan	nan	nan	nan	nan	nan	nan	nan	nan	nan	nan	nan	nan	nan	nan	nan	nan	nan	nan	nan	nan	nan	nan	nan	nan	nan	nan	nan	nan	nan	nan
-0.313196	158.764	nan	nan	nan	nan	nan	nan	nan	nan	nan	nan	nan	nan	nan	nan	nan	nan	nan	nan	nan	nan	nan	nan	nan	nan	nan	nan	nan	nan	nan	nan	nan	nan	nan	nan	nan	nan	nan	nan	nan	nan	nan	nan	nan	nan	nan	nan	nan	nan
-0.31085	159.184	nan	nan	nan	nan	nan	nan	nan	nan	nan	nan	nan	nan	nan	nan	nan	nan	nan	nan	nan	nan	nan	nan	nan	nan	nan	nan	nan	nan	nan	nan	nan	nan	nan	nan	nan	nan	nan	nan	nan	nan	nan	nan	nan	nan	nan	nan	nan	nan
-0.308504	159.604	nan	nan	nan	nan	nan	nan	nan	nan	nan	nan	nan	nan	nan	nan	nan	nan	nan	nan	nan	nan	nan	nan	nan	nan	nan	nan	nan	nan	nan	nan	nan	nan	nan	nan	nan	nan	nan	nan	nan	nan	nan	nan	nan	nan	nan	nan	nan	nan
-0.306158	160.024	nan	nan	nan	nan	nan	nan	nan	nan	nan	nan	nan	nan	nan	nan	nan	nan	nan	nan	nan	nan	nan	nan	nan	nan	nan	nan	nan	nan	nan	nan	nan	nan	nan	nan	nan	nan	nan	nan	nan	nan	nan	nan	nan	nan	nan	nan	nan	nan
-0.303812	160.444	nan	nan	nan	nan	nan	nan	nan	nan	nan	nan	nan	nan	nan	nan	nan	nan	nan	nan	nan	nan	nan	nan	nan	nan	nan	nan	nan	nan	nan	nan	nan	nan	nan	nan	nan	nan	nan	nan	nan	nan	nan	nan	nan	nan	nan	nan	nan	nan
-0.301466	160.864	nan	nan	nan	nan	nan	nan	nan	nan	nan	nan	nan	nan	nan	nan	nan	nan	nan	nan	nan	nan	nan	nan	nan	nan	nan	nan	nan	nan	nan	nan	nan	nan	nan	nan	nan	nan	nan	nan	nan	nan	nan	nan	nan	nan	nan	nan	nan	nan
-0.29912	161.284	nan	nan	nan	nan	nan	nan	nan	nan	nan	nan	nan	nan	nan	nan	nan	nan	nan	nan	nan	nan	nan	nan	nan	nan	nan	nan	nan	nan	nan	nan	nan	nan	nan	nan	nan	nan	nan	nan	nan	nan	nan	nan	nan	nan	nan	nan	nan	nan
-0.296774	161.704	nan	nan	nan	nan	nan	nan	nan	nan	nan	nan	nan	nan	nan	nan	nan	nan	nan	nan	nan	nan	nan	nan	nan	nan	nan	nan	nan	nan	nan	nan	nan	nan	nan	nan	nan	nan	nan	nan	nan	nan	nan	nan	nan	nan	nan	nan	nan	nan
-0.294428	162.124	nan	nan	nan	nan	nan	nan	nan	nan	nan	nan	nan	nan	nan	nan	nan	nan	nan	nan	nan	nan	nan	nan	nan	nan	nan	nan	nan	nan	nan	nan	nan	nan	nan	nan	nan	nan	nan	nan	nan	nan	nan	nan	nan	nan	nan	nan	nan	nan
-0.292082	162.544	nan	nan	nan	nan	nan	nan	nan	nan	nan	nan	nan	nan	nan	nan	nan	nan	nan	nan	nan	nan	nan	nan	nan	nan	nan	nan	nan	nan	nan	nan	nan	nan	nan	nan	nan	nan	nan	nan	nan	nan	nan	nan	nan	nan	nan	nan	nan	nan
-0.289736	162.964	nan	nan	nan	nan	nan	nan	nan	nan	nan	nan	nan	nan	nan	nan	nan	nan	nan	nan	nan	nan	nan	nan	nan	nan	nan	nan	nan	nan	nan	nan	nan	nan	nan	nan	nan	nan	nan	nan	nan	nan	nan	nan	nan	nan	nan	nan	nan	nan
-0.28739	163.384	nan	nan	nan	nan	nan	nan	nan	nan	nan	nan	nan	nan	nan	nan	nan	nan	nan	nan	nan	nan	nan	nan	nan	nan	nan	nan	nan	nan	nan	nan	nan	nan	nan	nan	nan	nan	nan	nan	nan	nan	nan	nan	nan	nan	nan	nan	nan	nan
-0.285044	163.804	nan	nan	nan	nan	nan	nan	nan	nan	nan	nan	nan	nan	nan	nan	nan	nan	nan	nan	nan	nan	nan	nan	nan	nan	nan	nan	nan	nan	nan	nan	nan	nan	nan	nan	nan	nan	nan	nan	nan	nan	nan	nan	nan	nan	nan	nan	nan	nan
-0.282698	164.224	nan	nan	nan	nan	nan	nan	nan	nan	nan	nan	nan	nan	nan	nan	nan	nan	nan	nan	nan	nan	nan	nan	nan	nan	nan	nan	nan	nan	nan	nan	nan	nan	nan	nan	nan	nan	nan	nan	nan	nan	nan	nan	nan	nan	nan	nan	nan	nan
-0.280352	164.644	nan	nan	nan	nan	nan	nan	nan	nan	nan	nan	nan	nan	nan	nan	nan	nan	nan	nan	nan	nan	nan	nan	nan	nan	nan	nan	nan	nan	nan	nan	nan	nan	nan	nan	nan	nan	nan	nan	nan	nan	nan	nan	nan	nan	nan	nan	nan	nan
-0.278006	165.064	nan	nan	nan	nan	nan	nan	nan	nan	nan	nan	nan	nan	nan	nan	nan	nan	nan	nan	nan	nan	nan	nan	nan	nan	nan	nan	nan	nan	nan	nan	nan	nan	nan	nan	nan	nan	nan	nan	nan	nan	nan	nan	nan	nan	nan	nan	nan	nan
-0.27566	165.484	nan	nan	nan	nan	nan	nan	nan	nan	nan	nan	nan	nan	nan	nan	nan	nan	nan	nan	nan	nan	nan	nan	nan	nan	nan	nan	nan	nan	nan	nan	nan	nan	nan	nan	nan	nan	nan	nan	nan	nan	nan	nan	nan	nan	nan	nan	nan	nan
-0.273314	165.904	nan	nan	nan	nan	nan	nan	nan	nan	nan	nan	nan	nan	nan	nan	nan	nan	nan	nan	nan	nan	nan	nan	nan	nan	nan	nan	nan	nan	nan	nan	nan	nan	nan	nan	nan	nan	nan	nan	nan	nan	nan	nan	nan	nan	nan	nan	nan	nan
-0.270968	166.324	nan	nan	nan	nan	nan	nan	nan	nan	nan	nan	nan	nan	nan	nan	nan	nan	nan	nan	nan	nan	nan	nan	nan	nan	nan	nan	nan	nan	nan	nan	nan	nan	nan	nan	nan	nan	nan	nan	nan	nan	nan	nan	nan	nan	nan	nan	nan	nan
-0.268622	166.744	nan	nan	nan	nan	nan	nan	nan	nan	nan	nan	nan	nan	nan	nan	nan	nan	nan	nan	nan	nan	nan	nan	nan	nan	nan	nan	nan	nan	nan	nan	nan	nan	nan	nan	nan	nan	nan	nan	nan	nan	nan	nan	nan	nan	nan	nan	nan	nan
-0.266276	167.164	nan	nan	nan	nan	nan	nan	nan	nan	nan	nan	nan	nan	nan	nan	nan	nan	nan	nan	nan	nan	nan	nan	nan	nan	nan	nan	nan	nan	nan	nan	nan	nan	nan	nan	nan	nan	nan	nan	nan	nan	nan	nan	nan	nan	nan	nan	nan	nan
-0.26393	167.584	nan	nan	nan	nan	nan	nan	nan	nan	nan	nan	nan	nan	nan	nan	nan	nan	nan	nan	nan	nan	nan	nan	nan	nan	nan	nan	nan	nan	nan	nan	nan	nan	nan	nan	nan	nan	nan	nan	nan	nan	nan	nan	nan	nan	nan	nan	nan	nan
-0.261584	168.004	nan	nan	nan	nan	nan	nan	nan	nan	nan	nan	nan	nan	nan	nan	nan	nan	nan	nan	nan	nan	nan	nan	nan	nan	nan	nan	nan	nan	nan	nan	nan	nan	nan	nan	nan	nan	nan	nan	nan	nan	nan	nan	nan	nan	nan	nan	nan	nan
-0.259238	168.424	nan	nan	nan	nan	nan	nan	nan	nan	nan	nan	nan	nan	nan	nan	nan	nan	nan	nan	nan	nan	nan	nan	nan	nan	nan	nan	nan	nan	nan	nan	nan	nan	nan	nan	nan	nan	nan	nan	nan	nan	nan	nan	nan	nan	nan	nan	nan	nan
-0.256891	168.844	nan	nan	nan	nan	nan	nan	nan	nan	nan	nan	nan	nan	nan	nan	nan	nan	nan	nan	nan	nan	nan	nan	nan	nan	nan	nan	nan	nan	nan	nan	nan	nan	nan	nan	nan	nan	nan	nan	nan	nan	nan	nan	nan	nan	nan	nan	nan	nan
-0.254545	169.264	nan	nan	nan	nan	nan	nan	nan	nan	nan	nan	nan	nan	nan	nan	nan	nan	nan	nan	nan	nan	nan	nan	nan	nan	nan	nan	nan	nan	nan	nan	nan	nan	nan	nan	nan	nan	nan	nan	nan	nan	nan	nan	nan	nan	nan	nan	nan	nan
-0.252199	169.684	nan	nan	nan	nan	nan	nan	nan	nan	nan	nan	nan	nan	nan	nan	nan	nan	nan	nan	nan	nan	nan	nan	nan	nan	nan	nan	nan	nan	nan	nan	nan	nan	nan	nan	nan	nan	nan	nan	nan	nan	nan	nan	nan	nan	nan	nan	nan	nan
-0.249853	170.104	nan	nan	nan	nan	nan	nan	nan	nan	nan	nan	nan	nan	nan	nan	nan	nan	nan	nan	nan	nan	nan	nan	nan	nan	nan	nan	nan	nan	nan	nan	nan	nan	nan	nan	nan	nan	nan	nan	nan	nan	nan	nan	nan	nan	nan	nan	nan	nan
-0.247507	170.524	nan	nan	nan	nan	nan	nan	nan	nan	nan	nan	nan	nan	nan	nan	nan	nan	nan	nan	nan	nan	nan	nan	nan	nan	nan	nan	nan	nan	nan	nan	nan	nan	nan	nan	nan	nan	nan	nan	nan	nan	nan	nan	nan	nan	nan	nan	nan	nan
-0.245161	170.944	nan	nan	nan	nan	nan	nan	nan	nan	nan	nan	nan	nan	nan	nan	nan	nan	nan	nan	nan	nan	nan	nan	nan	nan	nan	nan	nan	nan	nan	nan	nan	nan	nan	nan	nan	nan	nan	nan	nan	nan	nan	nan	nan	nan	nan	nan	nan	nan
-0.242815	171.364	nan	nan	nan	nan	nan	nan	nan	nan	nan	nan	nan	nan	nan	nan	nan	nan	nan	nan	nan	nan	nan	nan	nan	nan	nan	nan	nan	nan	nan	nan	nan	nan	nan	nan	nan	nan	nan	nan	nan	nan	nan	nan	nan	nan	nan	nan	nan	nan
-0.240469	171.784	nan	nan	nan	nan	nan	nan	nan	nan	nan	nan	nan	nan	nan	nan	nan	nan	nan	nan	nan	nan	nan	nan	nan	nan	nan	nan	nan	nan	nan	nan	nan	nan	nan	nan	nan	nan	nan	nan	nan	nan	nan	nan	nan	nan	nan	nan	nan	nan
-0.238123	172.204	nan	nan	nan	nan	nan	nan	nan	nan	nan	nan	nan	nan	nan	nan	nan	nan	nan	nan	nan	nan	nan	nan	nan	nan	nan	nan	nan	nan	nan	nan	nan	nan	nan	nan	nan	nan	nan	nan	nan	nan	nan	nan	nan	nan	nan	nan	nan	nan
-0.235777	172.624	nan	nan	nan	nan	nan	nan	nan	nan	nan	nan	nan	nan	nan	nan	nan	nan	nan	nan	nan	nan	nan	nan	nan	nan	nan	nan	nan	nan	nan	nan	nan	nan	nan	nan	nan	nan	nan	nan	nan	nan	nan	nan	nan	nan	nan	nan	nan	nan
-0.233431	173.044	nan	nan	nan	nan	nan	nan	nan	nan	nan	nan	nan	nan	nan	nan	nan	nan	nan	nan	nan	nan	nan	nan	nan	nan	nan	nan	nan	nan	nan	nan	nan	nan	nan	nan	nan	nan	nan	nan	nan	nan	nan	nan	nan	nan	nan	nan	nan	nan
-0.231085	173.464	nan	nan	nan	nan	nan	nan	nan	nan	nan	nan	nan	nan	nan	nan	nan	nan	nan	nan	nan	nan	nan	nan	nan	nan	nan	nan	nan	nan	nan	nan	nan	nan	nan	nan	nan	nan	nan	nan	nan	nan	nan	nan	nan	nan	nan	nan	nan	nan
-0.228739	173.884	nan	nan	nan	nan	nan	nan	nan	nan	nan	nan	nan	nan	nan	nan	nan	nan	nan	nan	nan	nan	nan	nan	nan	nan	nan	nan	nan	nan	nan	nan	nan	nan	nan	nan	nan	nan	nan	nan	nan	nan	nan	nan	nan	nan	nan	nan	nan	nan
-0.226393	174.304	nan	nan	nan	nan	nan	nan	nan	nan	nan	nan	nan	nan	nan	nan	nan	nan	nan	nan	nan	nan	nan	nan	nan	nan	nan	nan	nan	nan	nan	nan	nan	nan	nan	nan	nan	nan	nan	nan	nan	nan	nan	nan	nan	nan	nan	nan	nan	nan
-0.224047	174.724	nan	nan	nan	nan	nan	nan	nan	nan	nan	nan	nan	nan	nan	nan	nan	nan	nan	nan	nan	nan	nan	nan	nan	nan	nan	nan	nan	nan	nan	nan	nan	nan	nan	nan	nan	nan	nan	nan	nan	nan	nan	nan	nan	nan	nan	nan	nan	nan
-0.221701	175.144	nan	nan	nan	nan	nan	nan	nan	nan	nan	nan	nan	nan	nan	nan	nan	nan	nan	nan	nan	nan	nan	nan	nan	nan	nan	nan	nan	nan	nan	nan	nan	nan	nan	nan	nan	nan	nan	nan	nan	nan	nan	nan	nan	nan	nan	nan	nan	nan
-0.219355	175.564	nan	nan	nan	nan	nan	nan	nan	nan	nan	nan	nan	nan	nan	nan	nan	nan	nan	nan	nan	nan	nan	nan	nan	nan	nan	nan	nan	nan	nan	nan	nan	nan	nan	nan	nan	nan	nan	nan	nan	nan	nan	nan	nan	nan	nan	nan	nan	nan
-0.217009	175.984	nan	nan	nan	nan	nan	nan	nan	nan	nan	nan	nan	nan	nan	nan	nan	nan	nan	nan	nan	nan	nan	nan	nan	nan	nan	nan	nan	nan	nan	nan	nan	nan	nan	nan	nan	nan	nan	nan	nan	nan	nan	nan	nan	nan	nan	nan	nan	nan
-0.214663	176.404	nan	nan	nan	nan	nan	nan	nan	nan	nan	nan	nan	nan	nan	nan	nan	nan	nan	nan	nan	nan	nan	nan	nan	nan	nan	nan	nan	nan	nan	nan	nan	nan	nan	nan	nan	nan	nan	nan	nan	nan	nan	nan	nan	nan	nan	nan	nan	nan
-0.212317	176.824	nan	nan	nan	nan	nan	nan	nan	nan	nan	nan	nan	nan	nan	nan	nan	nan	nan	nan	nan	nan	nan	nan	nan	nan	nan	nan	nan	nan	nan	nan	nan	nan	nan	nan	nan	nan	nan	nan	nan	nan	nan	nan	nan	nan	nan	nan	nan	nan
-0.209971	177.244	nan	nan	nan	nan	nan	nan	nan	nan	nan	nan	nan	nan	nan	nan	nan	nan	nan	nan	nan	nan	nan	nan	nan	nan	nan	nan	nan	nan	nan	nan	nan	nan	nan	nan	nan	nan	nan	nan	nan	nan	nan	nan	nan	nan	nan	nan	nan	nan
-0.207625	177.664	nan	nan	nan	nan	nan	nan	nan	nan	nan	nan	nan	nan	nan	nan	nan	nan	nan	nan	nan	nan	nan	nan	nan	nan	nan	nan	nan	nan	nan	nan	nan	nan	nan	nan	nan	nan	nan	nan	nan	nan	nan	nan	nan	nan	nan	nan	nan	nan
-0.205279	178.084	nan	nan	nan	nan	nan	nan	nan	nan	nan	nan	nan	nan	nan	nan	nan	nan	nan	nan	nan	nan	nan	nan	nan	nan	nan	nan	nan	nan	nan	nan	nan	nan	nan	nan	nan	nan	nan	nan	nan	nan	nan	nan	nan	nan	nan	nan	nan	nan
-0.202933	178.504	nan	nan	nan	nan	nan	nan	nan	nan	nan	nan	nan	nan	nan	nan	nan	nan	nan	nan	nan	nan	nan	nan	nan	nan	nan	nan	nan	nan	nan	nan	nan	nan	nan	nan	nan	nan	nan	nan	nan	nan	nan	nan	nan	nan	nan	nan	nan	nan
-0.200587	178.924	nan	nan	nan	nan	nan	nan	nan	nan	nan	nan	nan	nan	nan	nan	nan	nan	nan	nan	nan	nan	nan	nan	nan	nan	nan	nan	nan	nan	nan	nan	nan	nan	nan	nan	nan	nan	nan	nan	nan	nan	nan	nan	nan	nan	nan	nan	nan	nan
-0.19824	179.344	nan	nan	nan	nan	nan	nan	nan	nan	nan	nan	nan	nan	nan	nan	nan	nan	nan	nan	nan	nan	nan	nan	nan	nan	nan	nan	nan	nan	nan	nan	nan	nan	nan	nan	nan	nan	nan	nan	nan	nan	nan	nan	nan	nan	nan	nan	nan	nan
-0.195894	179.764	nan	nan	nan	nan	nan	nan	nan	nan	nan	nan	nan	nan	nan	nan	nan	nan	nan	nan	nan	nan	nan	nan	nan	nan	nan	nan	nan	nan	nan	nan	nan	nan	nan	nan	nan	nan	nan	nan	nan	nan	nan	nan	nan	nan	nan	nan	nan	nan
-0.193548	180.184	nan	nan	nan	nan	nan	nan	nan	nan	nan	nan	nan	nan	nan	nan	nan	nan	nan	nan	nan	nan	nan	nan	nan	nan	nan	nan	nan	nan	nan	nan	nan	nan	nan	nan	nan	nan	nan	nan	nan	nan	nan	nan	nan	nan	nan	nan	nan	nan
-0.191202	180.604	nan	nan	nan	nan	nan	nan	nan	nan	nan	nan	nan	nan	nan	nan	nan	nan	nan	nan	nan	nan	nan	nan	nan	nan	nan	nan	nan	nan	nan	nan	nan	nan	nan	nan	nan	nan	nan	nan	nan	nan	nan	nan	nan	nan	nan	nan	nan	nan
-0.188856	181.024	nan	nan	nan	nan	nan	nan	nan	nan	nan	nan	nan	nan	nan	nan	nan	nan	nan	nan	nan	nan	nan	nan	nan	nan	nan	nan	nan	nan	nan	nan	nan	nan	nan	nan	nan	nan	nan	nan	nan	nan	nan	nan	nan	nan	nan	nan	nan	nan
-0.18651	181.444	nan	nan	nan	nan	nan	nan	nan	nan	nan	nan	nan	nan	nan	nan	nan	nan	nan	nan	nan	nan	nan	nan	nan	nan	nan	nan	nan	nan	nan	nan	nan	nan	nan	nan	nan	nan	nan	nan	nan	nan	nan	nan	nan	nan	nan	nan	nan	nan
-0.184164	181.864	nan	nan	nan	nan	nan	nan	nan	nan	nan	nan	nan	nan	nan	nan	nan	nan	nan	nan	nan	nan	nan	nan	nan	nan	nan	nan	nan	nan	nan	nan	nan	nan	nan	nan	nan	nan	nan	nan	nan	nan	nan	nan	nan	nan	nan	nan	nan	nan
-0.181818	182.284	nan	nan	nan	nan	nan	nan	nan	nan	nan	nan	nan	nan	nan	nan	nan	nan	nan	nan	nan	nan	nan	nan	nan	nan	nan	nan	nan	nan	nan	nan	nan	nan	nan	nan	nan	nan	nan	nan	nan	nan	nan	nan	nan	nan	nan	nan	nan	nan
-0.179472	182.704	nan	nan	nan	nan	nan	nan	nan	nan	nan	nan	nan	nan	nan	nan	nan	nan	nan	nan	nan	nan	nan	nan	nan	nan	nan	nan	nan	nan	nan	nan	nan	nan	nan	nan	nan	nan	nan	nan	nan	nan	nan	nan	nan	nan	nan	nan	nan	nan
-0.177126	183.124	nan	nan	nan	nan	nan	nan	nan	nan	nan	nan	nan	nan	nan	nan	nan	nan	nan	nan	nan	nan	nan	nan	nan	nan	nan	nan	nan	nan	nan	nan	nan	nan	nan	nan	nan	nan	nan	nan	nan	nan	nan	nan	nan	nan	nan	nan	nan	nan
-0.17478	183.544	nan	nan	nan	nan	nan	nan	nan	nan	nan	nan	nan	nan	nan	nan	nan	nan	nan	nan	nan	nan	nan	nan	nan	nan	nan	nan	nan	nan	nan	nan	nan	nan	nan	nan	nan	nan	nan	nan	nan	nan	nan	nan	nan	nan	nan	nan	nan	nan
-0.172434	183.964	nan	nan	nan	nan	nan	nan	nan	nan	nan	nan	nan	nan	nan	nan	nan	nan	nan	nan	nan	nan	nan	nan	nan	nan	nan	nan	nan	nan	nan	nan	nan	nan	nan	nan	nan	nan	nan	nan	nan	nan	nan	nan	nan	nan	nan	nan	nan	nan
-0.170088	184.384	nan	nan	nan	nan	nan	nan	nan	nan	nan	nan	nan	nan	nan	nan	nan	nan	nan	nan	nan	nan	nan	nan	nan	nan	nan	nan	nan	nan	nan	nan	nan	nan	nan	nan	nan	nan	nan	nan	nan	nan	nan	nan	nan	nan	nan	nan	nan	nan
-0.167742	184.804	nan	nan	nan	nan	nan	nan	nan	nan	nan	nan	nan	nan	nan	nan	nan	nan	nan	nan	nan	nan	nan	nan	nan	nan	nan	nan	nan	nan	nan	nan	nan	nan	nan	nan	nan	nan	nan	nan	nan	nan	nan	nan	nan	nan	nan	nan	nan	nan
-0.165396	185.224	nan	nan	nan	nan	nan	nan	nan	nan	nan	nan	nan	nan	nan	nan	nan	nan	nan	nan	nan	nan	nan	nan	nan	nan	nan	nan	nan	nan	nan	nan	nan	nan	nan	nan	nan	nan	nan	nan	nan	nan	nan	nan	nan	nan	nan	nan	nan	nan
-0.16305	185.644	nan	nan	nan	nan	nan	nan	nan	nan	nan	nan	nan	nan	nan	nan	nan	nan	nan	nan	nan	nan	nan	nan	nan	nan	nan	nan	nan	nan	nan	nan	nan	nan	nan	nan	nan	nan	nan	nan	nan	nan	nan	nan	nan	nan	nan	nan	nan	nan
-0.160704	186.064	nan	nan	nan	nan	nan	nan	nan	nan	nan	nan	nan	nan	nan	nan	nan	nan	nan	nan	nan	nan	nan	nan	nan	nan	nan	nan	nan	nan	nan	nan	nan	nan	nan	nan	nan	nan	nan	nan	nan	nan	nan	nan	nan	nan	nan	nan	nan	nan
-0.158358	186.484	nan	nan	nan	nan	nan	nan	nan	nan	nan	nan	nan	nan	nan	nan	nan	nan	nan	nan	nan	nan	nan	nan	nan	nan	nan	nan	nan	nan	nan	nan	nan	nan	nan	nan	nan	nan	nan	nan	nan	nan	nan	nan	nan	nan	nan	nan	nan	nan
-0.156012	186.904	nan	nan	nan	nan	nan	nan	nan	nan	nan	nan	nan	nan	nan	nan	nan	nan	nan	nan	nan	nan	nan	nan	nan	nan	nan	nan	nan	nan	nan	nan	nan	nan	nan	nan	nan	nan	nan	nan	nan	nan	nan	nan	nan	nan	nan	nan	nan	nan
-0.153666	187.324	nan	nan	nan	nan	nan	nan	nan	nan	nan	nan	nan	nan	nan	nan	nan	nan	nan	nan	nan	nan	nan	nan	nan	nan	nan	nan	nan	nan	nan	nan	nan	nan	nan	nan	nan	nan	nan	nan	nan	nan	nan	nan	nan	nan	nan	nan	nan	nan
-0.15132	187.744	nan	nan	nan	nan	nan	nan	nan	nan	nan	nan	nan	nan	nan	nan	nan	nan	nan	nan	nan	nan	nan	nan	nan	nan	nan	nan	nan	nan	nan	nan	nan	nan	nan	nan	nan	nan	nan	nan	nan	nan	nan	nan	nan	nan	nan	nan	nan	nan
-0.148974	188.164	nan	nan	nan	nan	nan	nan	nan	nan	nan	nan	nan	nan	nan	nan	nan	nan	nan	nan	nan	nan	nan	nan	nan	nan	nan	nan	nan	nan	nan	nan	nan	nan	nan	nan	nan	nan	nan	nan	nan	nan	nan	nan	nan	nan	nan	nan	nan	nan
-0.146628	188.584	nan	nan	nan	nan	nan	nan	nan	nan	nan	nan	nan	nan	nan	nan	nan	nan	nan	nan	nan	nan	nan	nan	nan	nan	nan	nan	nan	nan	nan	nan	nan	nan	nan	nan	nan	nan	nan	nan	nan	nan	nan	nan	nan	nan	nan	nan	nan	nan
-0.144282	189.004	nan	nan	nan	nan	nan	nan	nan	nan	nan	nan	nan	nan	nan	nan	nan	nan	nan	nan	nan	nan	nan	nan	nan	nan	nan	nan	nan	nan	nan	nan	nan	nan	nan	nan	nan	nan	nan	nan	nan	nan	nan	nan	nan	nan	nan	nan	nan	nan
-0.141935	189.424	nan	nan	nan	nan	nan	nan	nan	nan	nan	nan	nan	nan	nan	nan	nan	nan	nan	nan	nan	nan	nan	nan	nan	nan	nan	nan	nan	nan	nan	nan	nan	nan	nan	nan	nan	nan	nan	nan	nan	nan	nan	nan	nan	nan	nan	nan	nan	nan
-0.139589	189.844	nan	nan	nan	nan	nan	nan	nan	nan	nan	nan	nan	nan	nan	nan	nan	nan	nan	nan	nan	nan	nan	nan	nan	nan	nan	nan	nan	nan	nan	nan	nan	nan	nan	nan	nan	nan	nan	nan	nan	nan	nan	nan	nan	nan	nan	nan	nan	nan
-0.137243	190.264	nan	nan	nan	nan	nan	nan	nan	nan	nan	nan	nan	nan	nan	nan	nan	nan	nan	nan	nan	nan	nan	nan	nan	nan	nan	nan	nan	nan	nan	nan	nan	nan	nan	nan	nan	nan	nan	nan	nan	nan	nan	nan	nan	nan	nan	nan	nan	nan
-0.134897	190.684	nan	nan	nan	nan	nan	nan	nan	nan	nan	nan	nan	nan	nan	nan	nan	nan	nan	nan	nan	nan	nan	nan	nan	nan	nan	nan	nan	nan	nan	nan	nan	nan	nan	nan	nan	nan	nan	nan	nan	nan	nan	nan	nan	nan	nan	nan	nan	nan
-0.132551	191.104	nan	nan	nan	nan	nan	nan	nan	nan	nan	nan	nan	nan	nan	nan	nan	nan	nan	nan	nan	nan	nan	nan	nan	nan	nan	nan	nan	nan	nan	nan	nan	nan	nan	nan	nan	nan	nan	nan	nan	nan	nan	nan	nan	nan	nan	nan	nan	nan
-0.130205	191.524	nan	nan	nan	nan	nan	nan	nan	nan	nan	nan	nan	nan	nan	nan	nan	nan	nan	nan	nan	nan	nan	nan	nan	nan	nan	nan	nan	nan	nan	nan	nan	nan	nan	nan	nan	nan	nan	nan	nan	nan	nan	nan	nan	nan	nan	nan	nan	nan
-0.127859	191.944	nan	nan	nan	nan	nan	nan	nan	nan	nan	nan	nan	nan	nan	nan	nan	nan	nan	nan	nan	nan	nan	nan	nan	nan	nan	nan	nan	nan	nan	nan	nan	nan	nan	nan	nan	nan	nan	nan	nan	nan	nan	nan	nan	nan	nan	nan	nan	nan
-0.125513	192.364	nan	nan	nan	nan	nan	nan	nan	nan	nan	nan	nan	nan	nan	nan	nan	nan	nan	nan	nan	nan	nan	nan	nan	nan	nan	nan	nan	nan	nan	nan	nan	nan	nan	nan	nan	nan	nan	nan	nan	nan	nan	nan	nan	nan	nan	nan	nan	nan
-0.123167	192.784	nan	nan	nan	nan	nan	nan	nan	nan	nan	nan	nan	nan	nan	nan	nan	nan	nan	nan	nan	nan	nan	nan	nan	nan	nan	nan	nan	nan	nan	nan	nan	nan	nan	nan	nan	nan	nan	nan	nan	nan	nan	nan	nan	nan	nan	nan	nan	nan
-0.120821	193.204	nan	nan	nan	nan	nan	nan	nan	nan	nan	nan	nan	nan	nan	nan	nan	nan	nan	nan	nan	nan	nan	nan	nan	nan	nan	nan	nan	nan	nan	nan	nan	nan	nan	nan	nan	nan	nan	nan	nan	nan	nan	nan	nan	nan	nan	nan	nan	nan
-0.118475	193.624	nan	nan	nan	nan	nan	nan	nan	nan	nan	nan	nan	nan	nan	nan	nan	nan	nan	nan	nan	nan	nan	nan	nan	nan	nan	nan	nan	nan	nan	nan	nan	nan	nan	nan	nan	nan	nan	nan	nan	nan	nan	nan	nan	nan	nan	nan	nan	nan
-0.116129	194.044	nan	nan	nan	nan	nan	nan	nan	nan	nan	nan	nan	nan	nan	nan	nan	nan	nan	nan	nan	nan	nan	nan	nan	nan	nan	nan	nan	nan	nan	nan	nan	nan	nan	nan	nan	nan	nan	nan	nan	nan	nan	nan	nan	nan	nan	nan	nan	nan
-0.113783	194.464	nan	nan	nan	nan	nan	nan	nan	nan	nan	nan	nan	nan	nan	nan	nan	nan	nan	nan	nan	nan	nan	nan	nan	nan	nan	nan	nan	nan	nan	nan	nan	nan	nan	nan	nan	nan	nan	nan	nan	nan	nan	nan	nan	nan	nan	nan	nan	nan
-0.111437	194.884	nan	nan	nan	nan	nan	nan	nan	nan	nan	nan	nan	nan	nan	nan	nan	nan	nan	nan	nan	nan	nan	nan	nan	nan	nan	nan	nan	nan	nan	nan	nan	nan	nan	nan	nan	nan	nan	nan	nan	nan	nan	nan	nan	nan	nan	nan	nan	nan
-0.109091	195.304	nan	nan	nan	nan	nan	nan	nan	nan	nan	nan	nan	nan	nan	nan	nan	nan	nan	nan	nan	nan	nan	nan	nan	nan	nan	nan	nan	nan	nan	nan	nan	nan	nan	nan	nan	nan	nan	nan	nan	nan	nan	nan	nan	nan	nan	nan	nan	nan
-0.106745	195.724	nan	nan	nan	nan	nan	nan	nan	nan	nan	nan	nan	nan	nan	nan	nan	nan	nan	nan	nan	nan	nan	nan	nan	nan	nan	nan	nan	nan	nan	nan	nan	nan	nan	nan	nan	nan	nan	nan	nan	nan	nan	nan	nan	nan	nan	nan	nan	nan
-0.104399	196.144	nan	nan	nan	nan	nan	nan	nan	nan	nan	nan	nan	nan	nan	nan	nan	nan	nan	nan	nan	nan	nan	nan	nan	nan	nan	nan	nan	nan	nan	nan	nan	nan	nan	nan	nan	nan	nan	nan	nan	nan	nan	nan	nan	nan	nan	nan	nan	nan
-0.102053	196.564	nan	nan	nan	nan	nan	nan	nan	nan	nan	nan	nan	nan	nan	nan	nan	nan	nan	nan	nan	nan	nan	nan	nan	nan	nan	nan	nan	nan	nan	nan	nan	nan	nan	nan	nan	nan	nan	nan	nan	nan	nan	nan	nan	nan	nan	nan	nan	nan
-0.0997067	196.984	nan	nan	nan	nan	nan	nan	nan	nan	nan	nan	nan	nan	nan	nan	nan	nan	nan	nan	nan	nan	nan	nan	nan	nan	nan	nan	nan	nan	nan	nan	nan	nan	nan	nan	nan	nan	nan	nan	nan	nan	nan	nan	nan	nan	nan	nan	nan	nan
-0.0973607	197.404	nan	nan	nan	nan	nan	nan	nan	nan	nan	nan	nan	nan	nan	nan	nan	nan	nan	nan	nan	nan	nan	nan	nan	nan	nan	nan	nan	nan	nan	nan	nan	nan	nan	nan	nan	nan	nan	nan	nan	nan	nan	nan	nan	nan	nan	nan	nan	nan
-0.0950147	197.824	nan	nan	nan	nan	nan	nan	nan	nan	nan	nan	nan	nan	nan	nan	nan	nan	nan	nan	nan	nan	nan	nan	nan	nan	nan	nan	nan	nan	nan	nan	nan	nan	nan	nan	nan	nan	nan	nan	nan	nan	nan	nan	nan	nan	nan	nan	nan	nan
-0.0926686	198.244	nan	nan	nan	nan	nan	nan	nan	nan	nan	nan	nan	nan	nan	nan	nan	nan	nan	nan	nan	nan	nan	nan	nan	nan	nan	nan	nan	nan	nan	nan	nan	nan	nan	nan	nan	nan	nan	nan	nan	nan	nan	nan	nan	nan	nan	nan	nan	nan
-0.0903226	198.664	nan	nan	nan	nan	nan	nan	nan	nan	nan	nan	nan	nan	nan	nan	nan	nan	nan	nan	nan	nan	nan	nan	nan	nan	nan	nan	nan	nan	nan	nan	nan	nan	nan	nan	nan	nan	nan	nan	nan	nan	nan	nan	nan	nan	nan	nan	nan	nan
-0.0879765	199.084	nan	nan	nan	nan	nan	nan	nan	nan	nan	nan	nan	nan	nan	nan	nan	nan	nan	nan	nan	nan	nan	nan	nan	nan	nan	nan	nan	nan	nan	nan	nan	nan	nan	nan	nan	nan	nan	nan	nan	nan	nan	nan	nan	nan	nan	nan	nan	nan
-0.0856305	199.504	nan	nan	nan	nan	nan	nan	nan	nan	nan	nan	nan	nan	nan	nan	nan	nan	nan	nan	nan	nan	nan	nan	nan	nan	nan	nan	nan	nan	nan	nan	nan	nan	nan	nan	nan	nan	nan	nan	nan	nan	nan	nan	nan	nan	nan	nan	nan	nan
-0.0832845	199.924	nan	nan	nan	nan	nan	nan	nan	nan	nan	nan	nan	nan	nan	nan	nan	nan	nan	nan	nan	nan	nan	nan	nan	nan	nan	nan	nan	nan	nan	nan	nan	nan	nan	nan	nan	nan	nan	nan	nan	nan	nan	nan	nan	nan	nan	nan	nan	nan
-0.0809384	200.344	nan	nan	nan	nan	nan	nan	nan	nan	nan	nan	nan	nan	nan	nan	nan	nan	nan	nan	nan	nan	nan	nan	nan	nan	nan	nan	nan	nan	nan	nan	nan	nan	nan	nan	nan	nan	nan	nan	nan	nan	nan	nan	nan	nan	nan	nan	nan	nan
-0.0785924	200.764	nan	nan	nan	nan	nan	nan	nan	nan	nan	nan	nan	nan	nan	nan	nan	nan	nan	nan	nan	nan	nan	nan	nan	nan	nan	nan	nan	nan	nan	nan	nan	nan	nan	nan	nan	nan	nan	nan	nan	nan	nan	nan	nan	nan	nan	nan	nan	nan
-0.0762463	201.184	nan	nan	nan	nan	nan	nan	nan	nan	nan	nan	nan	nan	nan	nan	nan	nan	nan	nan	nan	nan	nan	nan	nan	nan	nan	nan	nan	nan	nan	nan	nan	nan	nan	nan	nan	nan	nan	nan	nan	nan	nan	nan	nan	nan	nan	nan	nan	nan
-0.0739003	201.604	nan	nan	nan	nan	nan	nan	nan	nan	nan	nan	nan	nan	nan	nan	nan	nan	nan	nan	nan	nan	nan	nan	nan	nan	nan	nan	nan	nan	nan	nan	nan	nan	nan	nan	nan	nan	nan	nan	nan	nan	nan	nan	nan	nan	nan	nan	nan	nan
-0.0715543	202.024	nan	nan	nan	nan	nan	nan	nan	nan	nan	nan	nan	nan	nan	nan	nan	nan	nan	nan	nan	nan	nan	nan	nan	nan	nan	nan	nan	nan	nan	nan	nan	nan	nan	nan	nan	nan	nan	nan	nan	nan	nan	nan	nan	nan	nan	nan	nan	nan
-0.0692082	202.444	nan	nan	nan	nan	nan	nan	nan	nan	nan	nan	nan	nan	nan	nan	nan	nan	nan	nan	nan	nan	nan	nan	nan	nan	nan	nan	nan	nan	nan	nan	nan	nan	nan	nan	nan	nan	nan	nan	nan	nan	nan	nan	nan	nan	nan	nan	nan	nan
-0.0668622	202.864	nan	nan	nan	nan	nan	nan	nan	nan	nan	nan	nan	nan	nan	nan	nan	nan	nan	nan	nan	nan	nan	nan	nan	nan	nan	nan	nan	nan	nan	nan	nan	nan	nan	nan	nan	nan	nan	nan	nan	nan	nan	nan	nan	nan	nan	nan	nan	nan
-0.0645161	203.284	nan	nan	nan	nan	nan	nan	nan	nan	nan	nan	nan	nan	nan	nan	nan	nan	nan	nan	nan	nan	nan	nan	nan	nan	nan	nan	nan	nan	nan	nan	nan	nan	nan	nan	nan	nan	nan	nan	nan	nan	nan	nan	nan	nan	nan	nan	nan	nan
-0.0621701	203.704	nan	nan	nan	nan	nan	nan	nan	nan	nan	nan	nan	nan	nan	nan	nan	nan	nan	nan	nan	nan	nan	nan	nan	nan	nan	nan	nan	nan	nan	nan	nan	nan	nan	nan	nan	nan	nan	nan	nan	nan	nan	nan	nan	nan	nan	nan	nan	nan
-0.059824	204.124	nan	nan	nan	nan	nan	nan	nan	nan	nan	nan	nan	nan	nan	nan	nan	nan	nan	nan	nan	nan	nan	nan	nan	nan	nan	nan	nan	nan	nan	nan	nan	nan	nan	nan	nan	nan	nan	nan	nan	nan	nan	nan	nan	nan	nan	nan	nan	nan
-0.057478	204.544	nan	nan	nan	nan	nan	nan	nan	nan	nan	nan	nan	nan	nan	nan	nan	nan	nan	nan	nan	nan	nan	nan	nan	nan	nan	nan	nan	nan	nan	nan	nan	nan	nan	nan	nan	nan	nan	nan	nan	nan	nan	nan	nan	nan	nan	nan	nan	nan
-0.055132	204.964	nan	nan	nan	nan	nan	nan	nan	nan	nan	nan	nan	nan	nan	nan	nan	nan	nan	nan	nan	nan	nan	nan	nan	nan	nan	nan	nan	nan	nan	nan	nan	nan	nan	nan	nan	nan	nan	nan	nan	nan	nan	nan	nan	nan	nan	nan	nan	nan
-0.0527859	205.384	nan	nan	nan	nan	nan	nan	nan	nan	nan	nan	nan	nan	nan	nan	nan	nan	nan	nan	nan	nan	nan	nan	nan	nan	nan	nan	nan	nan	nan	nan	nan	nan	nan	nan	nan	nan	nan	nan	nan	nan	nan	nan	nan	nan	nan	nan	nan	nan
-0.0504399	205.804	nan	nan	nan	nan	nan	nan	nan	nan	nan	nan	nan	nan	nan	nan	nan	nan	nan	nan	nan	nan	nan	nan	nan	nan	nan	nan	nan	nan	nan	nan	nan	nan	nan	nan	nan	nan	nan	nan	nan	nan	nan	nan	nan	nan	nan	nan	nan	nan
-0.0480938	206.224	nan	nan	nan	nan	nan	nan	nan	nan	nan	nan	nan	nan	nan	nan	nan	nan	nan	nan	nan	nan	nan	nan	nan	nan	nan	nan	nan	nan	nan	nan	nan	nan	nan	nan	nan	nan	nan	nan	nan	nan	nan	nan	nan	nan	nan	nan	nan	nan
-0.0457478	206.644	nan	nan	nan	nan	nan	nan	nan	nan	nan	nan	nan	nan	nan	nan	nan	nan	nan	nan	nan	nan	nan	nan	nan	nan	nan	nan	nan	nan	nan	nan	nan	nan	nan	nan	nan	nan	nan	nan	nan	nan	nan	nan	nan	nan	nan	nan	nan	nan
-0.0434018	207.064	nan	nan	nan	nan	nan	nan	nan	nan	nan	nan	nan	nan	nan	nan	nan	nan	nan	nan	nan	nan	nan	nan	nan	nan	nan	nan	nan	nan	nan	nan	nan	nan	nan	nan	nan	nan	nan	nan	nan	nan	nan	nan	nan	nan	nan	nan	nan	nan
-0.0410557	207.484	nan	nan	nan	nan	nan	nan	nan	nan	nan	nan	nan	nan	nan	nan	nan	nan	nan	nan	nan	nan	nan	nan	nan	nan	nan	nan	nan	nan	nan	nan	nan	nan	nan	nan	nan	nan	nan	nan	nan	nan	nan	nan	nan	nan	nan	nan	nan	nan
-0.0387097	207.904	nan	nan	nan	nan	nan	nan	nan	nan	nan	nan	nan	nan	nan	nan	nan	nan	nan	nan	nan	nan	nan	nan	nan	nan	nan	nan	nan	nan	nan	nan	nan	nan	nan	nan	nan	nan	nan	nan	nan	nan	nan	nan	nan	nan	nan	nan	nan	nan
-0.0363636	208.324	nan	nan	nan	nan	nan	nan	nan	nan	nan	nan	nan	nan	nan	nan	nan	nan	nan	nan	nan	nan	nan	nan	nan	nan	nan	nan	nan	nan	nan	nan	nan	nan	nan	nan	nan	nan	nan	nan	nan	nan	nan	nan	nan	nan	nan	nan	nan	nan
-0.0340176	208.744	nan	nan	nan	nan	nan	nan	nan	nan	nan	nan	nan	nan	nan	nan	nan	nan	nan	nan	nan	nan	nan	nan	nan	nan	nan	nan	nan	nan	nan	nan	nan	nan	nan	nan	nan	nan	nan	nan	nan	nan	nan	nan	nan	nan	nan	nan	nan	nan
-0.0316716	209.164	nan	nan	nan	nan	nan	nan	nan	nan	nan	nan	nan	nan	nan	nan	nan	nan	nan	nan	nan	nan	nan	nan	nan	nan	nan	nan	nan	nan	nan	nan	nan	nan	nan	nan	nan	nan	nan	nan	nan	nan	nan	nan	nan	nan	nan	nan	nan	nan
-0.0293255	209.584	nan	nan	nan	nan	nan	nan	nan	nan	nan	nan	nan	nan	nan	nan	nan	nan	nan	nan	nan	nan	nan	nan	nan	nan	nan	nan	nan	nan	nan	nan	nan	nan	nan	nan	nan	nan	nan	nan	nan	nan	nan	nan	nan	nan	nan	nan	nan	nan
-0.0269795	210.004	nan	nan	nan	nan	nan	nan	nan	nan	nan	nan	nan	nan	nan	nan	nan	nan	nan	nan	nan	nan	nan	nan	nan	nan	nan	nan	nan	nan	nan	nan	nan	nan	nan	nan	nan	nan	nan	nan	nan	nan	nan	nan	nan	nan	nan	nan	nan	nan
-0.0246334	210.424	nan	nan	nan	nan	nan	nan	nan	nan	nan	nan	nan	nan	nan	nan	nan	nan	nan	nan	nan	nan	nan	nan	nan	nan	nan	nan	nan	nan	nan	nan	nan	nan	nan	nan	nan	nan	nan	nan	nan	nan	nan	nan	nan	nan	nan	nan	nan	nan
-0.0222874	210.844	nan	nan	nan	nan	nan	nan	nan	nan	nan	nan	nan	nan	nan	nan	nan	nan	nan	nan	nan	nan	nan	nan	nan	nan	nan	nan	nan	nan	nan	nan	nan	nan	nan	nan	nan	nan	nan	nan	nan	nan	nan	nan	nan	nan	nan	nan	nan	nan
-0.0199413	211.264	nan	nan	nan	nan	nan	nan	nan	nan	nan	nan	nan	nan	nan	nan	nan	nan	nan	nan	nan	nan	nan	nan	nan	nan	nan	nan	nan	nan	nan	nan	nan	nan	nan	nan	nan	nan	nan	nan	nan	nan	nan	nan	nan	nan	nan	nan	nan	nan
-0.0175953	211.684	nan	nan	nan	nan	nan	nan	nan	nan	nan	nan	nan	nan	nan	nan	nan	nan	nan	nan	nan	nan	nan	nan	nan	nan	nan	nan	nan	nan	nan	nan	nan	nan	nan	nan	nan	nan	nan	nan	nan	nan	nan	nan	nan	nan	nan	nan	nan	nan
-0.0152493	212.104	nan	nan	nan	nan	nan	nan	nan	nan	nan	nan	nan	nan	nan	nan	nan	nan	nan	nan	nan	nan	nan	nan	nan	nan	nan	nan	nan	nan	nan	nan	nan	nan	nan	nan	nan	nan	nan	nan	nan	nan	nan	nan	nan	nan	nan	nan	nan	nan
-0.0129032	212.524	nan	nan	nan	nan	nan	nan	nan	nan	nan	nan	nan	nan	nan	nan	nan	nan	nan	nan	nan	nan	nan	nan	nan	nan	nan	nan	nan	nan	nan	nan	nan	nan	nan	nan	nan	nan	nan	nan	nan	nan	nan	nan	nan	nan	nan	nan	nan	nan
-0.0105572	212.944	nan	nan	nan	nan	nan	nan	nan	nan	nan	nan	nan	nan	nan	nan	nan	nan	nan	nan	nan	nan	nan	nan	nan	nan	nan	nan	nan	nan	nan	nan	nan	nan	nan	nan	nan	nan	nan	nan	nan	nan	nan	nan	nan	nan	nan	nan	nan	nan
-0.00821114	213.364	nan	nan	nan	nan	nan	nan	nan	nan	nan	nan	nan	nan	nan	nan	nan	nan	nan	nan	nan	nan	nan	nan	nan	nan	nan	nan	nan	nan	nan	nan	nan	nan	nan	nan	nan	nan	nan	nan	nan	nan	nan	nan	nan	nan	nan	nan	nan	nan
-0.0058651	213.784	nan	nan	nan	nan	nan	nan	nan	nan	nan	nan	nan	nan	nan	nan	nan	nan	nan	nan	nan	nan	nan	nan	nan	nan	nan	nan	nan	nan	nan	nan	nan	nan	nan	nan	nan	nan	nan	nan	nan	nan	nan	nan	nan	nan	nan	nan	nan	nan
-0.00351906	214.204	nan	nan	nan	nan	nan	nan	nan	nan	nan	nan	nan	nan	nan	nan	nan	nan	nan	nan	nan	nan	nan	nan	nan	nan	nan	nan	nan	nan	nan	nan	nan	nan	nan	nan	nan	nan	nan	nan	nan	nan	nan	nan	nan	nan	nan	nan	nan	nan
-0.00117302	214.624	nan	nan	nan	nan	nan	nan	nan	nan	nan	nan	nan	nan	nan	nan	nan	nan	nan	nan	nan	nan	nan	nan	nan	nan	nan	nan	nan	nan	nan	nan	nan	nan	nan	nan	nan	nan	nan	nan	nan	nan	nan	nan	nan	nan	nan	nan	nan	nan
0.00117302	215.044	nan	nan	nan	nan	nan	nan	nan	nan	nan	nan	nan	nan	nan	nan	nan	nan	nan	nan	nan	nan	nan	nan	nan	nan	nan	nan	nan	nan	nan	nan	nan	nan	nan	nan	nan	nan	nan	nan	nan	nan	nan	nan	nan	nan	nan	nan	nan	nan
0.00351906	215.464	nan	nan	nan	nan	nan	nan	nan	nan	nan	nan	nan	nan	nan	nan	nan	nan	nan	nan	nan	nan	nan	nan	nan	nan	nan	nan	nan	nan	nan	nan	nan	nan	nan	nan	nan	nan	nan	nan	nan	nan	nan	nan	nan	nan	nan	nan	nan	nan
0.0058651	215.884	nan	nan	nan	nan	nan	nan	nan	nan	nan	nan	nan	nan	nan	nan	nan	nan	nan	nan	nan	nan	nan	nan	nan	nan	nan	nan	nan	nan	nan	nan	nan	nan	nan	nan	nan	nan	nan	nan	nan	nan	nan	nan	nan	nan	nan	nan	nan	nan
0.00821114	216.304	nan	nan	nan	nan	nan	nan	nan	nan	nan	nan	nan	nan	nan	nan	nan	nan	nan	nan	nan	nan	nan	nan	nan	nan	nan	nan	nan	nan	nan	nan	nan	nan	nan	nan	nan	nan	nan	nan	nan	nan	nan	nan	nan	nan	nan	nan	nan	nan
0.0105572	216.724	nan	nan	nan	nan	nan	nan	nan	nan	nan	nan	nan	nan	nan	nan	nan	nan	nan	nan	nan	nan	nan	nan	nan	nan	nan	nan	nan	nan	nan	nan	nan	nan	nan	nan	nan	nan	nan	nan	nan	nan	nan	nan	nan	nan	nan	nan	nan	nan
0.0129032	217.144	nan	nan	nan	nan	nan	nan	nan	nan	nan	nan	nan	nan	nan	nan	nan	nan	nan	nan	nan	nan	nan	nan	nan	nan	nan	nan	nan	nan	nan	nan	nan	nan	nan	nan	nan	nan	nan	nan	nan	nan	nan	nan	nan	nan	nan	nan	nan	nan
0.0152493	217.564	nan	nan	nan	nan	nan	nan	nan	nan	nan	nan	nan	nan	nan	nan	nan	nan	nan	nan	nan	nan	nan	nan	nan	nan	nan	nan	nan	nan	nan	nan	nan	nan	nan	nan	nan	nan	nan	nan	nan	nan	nan	nan	nan	nan	nan	nan	nan	nan
0.0175953	217.984	nan	nan	nan	nan	nan	nan	nan	nan	nan	nan	nan	nan	nan	nan	nan	nan	nan	nan	nan	nan	nan	nan	nan	nan	nan	nan	nan	nan	nan	nan	nan	nan	nan	nan	nan	nan	nan	nan	nan	nan	nan	nan	nan	nan	nan	nan	nan	nan
0.0199413	218.404	nan	nan	nan	nan	nan	nan	nan	nan	nan	nan	nan	nan	nan	nan	nan	nan	nan	nan	nan	nan	nan	nan	nan	nan	nan	nan	nan	nan	nan	nan	nan	nan	nan	nan	nan	nan	nan	nan	nan	nan	nan	nan	nan	nan	nan	nan	nan	nan
0.0222874	218.824	nan	nan	nan	nan	nan	nan	nan	nan	nan	nan	nan	nan	nan	nan	nan	nan	nan	nan	nan	nan	nan	nan	nan	nan	nan	nan	nan	nan	nan	nan	nan	nan	nan	nan	nan	nan	nan	nan	nan	nan	nan	nan	nan	nan	nan	nan	nan	nan
0.0246334	219.244	nan	nan	nan	nan	nan	nan	nan	nan	nan	nan	nan	nan	nan	nan	nan	nan	nan	nan	nan	nan	nan	nan	nan	nan	nan	nan	nan	nan	nan	nan	nan	nan	nan	nan	nan	nan	nan	nan	nan	nan	nan	nan	nan	nan	nan	nan	nan	nan
0.0269795	219.664	nan	nan	nan	nan	nan	nan	nan	nan	nan	nan	nan	nan	nan	nan	nan	nan	nan	nan	nan	nan	nan	nan	nan	nan	nan	nan	nan	nan	nan	nan	nan	nan	nan	nan	nan	nan	nan	nan	nan	nan	nan	nan	nan	nan	nan	nan	nan	nan
0.0293255	220.084	nan	nan	nan	nan	nan	nan	nan	nan	nan	nan	nan	nan	nan	nan	nan	nan	nan	nan	nan	nan	nan	nan	nan	nan	nan	nan	nan	nan	nan	nan	nan	nan	nan	nan	nan	nan	nan	nan	nan	nan	nan	nan	nan	nan	nan	nan	nan	nan
0.0316716	220.504	nan	nan	nan	nan	nan	nan	nan	nan	nan	nan	nan	nan	nan	nan	nan	nan	nan	nan	nan	nan	nan	nan	nan	nan	nan	nan	nan	nan	nan	nan	nan	nan	nan	nan	nan	nan	nan	nan	nan	nan	nan	nan	nan	nan	nan	nan	nan	nan
0.0340176	220.924	nan	nan	nan	nan	nan	nan	nan	nan	nan	nan	nan	nan	nan	nan	nan	nan	nan	nan	nan	nan	nan	nan	nan	nan	nan	nan	nan	nan	nan	nan	nan	nan	nan	nan	nan	nan	nan	nan	nan	nan	nan	nan	nan	nan	nan	nan	nan	nan
0.0363636	221.344	nan	nan	nan	nan	nan	nan	nan	nan	nan	nan	nan	nan	nan	nan	nan	nan	nan	nan	nan	nan	nan	nan	nan	nan	nan	nan	nan	nan	nan	nan	nan	nan	nan	nan	nan	nan	nan	nan	nan	nan	nan	nan	nan	nan	nan	nan	nan	nan
0.0387097	221.764	nan	nan	nan	nan	nan	nan	nan	nan	nan	nan	nan	nan	nan	nan	nan	nan	nan	nan	nan	nan	nan	nan	nan	nan	nan	nan	nan	nan	nan	nan	nan	nan	nan	nan	nan	nan	nan	nan	nan	nan	nan	nan	nan	nan	nan	nan	nan	nan
0.0410557	222.184	nan	nan	nan	nan	nan	nan	nan	nan	nan	nan	nan	nan	nan	nan	nan	nan	nan	nan	nan	nan	nan	nan	nan	nan	nan	nan	nan	nan	nan	nan	nan	nan	nan	nan	nan	nan	nan	nan	nan	nan	nan	nan	nan	nan	nan	nan	nan	nan
0.0434018	222.604	nan	nan	nan	nan	nan	nan	nan	nan	nan	nan	nan	nan	nan	nan	nan	nan	nan	nan	nan	nan	nan	nan	nan	nan	nan	nan	nan	nan	nan	nan	nan	nan	nan	nan	nan	nan	nan	nan	nan	nan	nan	nan	nan	nan	nan	nan	nan	nan
0.0457478	223.024	nan	nan	nan	nan	nan	nan	nan	nan	nan	nan	nan	nan	nan	nan	nan	nan	nan	nan	nan	nan	nan	nan	nan	nan	nan	nan	nan	nan	nan	nan	nan	nan	nan	nan	nan	nan	nan	nan	nan	nan	nan	nan	nan	nan	nan	nan	nan	nan
0.0480938	223.444	nan	nan	nan	nan	nan	nan	nan	nan	nan	nan	nan	nan	nan	nan	nan	nan	nan	nan	nan	nan	nan	nan	nan	nan	nan	nan	nan	nan	nan	nan	nan	nan	nan	nan	nan	nan	nan	nan	nan	nan	nan	nan	nan	nan	nan	nan	nan	nan
0.0504399	223.864	nan	nan	nan	nan	nan	nan	nan	nan	nan	nan	nan	nan	nan	nan	nan	nan	nan	nan	nan	nan	nan	nan	nan	nan	nan	nan	nan	nan	nan	nan	nan	nan	nan	nan	nan	nan	nan	nan	nan	nan	nan	nan	nan	nan	nan	nan	nan	nan
0.0527859	224.284	nan	nan	nan	nan	nan	nan	nan	nan	nan	nan	nan	nan	nan	nan	nan	nan	nan	nan	nan	nan	nan	nan	nan	nan	nan	nan	nan	nan	nan	nan	nan	nan	nan	nan	nan	nan	nan	nan	nan	nan	nan	nan	nan	nan	nan	nan	nan	nan
0.055132	224.704	nan	nan	nan	nan	nan	nan	nan	nan	nan	nan	nan	nan	nan	nan	nan	nan	nan	nan	nan	nan	nan	nan	nan	nan	nan	nan	nan	nan	nan	nan	nan	nan	nan	nan	nan	nan	nan	nan	nan	nan	nan	nan	nan	nan	nan	nan	nan	nan
0.057478	225.124	nan	nan	nan	nan	nan	nan	nan	nan	nan	nan	nan	nan	nan	nan	nan	nan	nan	nan	nan	nan	nan	nan	nan	nan	nan	nan	nan	nan	nan	nan	nan	nan	nan	nan	nan	nan	nan	nan	nan	nan	nan	nan	nan	nan	nan	nan	nan	nan
0.059824	225.544	nan	nan	nan	nan	nan	nan	nan	nan	nan	nan	nan	nan	nan	nan	nan	nan	nan	nan	nan	nan	nan	nan	nan	nan	nan	nan	nan	nan	nan	nan	nan	nan	nan	nan	nan	nan	nan	nan	nan	nan	nan	nan	nan	nan	nan	nan	nan	nan
0.0621701	225.964	nan	nan	nan	nan	nan	nan	nan	nan	nan	nan	nan	nan	nan	nan	nan	nan	nan	nan	nan	nan	nan	nan	nan	nan	nan	nan	nan	nan	nan	nan	nan	nan	nan	nan	nan	nan	nan	nan	nan	nan	nan	nan	nan	nan	nan	nan	nan	nan
0.0645161	226.384	nan	nan	nan	nan	nan	nan	nan	nan	nan	nan	nan	nan	nan	nan	nan	nan	nan	nan	nan	nan	nan	nan	nan	nan	nan	nan	nan	nan	nan	nan	nan	nan	nan	nan	nan	nan	nan	nan	nan	nan	nan	nan	nan	nan	nan	nan	nan	nan
0.0668622	226.804	nan	nan	nan	nan	nan	nan	nan	nan	nan	nan	nan	nan	nan	nan	nan	nan	nan	nan	nan	nan	nan	nan	nan	nan	nan	nan	nan	nan	nan	nan	nan	nan	nan	nan	nan	nan	nan	nan	nan	nan	nan	nan	nan	nan	nan	nan	nan	nan
0.0692082	227.224	nan	nan	nan	nan	nan	nan	nan	nan	nan	nan	nan	nan	nan	nan	nan	nan	nan	nan	nan	nan	nan	nan	nan	nan	nan	nan	nan	nan	nan	nan	nan	nan	nan	nan	nan	nan	nan	nan	nan	nan	nan	nan	nan	nan	nan	nan	nan	nan
0.0715543	227.644	nan	nan	nan	nan	nan	nan	nan	nan	nan	nan	nan	nan	nan	nan	nan	nan	nan	nan	nan	nan	nan	nan	nan	nan	nan	nan	nan	nan	nan	nan	nan	nan	nan	nan	nan	nan	nan	nan	nan	nan	nan	nan	nan	nan	nan	nan	nan	nan
0.0739003	228.064	nan	nan	nan	nan	nan	nan	nan	nan	nan	nan	nan	nan	nan	nan	nan	nan	nan	nan	nan	nan	nan	nan	nan	nan	nan	nan	nan	nan	nan	nan	nan	nan	nan	nan	nan	nan	nan	nan	nan	nan	nan	nan	nan	nan	nan	nan	nan	nan
0.0762463	228.484	nan	nan	nan	nan	nan	nan	nan	nan	nan	nan	nan	nan	nan	nan	nan	nan	nan	nan	nan	nan	nan	nan	nan	nan	nan	nan	nan	nan	nan	nan	nan	nan	nan	nan	nan	nan	nan	nan	nan	nan	nan	nan	nan	nan	nan	nan	nan	nan
0.0785924	228.904	nan	nan	nan	nan	nan	nan	nan	nan	nan	nan	nan	nan	nan	nan	nan	nan	nan	nan	nan	nan	nan	nan	nan	nan	nan	nan	nan	nan	nan	nan	nan	nan	nan	nan	nan	nan	nan	nan	nan	nan	nan	nan	nan	nan	nan	nan	nan	nan
0.0809384	229.324	nan	nan	nan	nan	nan	nan	nan	nan	nan	nan	nan	nan	nan	nan	nan	nan	nan	nan	nan	nan	nan	nan	nan	nan	nan	nan	nan	nan	nan	nan	nan	nan	nan	nan	nan	nan	nan	nan	nan	nan	nan	nan	nan	nan	nan	nan	nan	nan
0.0832845	229.744	nan	nan	nan	nan	nan	nan	nan	nan	nan	nan	nan	nan	nan	nan	nan	nan	nan	nan	nan	nan	nan	nan	nan	nan	nan	nan	nan	nan	nan	nan	nan	nan	nan	nan	nan	nan	nan	nan	nan	nan	nan	nan	nan	nan	nan	nan	nan	nan
0.0856305	230.164	nan	nan	nan	nan	nan	nan	nan	nan	nan	nan	nan	nan	nan	nan	nan	nan	nan	nan	nan	nan	nan	nan	nan	nan	nan	nan	nan	nan	nan	nan	nan	nan	nan	nan	nan	nan	nan	nan	nan	nan	nan	nan	nan	nan	nan	nan	nan	nan
0.0879765	230.584	nan	nan	nan	nan	nan	nan	nan	nan	nan	nan	nan	nan	nan	nan	nan	nan	nan	nan	nan	nan	nan	nan	nan	nan	nan	nan	nan	nan	nan	nan	nan	nan	nan	nan	nan	nan	nan	nan	nan	nan	nan	nan	nan	nan	nan	nan	nan	nan
0.0903226	231.004	nan	nan	nan	nan	nan	nan	nan	nan	nan	nan	nan	nan	nan	nan	nan	nan	nan	nan	nan	nan	nan	nan	nan	nan	nan	nan	nan	nan	nan	nan	nan	nan	nan	nan	nan	nan	nan	nan	nan	nan	nan	nan	nan	nan	nan	nan	nan	nan
0.0926686	231.424	nan	nan	nan	nan	nan	nan	nan	nan	nan	nan	nan	nan	nan	nan	nan	nan	nan	nan	nan	nan	nan	nan	nan	nan	nan	nan	nan	nan	nan	nan	nan	nan	nan	nan	nan	nan	nan	nan	nan	nan	nan	nan	nan	nan	nan	nan	nan	nan
0.0950147	231.844	nan	nan	nan	nan	nan	nan	nan	nan	nan	nan	nan	nan	nan	nan	nan	nan	nan	nan	nan	nan	nan	nan	nan	nan	nan	nan	nan	nan	nan	nan	nan	nan	nan	nan	nan	nan	nan	nan	nan	nan	nan	nan	nan	nan	nan	nan	nan	nan
0.0973607	232.264	nan	nan	nan	nan	nan	nan	nan	nan	nan	nan	nan	nan	nan	nan	nan	nan	nan	nan	nan	nan	nan	nan	nan	nan	nan	nan	nan	nan	nan	nan	nan	nan	nan	nan	nan	nan	nan	nan	nan	nan	nan	nan	nan	nan	nan	nan	nan	nan
0.0997067	232.684	nan	nan	nan	nan	nan	nan	nan	nan	nan	nan	nan	nan	nan	nan	nan	nan	nan	nan	nan	nan	nan	nan	nan	nan	nan	nan	nan	nan	nan	nan	nan	nan	nan	nan	nan	nan	nan	nan	nan	nan	nan	nan	nan	nan	nan	nan	nan	nan
0.102053	233.104	nan	nan	nan	nan	nan	nan	nan	nan	nan	nan	nan	nan	nan	nan	nan	nan	nan	nan	nan	nan	nan	nan	nan	nan	nan	nan	nan	nan	nan	nan	nan	nan	nan	nan	nan	nan	nan	nan	nan	nan	nan	nan	nan	nan	nan	nan	nan	nan
0.104399	233.524	nan	nan	nan	nan	nan	nan	nan	nan	nan	nan	nan	nan	nan	nan	nan	nan	nan	nan	nan	nan	nan	nan	nan	nan	nan	nan	nan	nan	nan	nan	nan	nan	nan	nan	nan	nan	nan	nan	nan	nan	nan	nan	nan	nan	nan	nan	nan	nan
0.106745	233.944	nan	nan	nan	nan	nan	nan	nan	nan	nan	nan	nan	nan	nan	nan	nan	nan	nan	nan	nan	nan	nan	nan	nan	nan	nan	nan	nan	nan	nan	nan	nan	nan	nan	nan	nan	nan	nan	nan	nan	nan	nan	nan	nan	nan	nan	nan	nan	nan
0.109091	234.364	nan	nan	nan	nan	nan	nan	nan	nan	nan	nan	nan	nan	nan	nan	nan	nan	nan	nan	nan	nan	nan	nan	nan	nan	nan	nan	nan	nan	nan	nan	nan	nan	nan	nan	nan	nan	nan	nan	nan	nan	nan	nan	nan	nan	nan	nan	nan	nan
0.111437	234.784	nan	nan	nan	nan	nan	nan	nan	nan	nan	nan	nan	nan	nan	nan	nan	nan	nan	nan	nan	nan	nan	nan	nan	nan	nan	nan	nan	nan	nan	nan	nan	nan	nan	nan	nan	nan	nan	nan	nan	nan	nan	nan	nan	nan	nan	nan	nan	nan
0.113783	235.204	nan	nan	nan	nan	nan	nan	nan	nan	nan	nan	nan	nan	nan	nan	nan	nan	nan	nan	nan	nan	nan	nan	nan	nan	nan	nan	nan	nan	nan	nan	nan	nan	nan	nan	nan	nan	nan	nan	nan	nan	nan	nan	nan	nan	nan	nan	nan	nan
0.116129	235.624	nan	nan	nan	nan	nan	nan	nan	nan	nan	nan	nan	nan	nan	nan	nan	nan	nan	nan	nan	nan	nan	nan	nan	nan	nan	nan	nan	nan	nan	nan	nan	nan	nan	nan	nan	nan	nan	nan	nan	nan	nan	nan	nan	nan	nan	nan	nan	nan
0.118475	236.044	nan	nan	nan	nan	nan	nan	nan	nan	nan	nan	nan	nan	nan	nan	nan	nan	nan	nan	nan	nan	nan	nan	nan	nan	nan	nan	nan	nan	nan	nan	nan	nan	nan	nan	nan	nan	nan	nan	nan	nan	nan	nan	nan	nan	nan	nan	nan	nan
0.120821	236.464	nan	nan	nan	nan	nan	nan	nan	nan	nan	nan	nan	nan	nan	nan	nan	nan	nan	nan	nan	nan	nan	nan	nan	nan	nan	nan	nan	nan	nan	nan	nan	nan	nan	nan	nan	nan	nan	nan	nan	nan	nan	nan	nan	nan	nan	nan	nan	nan
0.123167	236.884	nan	nan	nan	nan	nan	nan	nan	nan	nan	nan	nan	nan	nan	nan	nan	nan	nan	nan	nan	nan	nan	nan	nan	nan	nan	nan	nan	nan	nan	nan	nan	nan	nan	nan	nan	nan	nan	nan	nan	nan	nan	nan	nan	nan	nan	nan	nan	nan
0.125513	237.304	nan	nan	nan	nan	nan	nan	nan	nan	nan	nan	nan	nan	nan	nan	nan	nan	nan	nan	nan	nan	nan	nan	nan	nan	nan	nan	nan	nan	nan	nan	nan	nan	nan	nan	nan	nan	nan	nan	nan	nan	nan	nan	nan	nan	nan	nan	nan	nan
0.127859	237.724	nan	nan	nan	nan	nan	nan	nan	nan	nan	nan	nan	nan	nan	nan	nan	nan	nan	nan	nan	nan	nan	nan	nan	nan	nan	nan	nan	nan	nan	nan	nan	nan	nan	nan	nan	nan	nan	nan	nan	nan	nan	nan	nan	nan	nan	nan	nan	nan
0.130205	238.144	nan	nan	nan	nan	nan	nan	nan	nan	nan	nan	nan	nan	nan	nan	nan	nan	nan	nan	nan	nan	nan	nan	nan	nan	nan	nan	nan	nan	nan	nan	nan	nan	nan	nan	nan	nan	nan	nan	nan	nan	nan	nan	nan	nan	nan	nan	nan	nan
0.132551	238.564	nan	nan	nan	nan	nan	nan	nan	nan	nan	nan	nan	nan	nan	nan	nan	nan	nan	nan	nan	nan	nan	nan	nan	nan	nan	nan	nan	nan	nan	nan	nan	nan	nan	nan	nan	nan	nan	nan	nan	nan	nan	nan	nan	nan	nan	nan	nan	nan
0.134897	238.984	nan	nan	nan	nan	nan	nan	nan	nan	nan	nan	nan	nan	nan	nan	nan	nan	nan	nan	nan	nan	nan	nan	nan	nan	nan	nan	nan	nan	nan	nan	nan	nan	nan	nan	nan	nan	nan	nan	nan	nan	nan	nan	nan	nan	nan	nan	nan	nan
0.137243	239.404	nan	nan	nan	nan	nan	nan	nan	nan	nan	nan	nan	nan	nan	nan	nan	nan	nan	nan	nan	nan	nan	nan	nan	nan	nan	nan	nan	nan	nan	nan	nan	nan	nan	nan	nan	nan	nan	nan	nan	nan	nan	nan	nan	nan	nan	nan	nan	nan
0.139589	239.824	nan	nan	nan	nan	nan	nan	nan	nan	nan	nan	nan	nan	nan	nan	nan	nan	nan	nan	nan	nan	nan	nan	nan	nan	nan	nan	nan	nan	nan	nan	nan	nan	nan	nan	nan	nan	nan	nan	nan	nan	nan	nan	nan	nan	nan	nan	nan	nan
0.141935	240.244	nan	nan	nan	nan	nan	nan	nan	nan	nan	nan	nan	nan	nan	nan	nan	nan	nan	nan	nan	nan	nan	nan	nan	nan	nan	nan	nan	nan	nan	nan	nan	nan	nan	nan	nan	nan	nan	nan	nan	nan	nan	nan	nan	nan	nan	nan	nan	nan
0.144282	240.664	nan	nan	nan	nan	nan	nan	nan	nan	nan	nan	nan	nan	nan	nan	nan	nan	nan	nan	nan	nan	nan	nan	nan	nan	nan	nan	nan	nan	nan	nan	nan	nan	nan	nan	nan	nan	nan	nan	nan	nan	nan	nan	nan	nan	nan	nan	nan	nan
0.146628	241.084	nan	nan	nan	nan	nan	nan	nan	nan	nan	nan	nan	nan	nan	nan	nan	nan	nan	nan	nan	nan	nan	nan	nan	nan	nan	nan	nan	nan	nan	nan	nan	nan	nan	nan	nan	nan	nan	nan	nan	nan	nan	nan	nan	nan	nan	nan	nan	nan
0.148974	241.504	nan	nan	nan	nan	nan	nan	nan	nan	nan	nan	nan	nan	nan	nan	nan	nan	nan	nan	nan	nan	nan	nan	nan	nan	nan	nan	nan	nan	nan	nan	nan	nan	nan	nan	nan	nan	nan	nan	nan	nan	nan	nan	nan	nan	nan	nan	nan	nan
0.15132	241.924	nan	nan	nan	nan	nan	nan	nan	nan	nan	nan	nan	nan	nan	nan	nan	nan	nan	nan	nan	nan	nan	nan	nan	nan	nan	nan	nan	nan	nan	nan	nan	nan	nan	nan	nan	nan	nan	nan	nan	nan	nan	nan	nan	nan	nan	nan	nan	nan
0.153666	242.344	nan	nan	nan	nan	nan	nan	nan	nan	nan	nan	nan	nan	nan	nan	nan	nan	nan	nan	nan	nan	nan	nan	nan	nan	nan	nan	nan	nan	nan	nan	nan	nan	nan	nan	nan	nan	nan	nan	nan	nan	nan	nan	nan	nan	nan	nan	nan	nan
0.156012	242.764	nan	nan	nan	nan	nan	nan	nan	nan	nan	nan	nan	nan	nan	nan	nan	nan	nan	nan	nan	nan	nan	nan	nan	nan	nan	nan	nan	nan	nan	nan	nan	nan	nan	nan	nan	nan	nan	nan	nan	nan	nan	nan	nan	nan	nan	nan	nan	nan
0.158358	243.184	nan	nan	nan	nan	nan	nan	nan	nan	nan	nan	nan	nan	nan	nan	nan	nan	nan	nan	nan	nan	nan	nan	nan	nan	nan	nan	nan	nan	nan	nan	nan	nan	nan	nan	nan	nan	nan	nan	nan	nan	nan	nan	nan	nan	nan	nan	nan	nan
0.160704	243.604	nan	nan	nan	nan	nan	nan	nan	nan	nan	nan	nan	nan	nan	nan	nan	nan	nan	nan	nan	nan	nan	nan	nan	nan	nan	nan	nan	nan	nan	nan	nan	nan	nan	nan	nan	nan	nan	nan	nan	nan	nan	nan	nan	nan	nan	nan	nan	nan
0.16305	244.024	nan	nan	nan	nan	nan	nan	nan	nan	nan	nan	nan	nan	nan	nan	nan	nan	nan	nan	nan	nan	nan	nan	nan	nan	nan	nan	nan	nan	nan	nan	nan	nan	nan	nan	nan	nan	nan	nan	nan	nan	nan	nan	nan	nan	nan	nan	nan	nan
0.165396	244.444	nan	nan	nan	nan	nan	nan	nan	nan	nan	nan	nan	nan	nan	nan	nan	nan	nan	nan	nan	nan	nan	nan	nan	nan	nan	nan	nan	nan	nan	nan	nan	nan	nan	nan	nan	nan	nan	nan	nan	nan	nan	nan	nan	nan	nan	nan	nan	nan
0.167742	244.864	nan	nan	nan	nan	nan	nan	nan	nan	nan	nan	nan	nan	nan	nan	nan	nan	nan	nan	nan	nan	nan	nan	nan	nan	nan	nan	nan	nan	nan	nan	nan	nan	nan	nan	nan	nan	nan	nan	nan	nan	nan	nan	nan	nan	nan	nan	nan	nan
0.170088	245.284	nan	nan	nan	nan	nan	nan	nan	nan	nan	nan	nan	nan	nan	nan	nan	nan	nan	nan	nan	nan	nan	nan	nan	nan	nan	nan	nan	nan	nan	nan	nan	nan	nan	nan	nan	nan	nan	nan	nan	nan	nan	nan	nan	nan	nan	nan	nan	nan
0.172434	245.704	nan	nan	nan	nan	nan	nan	nan	nan	nan	nan	nan	nan	nan	nan	nan	nan	nan	nan	nan	nan	nan	nan	nan	nan	nan	nan	nan	nan	nan	nan	nan	nan	nan	nan	nan	nan	nan	nan	nan	nan	nan	nan	nan	nan	nan	nan	nan	nan
0.17478	246.124	nan	nan	nan	nan	nan	nan	nan	nan	nan	nan	nan	nan	nan	nan	nan	nan	nan	nan	nan	nan	nan	nan	nan	nan	nan	nan	nan	nan	nan	nan	nan	nan	nan	nan	nan	nan	nan	nan	nan	nan	nan	nan	nan	nan	nan	nan	nan	nan
0.177126	246.544	nan	nan	nan	nan	nan	nan	nan	nan	nan	nan	nan	nan	nan	nan	nan	nan	nan	nan	nan	nan	nan	nan	nan	nan	nan	nan	nan	nan	nan	nan	nan	nan	nan	nan	nan	nan	nan	nan	nan	nan	nan	nan	nan	nan	nan	nan	nan	nan
0.179472	246.964	nan	nan	nan	nan	nan	nan	nan	nan	nan	nan	nan	nan	nan	nan	nan	nan	nan	nan	nan	nan	nan	nan	nan	nan	nan	nan	nan	nan	nan	nan	nan	nan	nan	nan	nan	nan	nan	nan	nan	nan	nan	nan	nan	nan	nan	nan	nan	nan
0.181818	247.384	nan	nan	nan	nan	nan	nan	nan	nan	nan	nan	nan	nan	nan	nan	nan	nan	nan	nan	nan	nan	nan	nan	nan	nan	nan	nan	nan	nan	nan	nan	nan	nan	nan	nan	nan	nan	nan	nan	nan	nan	nan	nan	nan	nan	nan	nan	nan	nan
0.184164	247.804	nan	nan	nan	nan	nan	nan	nan	nan	nan	nan	nan	nan	nan	nan	nan	nan	nan	nan	nan	nan	nan	nan	nan	nan	nan	nan	nan	nan	nan	nan	nan	nan	nan	nan	nan	nan	nan	nan	nan	nan	nan	nan	nan	nan	nan	nan	nan	nan
0.18651	248.224	nan	nan	nan	nan	nan	nan	nan	nan	nan	nan	nan	nan	nan	nan	nan	nan	nan	nan	nan	nan	nan	nan	nan	nan	nan	nan	nan	nan	nan	nan	nan	nan	nan	nan	nan	nan	nan	nan	nan	nan	nan	nan	nan	nan	nan	nan	nan	nan
0.188856	248.644	nan	nan	nan	nan	nan	nan	nan	nan	nan	nan	nan	nan	nan	nan	nan	nan	nan	nan	nan	nan	nan	nan	nan	nan	nan	nan	nan	nan	nan	nan	nan	nan	nan	nan	nan	nan	nan	nan	nan	nan	nan	nan	nan	nan	nan	nan	nan	nan
0.191202	249.064	nan	nan	nan	nan	nan	nan	nan	nan	nan	nan	nan	nan	nan	nan	nan	nan	nan	nan	nan	nan	nan	nan	nan	nan	nan	nan	nan	nan	nan	nan	nan	nan	nan	nan	nan	nan	nan	nan	nan	nan	nan	nan	nan	nan	nan	nan	nan	nan
0.193548	249.484	nan	nan	nan	nan	nan	nan	nan	nan	nan	nan	nan	nan	nan	nan	nan	nan	nan	nan	nan	nan	nan	nan	nan	nan	nan	nan	nan	nan	nan	nan	nan	nan	nan	nan	nan	nan	nan	nan	nan	nan	nan	nan	nan	nan	nan	nan	nan	nan
0.195894	249.904	nan	nan	nan	nan	nan	nan	nan	nan	nan	nan	nan	nan	nan	nan	nan	nan	nan	nan	nan	nan	nan	nan	nan	nan	nan	nan	nan	nan	nan	nan	nan	nan	nan	nan	nan	nan	nan	nan	nan	nan	nan	nan	nan	nan	nan	nan	nan	nan
0.19824	250.324	nan	nan	nan	nan	nan	nan	nan	nan	nan	nan	nan	nan	nan	nan	nan	nan	nan	nan	nan	nan	nan	nan	nan	nan	nan	nan	nan	nan	nan	nan	nan	nan	nan	nan	nan	nan	nan	nan	nan	nan	nan	nan	nan	nan	nan	nan	nan	nan
0.200587	250.744	nan	nan	nan	nan	nan	nan	nan	nan	nan	nan	nan	nan	nan	nan	nan	nan	nan	nan	nan	nan	nan	nan	nan	nan	nan	nan	nan	nan	nan	nan	nan	nan	nan	nan	nan	nan	nan	nan	nan	nan	nan	nan	nan	nan	nan	nan	nan	nan
0.202933	251.164	nan	nan	nan	nan	nan	nan	nan	nan	nan	nan	nan	nan	nan	nan	nan	nan	nan	nan	nan	nan	nan	nan	nan	nan	nan	nan	nan	nan	nan	nan	nan	nan	nan	nan	nan	nan	nan	nan	nan	nan	nan	nan	nan	nan	nan	nan	nan	nan
0.205279	251.584	nan	nan	nan	nan	nan	nan	nan	nan	nan	nan	nan	nan	nan	nan	nan	nan	nan	nan	nan	nan	nan	nan	nan	nan	nan	nan	nan	nan	nan	nan	nan	nan	nan	nan	nan	nan	nan	nan	nan	nan	nan	nan	nan	nan	nan	nan	nan	nan
0.207625	252.004	nan	nan	nan	nan	nan	nan	nan	nan	nan	nan	nan	nan	nan	nan	nan	nan	nan	nan	nan	nan	nan	nan	nan	nan	nan	nan	nan	nan	nan	nan	nan	nan	nan	nan	nan	nan	nan	nan	nan	nan	nan	nan	nan	nan	nan	nan	nan	nan
0.209971	252.424	nan	nan	nan	nan	nan	nan	nan	nan	nan	nan	nan	nan	nan	nan	nan	nan	nan	nan	nan	nan	nan	nan	nan	nan	nan	nan	nan	nan	nan	nan	nan	nan	nan	nan	nan	nan	nan	nan	nan	nan	nan	nan	nan	nan	nan	nan	nan	nan
0.212317	252.844	nan	nan	nan	nan	nan	nan	nan	nan	nan	nan	nan	nan	nan	nan	nan	nan	nan	nan	nan	nan	nan	nan	nan	nan	nan	nan	nan	nan	nan	nan	nan	nan	nan	nan	nan	nan	nan	nan	nan	nan	nan	nan	nan	nan	nan	nan	nan	nan
0.214663	253.264	nan	nan	nan	nan	nan	nan	nan	nan	nan	nan	nan	nan	nan	nan	nan	nan	nan	nan	nan	nan	nan	nan	nan	nan	nan	nan	nan	nan	nan	nan	nan	nan	nan	nan	nan	nan	nan	nan	nan	nan	nan	nan	nan	nan	nan	nan	nan	nan
0.217009	253.684	nan	nan	nan	nan	nan	nan	nan	nan	nan	nan	nan	nan	nan	nan	nan	nan	nan	nan	nan	nan	nan	nan	nan	nan	nan	nan	nan	nan	nan	nan	nan	nan	nan	nan	nan	nan	nan	nan	nan	nan	nan	nan	nan	nan	nan	nan	nan	nan
0.219355	254.104	nan	nan	nan	nan	nan	nan	nan	nan	nan	nan	nan	nan	nan	nan	nan	nan	nan	nan	nan	nan	nan	nan	nan	nan	nan	nan	nan	nan	nan	nan	nan	nan	nan	nan	nan	nan	nan	nan	nan	nan	nan	nan	nan	nan	nan	nan	nan	nan
0.221701	254.524	nan	nan	nan	nan	nan	nan	nan	nan	nan	nan	nan	nan	nan	nan	nan	nan	nan	nan	nan	nan	nan	nan	nan	nan	nan	nan	nan	nan	nan	nan	nan	nan	nan	nan	nan	nan	nan	nan	nan	nan	nan	nan	nan	nan	nan	nan	nan	nan
0.224047	254.944	nan	nan	nan	nan	nan	nan	nan	nan	nan	nan	nan	nan	nan	nan	nan	nan	nan	nan	nan	nan	nan	nan	nan	nan	nan	nan	nan	nan	nan	nan	nan	nan	nan	nan	nan	nan	nan	nan	nan	nan	nan	nan	nan	nan	nan	nan	nan	nan
0.226393	255.364	nan	nan	nan	nan	nan	nan	nan	nan	nan	nan	nan	nan	nan	nan	nan	nan	nan	nan	nan	nan	nan	nan	nan	nan	nan	nan	nan	nan	nan	nan	nan	nan	nan	nan	nan	nan	nan	nan	nan	nan	nan	nan	nan	nan	nan	nan	nan	nan
0.228739	255.784	nan	nan	nan	nan	nan	nan	nan	nan	nan	nan	nan	nan	nan	nan	nan	nan	nan	nan	nan	nan	nan	nan	nan	nan	nan	nan	nan	nan	nan	nan	nan	nan	nan	nan	nan	nan	nan	nan	nan	nan	nan	nan	nan	nan	nan	nan	nan	nan
0.231085	256.204	nan	nan	nan	nan	nan	nan	nan	nan	nan	nan	nan	nan	nan	nan	nan	nan	nan	nan	nan	nan	nan	nan	nan	nan	nan	nan	nan	nan	nan	nan	nan	nan	nan	nan	nan	nan	nan	nan	nan	nan	nan	nan	nan	nan	nan	nan	nan	nan
0.233431	256.624	nan	nan	nan	nan	nan	nan	nan	nan	nan	nan	nan	nan	nan	nan	nan	nan	nan	nan	nan	nan	nan	nan	nan	nan	nan	nan	nan	nan	nan	nan	nan	nan	nan	nan	nan	nan	nan	nan	nan	nan	nan	nan	nan	nan	nan	nan	nan	nan
0.235777	257.044	nan	nan	nan	nan	nan	nan	nan	nan	nan	nan	nan	nan	nan	nan	nan	nan	nan	nan	nan	nan	nan	nan	nan	nan	nan	nan	nan	nan	nan	nan	nan	nan	nan	nan	nan	nan	nan	nan	nan	nan	nan	nan	nan	nan	nan	nan	nan	nan
0.238123	257.464	nan	nan	nan	nan	nan	nan	nan	nan	nan	nan	nan	nan	nan	nan	nan	nan	nan	nan	nan	nan	nan	nan	nan	nan	nan	nan	nan	nan	nan	nan	nan	nan	nan	nan	nan	nan	nan	nan	nan	nan	nan	nan	nan	nan	nan	nan	nan	nan
0.240469	257.884	nan	nan	nan	nan	nan	nan	nan	nan	nan	nan	nan	nan	nan	nan	nan	nan	nan	nan	nan	nan	nan	nan	nan	nan	nan	nan	nan	nan	nan	nan	nan	nan	nan	nan	nan	nan	nan	nan	nan	nan	nan	nan	nan	nan	nan	nan	nan	nan
0.242815	258.304	nan	nan	nan	nan	nan	nan	nan	nan	nan	nan	nan	nan	nan	nan	nan	nan	nan	nan	nan	nan	nan	nan	nan	nan	nan	nan	nan	nan	nan	nan	nan	nan	nan	nan	nan	nan	nan	nan	nan	nan	nan	nan	nan	nan	nan	nan	nan	nan
0.245161	258.724	nan	nan	nan	nan	nan	nan	nan	nan	nan	nan	nan	nan	nan	nan	nan	nan	nan	nan	nan	nan	nan	nan	nan	nan	nan	nan	nan	nan	nan	nan	nan	nan	nan	nan	nan	nan	nan	nan	nan	nan	nan	nan	nan	nan	nan	nan	nan	nan
0.247507	259.144	nan	nan	nan	nan	nan	nan	nan	nan	nan	nan	nan	nan	nan	nan	nan	nan	nan	nan	nan	nan	nan	nan	nan	nan	nan	nan	nan	nan	nan	nan	nan	nan	nan	nan	nan	nan	nan	nan	nan	nan	nan	nan	nan	nan	nan	nan	nan	nan
0.249853	259.564	nan	nan	nan	nan	nan	nan	nan	nan	nan	nan	nan	nan	nan	nan	nan	nan	nan	nan	nan	nan	nan	nan	nan	nan	nan	nan	nan	nan	nan	nan	nan	nan	nan	nan	nan	nan	nan	nan	nan	nan	nan	nan	nan	nan	nan	nan	nan	nan
0.252199	259.984	nan	nan	nan	nan	nan	nan	nan	nan	nan	nan	nan	nan	nan	nan	nan	nan	nan	nan	nan	nan	nan	nan	nan	nan	nan	nan	nan	nan	nan	nan	nan	nan	nan	nan	nan	nan	nan	nan	nan	nan	nan	nan	nan	nan	nan	nan	nan	nan
0.254545	260.404	nan	nan	nan	nan	nan	nan	nan	nan	nan	nan	nan	nan	nan	nan	nan	nan	nan	nan	nan	nan	nan	nan	nan	nan	nan	nan	nan	nan	nan	nan	nan	nan	nan	nan	nan	nan	nan	nan	nan	nan	nan	nan	nan	nan	nan	nan	nan	nan
0.256891	260.824	nan	nan	nan	nan	nan	nan	nan	nan	nan	nan	nan	nan	nan	nan	nan	nan	nan	nan	nan	nan	nan	nan	nan	nan	nan	nan	nan	nan	nan	nan	nan	nan	nan	nan	nan	nan	nan	nan	nan	nan	nan	nan	nan	nan	nan	nan	nan	nan
0.259238	261.244	nan	nan	nan	nan	nan	nan	nan	nan	nan	nan	nan	nan	nan	nan	nan	nan	nan	nan	nan	nan	nan	nan	nan	nan	nan	nan	nan	nan	nan	nan	nan	nan	nan	nan	nan	nan	nan	nan	nan	nan	nan	nan	nan	nan	nan	nan	nan	nan
0.261584	261.664	nan	nan	nan	nan	nan	nan	nan	nan	nan	nan	nan	nan	nan	nan	nan	nan	nan	nan	nan	nan	nan	nan	nan	nan	nan	nan	nan	nan	nan	nan	nan	nan	nan	nan	nan	nan	nan	nan	nan	nan	nan	nan	nan	nan	nan	nan	nan	nan
0.26393	262.084	nan	nan	nan	nan	nan	nan	nan	nan	nan	nan	nan	nan	nan	nan	nan	nan	nan	nan	nan	nan	nan	nan	nan	nan	nan	nan	nan	nan	nan	nan	nan	nan	nan	nan	nan	nan	nan	nan	nan	nan	nan	nan	nan	nan	nan	nan	nan	nan
0.266276	262.504	nan	nan	nan	nan	nan	nan	nan	nan	nan	nan	nan	nan	nan	nan	nan	nan	nan	nan	nan	nan	nan	nan	nan	nan	nan	nan	nan	nan	nan	nan	nan	nan	nan	nan	nan	nan	nan	nan	nan	nan	nan	nan	nan	nan	nan	nan	nan	nan
0.268622	262.924	nan	nan	nan	nan	nan	nan	nan	nan	nan	nan	nan	nan	nan	nan	nan	nan	nan	nan	nan	nan	nan	nan	nan	nan	nan	nan	nan	nan	nan	nan	nan	nan	nan	nan	nan	nan	nan	nan	nan	nan	nan	nan	nan	nan	nan	nan	nan	nan
0.270968	263.344	nan	nan	nan	nan	nan	nan	nan	nan	nan	nan	nan	nan	nan	nan	nan	nan	nan	nan	nan	nan	nan	nan	nan	nan	nan	nan	nan	nan	nan	nan	nan	nan	nan	nan	nan	nan	nan	nan	nan	nan	nan	nan	nan	nan	nan	nan	nan	nan
0.273314	263.764	nan	nan	nan	nan	nan	nan	nan	nan	nan	nan	nan	nan	nan	nan	nan	nan	nan	nan	nan	nan	nan	nan	nan	nan	nan	nan	nan	nan	nan	nan	nan	nan	nan	nan	nan	nan	nan	nan	nan	nan	nan	nan	nan	nan	nan	nan	nan	nan
0.27566	264.184	nan	nan	nan	nan	nan	nan	nan	nan	nan	nan	nan	nan	nan	nan	nan	nan	nan	nan	nan	nan	nan	nan	nan	nan	nan	nan	nan	nan	nan	nan	nan	nan	nan	nan	nan	nan	nan	nan	nan	nan	nan	nan	nan	nan	nan	nan	nan	nan
0.278006	264.604	nan	nan	nan	nan	nan	nan	nan	nan	nan	nan	nan	nan	nan	nan	nan	nan	nan	nan	nan	nan	nan	nan	nan	nan	nan	nan	nan	nan	nan	nan	nan	nan	nan	nan	nan	nan	nan	nan	nan	nan	nan	nan	nan	nan	nan	nan	nan	nan
0.280352	265.024	nan	nan	nan	nan	nan	nan	nan	nan	nan	nan	nan	nan	nan	nan	nan	nan	nan	nan	nan	nan	nan	nan	nan	nan	nan	nan	nan	nan	nan	nan	nan	nan	nan	nan	nan	nan	nan	nan	nan	nan	nan	nan	nan	nan	nan	nan	nan	nan
0.282698	265.444	nan	nan	nan	nan	nan	nan	nan	nan	nan	nan	nan	nan	nan	nan	nan	nan	nan	nan	nan	nan	nan	nan	nan	nan	nan	nan	nan	nan	nan	nan	nan	nan	nan	nan	nan	nan	nan	nan	nan	nan	nan	nan	nan	nan	nan	nan	nan	nan
0.285044	265.864	nan	nan	nan	nan	nan	nan	nan	nan	nan	nan	nan	nan	nan	nan	nan	nan	nan	nan	nan	nan	nan	nan	nan	nan	nan	nan	nan	nan	nan	nan	nan	nan	nan	nan	nan	nan	nan	nan	nan	nan	nan	nan	nan	nan	nan	nan	nan	nan
0.28739	266.284	nan	nan	nan	nan	nan	nan	nan	nan	nan	nan	nan	nan	nan	nan	nan	nan	nan	nan	nan	nan	nan	nan	nan	nan	nan	nan	nan	nan	nan	nan	nan	nan	nan	nan	nan	nan	nan	nan	nan	nan	nan	nan	nan	nan	nan	nan	nan	nan
0.289736	266.704	nan	nan	nan	nan	nan	nan	nan	nan	nan	nan	nan	nan	nan	nan	nan	nan	nan	nan	nan	nan	nan	nan	nan	nan	nan	nan	nan	nan	nan	nan	nan	nan	nan	nan	nan	nan	nan	nan	nan	nan	nan	nan	nan	nan	nan	nan	nan	nan
0.292082	267.124	nan	nan	nan	nan	nan	nan	nan	nan	nan	nan	nan	nan	nan	nan	nan	nan	nan	nan	nan	nan	nan	nan	nan	nan	nan	nan	nan	nan	nan	nan	nan	nan	nan	nan	nan	nan	nan	nan	nan	nan	nan	nan	nan	nan	nan	nan	nan	nan
0.294428	267.544	nan	nan	nan	nan	nan	nan	nan	nan	nan	nan	nan	nan	nan	nan	nan	nan	nan	nan	nan	nan	nan	nan	nan	nan	nan	nan	nan	nan	nan	nan	nan	nan	nan	nan	nan	nan	nan	nan	nan	nan	nan	nan	nan	nan	nan	nan	nan	nan
0.296774	267.964	nan	nan	nan	nan	nan	nan	nan	nan	nan	nan	nan	nan	nan	nan	nan	nan	nan	nan	nan	nan	nan	nan	nan	nan	nan	nan	nan	nan	nan	nan	nan	nan	nan	nan	nan	nan	nan	nan	nan	nan	nan	nan	nan	nan	nan	nan	nan	nan
0.29912	268.384	nan	nan	nan	nan	nan	nan	nan	nan	nan	nan	nan	nan	nan	nan	nan	nan	nan	nan	nan	nan	nan	nan	nan	nan	nan	nan	nan	nan	nan	nan	nan	nan	nan	nan	nan	nan	nan	nan	nan	nan	nan	nan	nan	nan	nan	nan	nan	nan
0.301466	268.804	nan	nan	nan	nan	nan	nan	nan	nan	nan	nan	nan	nan	nan	nan	nan	nan	nan	nan	nan	nan	nan	nan	nan	nan	nan	nan	nan	nan	nan	nan	nan	nan	nan	nan	nan	nan	nan	nan	nan	nan	nan	nan	nan	nan	nan	nan	nan	nan
0.303812	269.224	nan	nan	nan	nan	nan	nan	nan	nan	nan	nan	nan	nan	nan	nan	nan	nan	nan	nan	nan	nan	nan	nan	nan	nan	nan	nan	nan	nan	nan	nan	nan	nan	nan	nan	nan	nan	nan	nan	nan	nan	nan	nan	nan	nan	nan	nan	nan	nan
0.306158	269.644	nan	nan	nan	nan	nan	nan	nan	nan	nan	nan	nan	nan	nan	nan	nan	nan	nan	nan	nan	nan	nan	nan	nan	nan	nan	nan	nan	nan	nan	nan	nan	nan	nan	nan	nan	nan	nan	nan	nan	nan	nan	nan	nan	nan	nan	nan	nan	nan
0.308504	270.064	nan	nan	nan	nan	nan	nan	nan	nan	nan	nan	nan	nan	nan	nan	nan	nan	nan	nan	nan	nan	nan	nan	nan	nan	nan	nan	nan	nan	nan	nan	nan	nan	nan	nan	nan	nan	nan	nan	nan	nan	nan	nan	nan	nan	nan	nan	nan	nan
0.31085	270.484	nan	nan	nan	nan	nan	nan	nan	nan	nan	nan	nan	nan	nan	nan	nan	nan	nan	nan	nan	nan	nan	nan	nan	nan	nan	nan	nan	nan	nan	nan	nan	nan	nan	nan	nan	nan	nan	nan	nan	nan	nan	nan	nan	nan	nan	nan	nan	nan
0.313196	270.904	nan	nan	nan	nan	nan	nan	nan	nan	nan	nan	nan	nan	nan	nan	nan	nan	nan	nan	nan	nan	nan	nan	nan	nan	nan	nan	nan	nan	nan	nan	nan	nan	nan	nan	nan	nan	nan	nan	nan	nan	nan	nan	nan	nan	nan	nan	nan	nan
0.315543	271.324	nan	nan	nan	nan	nan	nan	nan	nan	nan	nan	nan	nan	nan	nan	nan	nan	nan	nan	nan	nan	nan	nan	nan	nan	nan	nan	nan	nan	nan	nan	nan	nan	nan	nan	nan	nan	nan	nan	nan	nan	nan	nan	nan	nan	nan	nan	nan	nan
0.317889	271.744	nan	nan	nan	nan	nan	nan	nan	nan	nan	nan	nan	nan	nan	nan	nan	nan	nan	nan	nan	nan	nan	nan	nan	nan	nan	nan	nan	nan	nan	nan	nan	nan	nan	nan	nan	nan	nan	nan	nan	nan	nan	nan	nan	nan	nan	nan	nan	nan
0.320235	272.164	nan	nan	nan	nan	nan	nan	nan	nan	nan	nan	nan	nan	nan	nan	nan	nan	nan	nan	nan	nan	nan	nan	nan	nan	nan	nan	nan	nan	nan	nan	nan	nan	nan	nan	nan	nan	nan	nan	nan	nan	nan	nan	nan	nan	nan	nan	nan	nan
0.322581	272.584	nan	nan	nan	nan	nan	nan	nan	nan	nan	nan	nan	nan	nan	nan	nan	nan	nan	nan	nan	nan	nan	nan	nan	nan	nan	nan	nan	nan	nan	nan	nan	nan	nan	nan	nan	nan	nan	nan	nan	nan	nan	nan	nan	nan	nan	nan	nan	nan
0.324927	273.004	nan	nan	nan	nan	nan	nan	nan	nan	nan	nan	nan	nan	nan	nan	nan	nan	nan	nan	nan	nan	nan	nan	nan	nan	nan	nan	nan	nan	nan	nan	nan	nan	nan	nan	nan	nan	nan	nan	nan	nan	nan	nan	nan	nan	nan	nan	nan	nan
0.327273	273.424	nan	nan	nan	nan	nan	nan	nan	nan	nan	nan	nan	nan	nan	nan	nan	nan	nan	nan	nan	nan	nan	nan	nan	nan	nan	nan	nan	nan	nan	nan	nan	nan	nan	nan	nan	nan	nan	nan	nan	nan	nan	nan	nan	nan	nan	nan	nan	nan
0.329619	273.844	nan	nan	nan	nan	nan	nan	nan	nan	nan	nan	nan	nan	nan	nan	nan	nan	nan	nan	nan	nan	nan	nan	nan	nan	nan	nan	nan	nan	nan	nan	nan	nan	nan	nan	nan	nan	nan	nan	nan	nan	nan	nan	nan	nan	nan	nan	nan	nan
0.331965	274.264	nan	nan	nan	nan	nan	nan	nan	nan	nan	nan	nan	nan	nan	nan	nan	nan	nan	nan	nan	nan	nan	nan	nan	nan	nan	nan	nan	nan	nan	nan	nan	nan	nan	nan	nan	nan	nan	nan	nan	nan	nan	nan	nan	nan	nan	nan	nan	nan
0.334311	274.684	nan	nan	nan	nan	nan	nan	nan	nan	nan	nan	nan	nan	nan	nan	nan	nan	nan	nan	nan	nan	nan	nan	nan	nan	nan	nan	nan	nan	nan	nan	nan	nan	nan	nan	nan	nan	nan	nan	nan	nan	nan	nan	nan	nan	nan	nan	nan	nan
0.336657	275.104	nan	nan	nan	nan	nan	nan	nan	nan	nan	nan	nan	nan	nan	nan	nan	nan	nan	nan	nan	nan	nan	nan	nan	nan	nan	nan	nan	nan	nan	nan	nan	nan	nan	nan	nan	nan	nan	nan	nan	nan	nan	nan	nan	nan	nan	nan	nan	nan
0.339003	275.524	nan	nan	nan	nan	nan	nan	nan	nan	nan	nan	nan	nan	nan	nan	nan	nan	nan	nan	nan	nan	nan	nan	nan	nan	nan	nan	nan	nan	nan	nan	nan	nan	nan	nan	nan	nan	nan	nan	nan	nan	nan	nan	nan	nan	nan	nan	nan	nan
0.341349	275.944	nan	nan	nan	nan	nan	nan	nan	nan	nan	nan	nan	nan	nan	nan	nan	nan	nan	nan	nan	nan	nan	nan	nan	nan	nan	nan	nan	nan	nan	nan	nan	nan	nan	nan	nan	nan	nan	nan	nan	nan	nan	nan	nan	nan	nan	nan	nan	nan
0.343695	276.364	nan	nan	nan	nan	nan	nan	nan	nan	nan	nan	nan	nan	nan	nan	nan	nan	nan	nan	nan	nan	nan	nan	nan	nan	nan	nan	nan	nan	nan	nan	nan	nan	nan	nan	nan	nan	nan	nan	nan	nan	nan	nan	nan	nan	nan	nan	nan	nan
0.346041	276.784	nan	nan	nan	nan	nan	nan	nan	nan	nan	nan	nan	nan	nan	nan	nan	nan	nan	nan	nan	nan	nan	nan	nan	nan	nan	nan	nan	nan	nan	nan	nan	nan	nan	nan	nan	nan	nan	nan	nan	nan	nan	nan	nan	nan	nan	nan	nan	nan
0.348387	277.204	nan	nan	nan	nan	nan	nan	nan	nan	nan	nan	nan	nan	nan	nan	nan	nan	nan	nan	nan	nan	nan	nan	nan	nan	nan	nan	nan	nan	nan	nan	nan	nan	nan	nan	nan	nan	nan	nan	nan	nan	nan	nan	nan	nan	nan	nan	nan	nan
0.350733	277.624	nan	nan	nan	nan	nan	nan	nan	nan	nan	nan	nan	nan	nan	nan	nan	nan	nan	nan	nan	nan	nan	nan	nan	nan	nan	nan	nan	nan	nan	nan	nan	nan	nan	nan	nan	nan	nan	nan	nan	nan	nan	nan	nan	nan	nan	nan	nan	nan
0.353079	278.044	nan	nan	nan	nan	nan	nan	nan	nan	nan	nan	nan	nan	nan	nan	nan	nan	nan	nan	nan	nan	nan	nan	nan	nan	nan	nan	nan	nan	nan	nan	nan	nan	nan	nan	nan	nan	nan	nan	nan	nan	nan	nan	nan	nan	nan	nan	nan	nan
0.355425	278.464	nan	nan	nan	nan	nan	nan	nan	nan	nan	nan	nan	nan	nan	nan	nan	nan	nan	nan	nan	nan	nan	nan	nan	nan	nan	nan	nan	nan	nan	nan	nan	nan	nan	nan	nan	nan	nan	nan	nan	nan	nan	nan	nan	nan	nan	nan	nan	nan
0.357771	278.884	nan	nan	nan	nan	nan	nan	nan	nan	nan	nan	nan	nan	nan	nan	nan	nan	nan	nan	nan	nan	nan	nan	nan	nan	nan	nan	nan	nan	nan	nan	nan	nan	nan	nan	nan	nan	nan	nan	nan	nan	nan	nan	nan	nan	nan	nan	nan	nan
0.360117	279.304	nan	nan	nan	nan	nan	nan	nan	nan	nan	nan	nan	nan	nan	nan	nan	nan	nan	nan	nan	nan	nan	nan	nan	nan	nan	nan	nan	nan	nan	nan	nan	nan	nan	nan	nan	nan	nan	nan	nan	nan	nan	nan	nan	nan	nan	nan	nan	nan
0.362463	279.724	nan	nan	nan	nan	nan	nan	nan	nan	nan	nan	nan	nan	nan	nan	nan	nan	nan	nan	nan	nan	nan	nan	nan	nan	nan	nan	nan	nan	nan	nan	nan	nan	nan	nan	nan	nan	nan	nan	nan	nan	nan	nan	nan	nan	nan	nan	nan	nan
0.364809	280.144	nan	nan	nan	nan	nan	nan	nan	nan	nan	nan	nan	nan	nan	nan	nan	nan	nan	nan	nan	nan	nan	nan	nan	nan	nan	nan	nan	nan	nan	nan	nan	nan	nan	nan	nan	nan	nan	nan	nan	nan	nan	nan	nan	nan	nan	nan	nan	nan
0.367155	280.564	nan	nan	nan	nan	nan	nan	nan	nan	nan	nan	nan	nan	nan	nan	nan	nan	nan	nan	nan	nan	nan	nan	nan	nan	nan	nan	nan	nan	nan	nan	nan	nan	nan	nan	nan	nan	nan	nan	nan	nan	nan	nan	nan	nan	nan	nan	nan	nan
0.369501	280.984	nan	nan	nan	nan	nan	nan	nan	nan	nan	nan	nan	nan	nan	nan	nan	nan	nan	nan	nan	nan	nan	nan	nan	nan	nan	nan	nan	nan	nan	nan	nan	nan	nan	nan	nan	nan	nan	nan	nan	nan	nan	nan	nan	nan	nan	nan	nan	nan
0.371848	281.404	nan	nan	nan	nan	nan	nan	nan	nan	nan	nan	nan	nan	nan	nan	nan	nan	nan	nan	nan	nan	nan	nan	nan	nan	nan	nan	nan	nan	nan	nan	nan	nan	nan	nan	nan	nan	nan	nan	nan	nan	nan	nan	nan	nan	nan	nan	nan	nan
0.374194	281.824	nan	nan	nan	nan	nan	nan	nan	nan	nan	nan	nan	nan	nan	nan	nan	nan	nan	nan	nan	nan	nan	nan	nan	nan	nan	nan	nan	nan	nan	nan	nan	nan	nan	nan	nan	nan	nan	nan	nan	nan	nan	nan	nan	nan	nan	nan	nan	nan
0.37654	282.244	nan	nan	nan	nan	nan	nan	nan	nan	nan	nan	nan	nan	nan	nan	nan	nan	nan	nan	nan	nan	nan	nan	nan	nan	nan	nan	nan	nan	nan	nan	nan	nan	nan	nan	nan	nan	nan	nan	nan	nan	nan	nan	nan	nan	nan	nan	nan	nan
0.378886	282.664	nan	nan	nan	nan	nan	nan	nan	nan	nan	nan	nan	nan	nan	nan	nan	nan	nan	nan	nan	nan	nan	nan	nan	nan	nan	nan	nan	nan	nan	nan	nan	nan	nan	nan	nan	nan	nan	nan	nan	nan	nan	nan	nan	nan	nan	nan	nan	nan
0.381232	283.084	nan	nan	nan	nan	nan	nan	nan	nan	nan	nan	nan	nan	nan	nan	nan	nan	nan	nan	nan	nan	nan	nan	nan	nan	nan	nan	nan	nan	nan	nan	nan	nan	nan	nan	nan	nan	nan	nan	nan	nan	nan	nan	nan	nan	nan	nan	nan	nan
0.383578	283.504	nan	nan	nan	nan	nan	nan	nan	nan	nan	nan	nan	nan	nan	nan	nan	nan	nan	nan	nan	nan	nan	nan	nan	nan	nan	nan	nan	nan	nan	nan	nan	nan	nan	nan	nan	nan	nan	nan	nan	nan	nan	nan	nan	nan	nan	nan	nan	nan
0.385924	283.924	nan	nan	nan	nan	nan	nan	nan	nan	nan	nan	nan	nan	nan	nan	nan	nan	nan	nan	nan	nan	nan	nan	nan	nan	nan	nan	nan	nan	nan	nan	nan	nan	nan	nan	nan	nan	nan	nan	nan	nan	nan	nan	nan	nan	nan	nan	nan	nan
0.38827	284.344	nan	nan	nan	nan	nan	nan	nan	nan	nan	nan	nan	nan	nan	nan	nan	nan	nan	nan	nan	nan	nan	nan	nan	nan	nan	nan	nan	nan	nan	nan	nan	nan	nan	nan	nan	nan	nan	nan	nan	nan	nan	nan	nan	nan	nan	nan	nan	nan
0.390616	284.764	nan	nan	nan	nan	nan	nan	nan	nan	nan	nan	nan	nan	nan	nan	nan	nan	nan	nan	nan	nan	nan	nan	nan	nan	nan	nan	nan	nan	nan	nan	nan	nan	nan	nan	nan	nan	nan	nan	nan	nan	nan	nan	nan	nan	nan	nan	nan	nan
0.392962	285.184	nan	nan	nan	nan	nan	nan	nan	nan	nan	nan	nan	nan	nan	nan	nan	nan	nan	nan	nan	nan	nan	nan	nan	nan	nan	nan	nan	nan	nan	nan	nan	nan	nan	nan	nan	nan	nan	nan	nan	nan	nan	nan	nan	nan	nan	nan	nan	nan
0.395308	285.604	nan	nan	nan	nan	nan	nan	nan	nan	nan	nan	nan	nan	nan	nan	nan	nan	nan	nan	nan	nan	nan	nan	nan	nan	nan	nan	nan	nan	nan	nan	nan	nan	nan	nan	nan	nan	nan	nan	nan	nan	nan	nan	nan	nan	nan	nan	nan	nan
0.397654	286.024	nan	nan	nan	nan	nan	nan	nan	nan	nan	nan	nan	nan	nan	nan	nan	nan	nan	nan	nan	nan	nan	nan	nan	nan	nan	nan	nan	nan	nan	nan	nan	nan	nan	nan	nan	nan	nan	nan	nan	nan	nan	nan	nan	nan	nan	nan	nan	nan
0.4	286.444	nan	nan	nan	nan	nan	nan	nan	nan	nan	nan	nan	nan	nan	nan	nan	nan	nan	nan	nan	nan	nan	nan	nan	nan	nan	nan	nan	nan	nan	nan	nan	nan	nan	nan	nan	nan	nan	nan	nan	nan	nan	nan	nan	nan	nan	nan	nan	nan
0.402346	286.864	nan	nan	nan	nan	nan	nan	nan	nan	nan	nan	nan	nan	nan	nan	nan	nan	nan	nan	nan	nan	nan	nan	nan	nan	nan	nan	nan	nan	nan	nan	nan	nan	nan	nan	nan	nan	nan	nan	nan	nan	nan	nan	nan	nan	nan	nan	nan	nan
0.404692	287.284	nan	nan	nan	nan	nan	nan	nan	nan	nan	nan	nan	nan	nan	nan	nan	nan	nan	nan	nan	nan	nan	nan	nan	nan	nan	nan	nan	nan	nan	nan	nan	nan	nan	nan	nan	nan	nan	nan	nan	nan	nan	nan	nan	nan	nan	nan	nan	nan
0.407038	287.704	nan	nan	nan	nan	nan	nan	nan	nan	nan	nan	nan	nan	nan	nan	nan	nan	nan	nan	nan	nan	nan	nan	nan	nan	nan	nan	nan	nan	nan	nan	nan	nan	nan	nan	nan	nan	nan	nan	nan	nan	nan	nan	nan	nan	nan	nan	nan	nan
0.409384	288.124	nan	nan	nan	nan	nan	nan	nan	nan	nan	nan	nan	nan	nan	nan	nan	nan	nan	nan	nan	nan	nan	nan	nan	nan	nan	nan	nan	nan	nan	nan	nan	nan	nan	nan	nan	nan	nan	nan	nan	nan	nan	nan	nan	nan	nan	nan	nan	nan
0.41173	288.544	nan	nan	nan	nan	nan	nan	nan	nan	nan	nan	nan	nan	nan	nan	nan	nan	nan	nan	nan	nan	nan	nan	nan	nan	nan	nan	nan	nan	nan	nan	nan	nan	nan	nan	nan	nan	nan	nan	nan	nan	nan	nan	nan	nan	nan	nan	nan	nan
0.414076	288.964	nan	nan	nan	nan	nan	nan	nan	nan	nan	nan	nan	nan	nan	nan	nan	nan	nan	nan	nan	nan	nan	nan	nan	nan	nan	nan	nan	nan	nan	nan	nan	nan	nan	nan	nan	nan	nan	nan	nan	nan	nan	nan	nan	nan	nan	nan	nan	nan
0.416422	289.384	nan	nan	nan	nan	nan	nan	nan	nan	nan	nan	nan	nan	nan	nan	nan	nan	nan	nan	nan	nan	nan	nan	nan	nan	nan	nan	nan	nan	nan	nan	nan	nan	nan	nan	nan	nan	nan	nan	nan	nan	nan	nan	nan	nan	nan	nan	nan	nan
0.418768	289.804	nan	nan	nan	nan	nan	nan	nan	nan	nan	nan	nan	nan	nan	nan	nan	nan	nan	nan	nan	nan	nan	nan	nan	nan	nan	nan	nan	nan	nan	nan	nan	nan	nan	nan	nan	nan	nan	nan	nan	nan	nan	nan	nan	nan	nan	nan	nan	nan
0.421114	290.224	nan	nan	nan	nan	nan	nan	nan	nan	nan	nan	nan	nan	nan	nan	nan	nan	nan	nan	nan	nan	nan	nan	nan	nan	nan	nan	nan	nan	nan	nan	nan	nan	nan	nan	nan	nan	nan	nan	nan	nan	nan	nan	nan	nan	nan	nan	nan	nan
0.42346	290.644	nan	nan	nan	nan	nan	nan	nan	nan	nan	nan	nan	nan	nan	nan	nan	nan	nan	nan	nan	nan	nan	nan	nan	nan	nan	nan	nan	nan	nan	nan	nan	nan	nan	nan	nan	nan	nan	nan	nan	nan	nan	nan	nan	nan	nan	nan	nan	nan
0.425806	291.064	nan	nan	nan	nan	nan	nan	nan	nan	nan	nan	nan	nan	nan	nan	nan	nan	nan	nan	nan	nan	nan	nan	nan	nan	nan	nan	nan	nan	nan	nan	nan	nan	nan	nan	nan	nan	nan	nan	nan	nan	nan	nan	nan	nan	nan	nan	nan	nan
0.428152	291.484	nan	nan	nan	nan	nan	nan	nan	nan	nan	nan	nan	nan	nan	nan	nan	nan	nan	nan	nan	nan	nan	nan	nan	nan	nan	nan	nan	nan	nan	nan	nan	nan	nan	nan	nan	nan	nan	nan	nan	nan	nan	nan	nan	nan	nan	nan	nan	nan
0.430499	291.904	nan	nan	nan	nan	nan	nan	nan	nan	nan	nan	nan	nan	nan	nan	nan	nan	nan	nan	nan	nan	nan	nan	nan	nan	nan	nan	nan	nan	nan	nan	nan	nan	nan	nan	nan	nan	nan	nan	nan	nan	nan	nan	nan	nan	nan	nan	nan	nan
0.432845	292.324	nan	nan	nan	nan	nan	nan	nan	nan	nan	nan	nan	nan	nan	nan	nan	nan	nan	nan	nan	nan	nan	nan	nan	nan	nan	nan	nan	nan	nan	nan	nan	nan	nan	nan	nan	nan	nan	nan	nan	nan	nan	nan	nan	nan	nan	nan	nan	nan
0.435191	292.744	nan	nan	nan	nan	nan	nan	nan	nan	nan	nan	nan	nan	nan	nan	nan	nan	nan	nan	nan	nan	nan	nan	nan	nan	nan	nan	nan	nan	nan	nan	nan	nan	nan	nan	nan	nan	nan	nan	nan	nan	nan	nan	nan	nan	nan	nan	nan	nan
0.437537	293.164	nan	nan	nan	nan	nan	nan	nan	nan	nan	nan	nan	nan	nan	nan	nan	nan	nan	nan	nan	nan	nan	nan	nan	nan	nan	nan	nan	nan	nan	nan	nan	nan	nan	nan	nan	nan	nan	nan	nan	nan	nan	nan	nan	nan	nan	nan	nan	nan
0.439883	293.584	nan	nan	nan	nan	nan	nan	nan	nan	nan	nan	nan	nan	nan	nan	nan	nan	nan	nan	nan	nan	nan	nan	nan	nan	nan	nan	nan	nan	nan	nan	nan	nan	nan	nan	nan	nan	nan	nan	nan	nan	nan	nan	nan	nan	nan	nan	nan	nan
0.442229	294.004	nan	nan	nan	nan	nan	nan	nan	nan	nan	nan	nan	nan	nan	nan	nan	nan	nan	nan	nan	nan	nan	nan	nan	nan	nan	nan	nan	nan	nan	nan	nan	nan	nan	nan	nan	nan	nan	nan	nan	nan	nan	nan	nan	nan	nan	nan	nan	nan
0.444575	294.424	nan	nan	nan	nan	nan	nan	nan	nan	nan	nan	nan	nan	nan	nan	nan	nan	nan	nan	nan	nan	nan	nan	nan	nan	nan	nan	nan	nan	nan	nan	nan	nan	nan	nan	nan	nan	nan	nan	nan	nan	nan	nan	nan	nan	nan	nan	nan	nan
0.446921	294.844	nan	nan	nan	nan	nan	nan	nan	nan	nan	nan	nan	nan	nan	nan	nan	nan	nan	nan	nan	nan	nan	nan	nan	nan	nan	nan	nan	nan	nan	nan	nan	nan	nan	nan	nan	nan	nan	nan	nan	nan	nan	nan	nan	nan	nan	nan	nan	nan
0.449267	295.264	nan	nan	nan	nan	nan	nan	nan	nan	nan	nan	nan	nan	nan	nan	nan	nan	nan	nan	nan	nan	nan	nan	nan	nan	nan	nan	nan	nan	nan	nan	nan	nan	nan	nan	nan	nan	nan	nan	nan	nan	nan	nan	nan	nan	nan	nan	nan	nan
0.451613	295.684	nan	nan	nan	nan	nan	nan	nan	nan	nan	nan	nan	nan	nan	nan	nan	nan	nan	nan	nan	nan	nan	nan	nan	nan	nan	nan	nan	nan	nan	nan	nan	nan	nan	nan	nan	nan	nan	nan	nan	nan	nan	nan	nan	nan	nan	nan	nan	nan
0.453959	296.104	nan	nan	nan	nan	nan	nan	nan	nan	nan	nan	nan	nan	nan	nan	nan	nan	nan	nan	nan	nan	nan	nan	nan	nan	nan	nan	nan	nan	nan	nan	nan	nan	nan	nan	nan	nan	nan	nan	nan	nan	nan	nan	nan	nan	nan	nan	nan	nan
0.456305	296.524	nan	nan	nan	nan	nan	nan	nan	nan	nan	nan	nan	nan	nan	nan	nan	nan	nan	nan	nan	nan	nan	nan	nan	nan	nan	nan	nan	nan	nan	nan	nan	nan	nan	nan	nan	nan	nan	nan	nan	nan	nan	nan	nan	nan	nan	nan	nan	nan
0.458651	296.944	nan	nan	nan	nan	nan	nan	nan	nan	nan	nan	nan	nan	nan	nan	nan	nan	nan	nan	nan	nan	nan	nan	nan	nan	nan	nan	nan	nan	nan	nan	nan	nan	nan	nan	nan	nan	nan	nan	nan	nan	nan	nan	nan	nan	nan	nan	nan	nan
0.460997	297.364	nan	nan	nan	nan	nan	nan	nan	nan	nan	nan	nan	nan	nan	nan	nan	nan	nan	nan	nan	nan	nan	nan	nan	nan	nan	nan	nan	nan	nan	nan	nan	nan	nan	nan	nan	nan	nan	nan	nan	nan	nan	nan	nan	nan	nan	nan	nan	nan
0.463343	297.784	nan	nan	nan	nan	nan	nan	nan	nan	nan	nan	nan	nan	nan	nan	nan	nan	nan	nan	nan	nan	nan	nan	nan	nan	nan	nan	nan	nan	nan	nan	nan	nan	nan	nan	nan	nan	nan	nan	nan	nan	nan	nan	nan	nan	nan	nan	nan	nan
0.465689	298.204	nan	nan	nan	nan	nan	nan	nan	nan	nan	nan	nan	nan	nan	nan	nan	nan	nan	nan	nan	nan	nan	nan	nan	nan	nan	nan	nan	nan	nan	nan	nan	nan	nan	nan	nan	nan	nan	nan	nan	nan	nan	nan	nan	nan	nan	nan	nan	nan
0.468035	298.624	nan	nan	nan	nan	nan	nan	nan	nan	nan	nan	nan	nan	nan	nan	nan	nan	nan	nan	nan	nan	nan	nan	nan	nan	nan	nan	nan	nan	nan	nan	nan	nan	nan	nan	nan	nan	nan	nan	nan	nan	nan	nan	nan	nan	nan	nan	nan	nan
0.470381	299.044	nan	nan	nan	nan	nan	nan	nan	nan	nan	nan	nan	nan	nan	nan	nan	nan	nan	nan	nan	nan	nan	nan	nan	nan	nan	nan	nan	nan	nan	nan	nan	nan	nan	nan	nan	nan	nan	nan	nan	nan	nan	nan	nan	nan	nan	nan	nan	nan
0.472727	299.464	nan	nan	nan	nan	nan	nan	nan	nan	nan	nan	nan	nan	nan	nan	nan	nan	nan	nan	nan	nan	nan	nan	nan	nan	nan	nan	nan	nan	nan	nan	nan	nan	nan	nan	nan	nan	nan	nan	nan	nan	nan	nan	nan	nan	nan	nan	nan	nan
0.475073	299.884	nan	nan	nan	nan	nan	nan	nan	nan	nan	nan	nan	nan	nan	nan	nan	nan	nan	nan	nan	nan	nan	nan	nan	nan	nan	nan	nan	nan	nan	nan	nan	nan	nan	nan	nan	nan	nan	nan	nan	nan	nan	nan	nan	nan	nan	nan	nan	nan
0.477419	300.304	nan	nan	nan	nan	nan	nan	nan	nan	nan	nan	nan	nan	nan	nan	nan	nan	nan	nan	nan	nan	nan	nan	nan	nan	nan	nan	nan	nan	nan	nan	nan	nan	nan	nan	nan	nan	nan	nan	nan	nan	nan	nan	nan	nan	nan	nan	nan	nan
0.479765	300.724	nan	nan	nan	nan	nan	nan	nan	nan	nan	nan	nan	nan	nan	nan	nan	nan	nan	nan	nan	nan	nan	nan	nan	nan	nan	nan	nan	nan	nan	nan	nan	nan	nan	nan	nan	nan	nan	nan	nan	nan	nan	nan	nan	nan	nan	nan	nan	nan
0.482111	301.144	nan	nan	nan	nan	nan	nan	nan	nan	nan	nan	nan	nan	nan	nan	nan	nan	nan	nan	nan	nan	nan	nan	nan	nan	nan	nan	nan	nan	nan	nan	nan	nan	nan	nan	nan	nan	nan	nan	nan	nan	nan	nan	nan	nan	nan	nan	nan	nan
0.484457	301.564	nan	nan	nan	nan	nan	nan	nan	nan	nan	nan	nan	nan	nan	nan	nan	nan	nan	nan	nan	nan	nan	nan	nan	nan	nan	nan	nan	nan	nan	nan	nan	nan	nan	nan	nan	nan	nan	nan	nan	nan	nan	nan	nan	nan	nan	nan	nan	nan
0.486804	301.984	nan	nan	nan	nan	nan	nan	nan	nan	nan	nan	nan	nan	nan	nan	nan	nan	nan	nan	nan	nan	nan	nan	nan	nan	nan	nan	nan	nan	nan	nan	nan	nan	nan	nan	nan	nan	nan	nan	nan	nan	nan	nan	nan	nan	nan	nan	nan	nan
0.48915	302.404	nan	nan	nan	nan	nan	nan	nan	nan	nan	nan	nan	nan	nan	nan	nan	nan	nan	nan	nan	nan	nan	nan	nan	nan	nan	nan	nan	nan	nan	nan	nan	nan	nan	nan	nan	nan	nan	nan	nan	nan	nan	nan	nan	nan	nan	nan	nan	nan
0.491496	302.824	nan	nan	nan	nan	nan	nan	nan	nan	nan	nan	nan	nan	nan	nan	nan	nan	nan	nan	nan	nan	nan	nan	nan	nan	nan	nan	nan	nan	nan	nan	nan	nan	nan	nan	nan	nan	nan	nan	nan	nan	nan	nan	nan	nan	nan	nan	nan	nan
0.493842	303.244	nan	nan	nan	nan	nan	nan	nan	nan	nan	nan	nan	nan	nan	nan	nan	nan	nan	nan	nan	nan	nan	nan	nan	nan	nan	nan	nan	nan	nan	nan	nan	nan	nan	nan	nan	nan	nan	nan	nan	nan	nan	nan	nan	nan	nan	nan	nan	nan
0.496188	303.664	nan	nan	nan	nan	nan	nan	nan	nan	nan	nan	nan	nan	nan	nan	nan	nan	nan	nan	nan	nan	nan	nan	nan	nan	nan	nan	nan	nan	nan	nan	nan	nan	nan	nan	nan	nan	nan	nan	nan	nan	nan	nan	nan	nan	nan	nan	nan	nan
0.498534	304.084	nan	nan	nan	nan	nan	nan	nan	nan	nan	nan	nan	nan	nan	nan	nan	nan	nan	nan	nan	nan	nan	nan	nan	nan	nan	nan	nan	nan	nan	nan	nan	nan	nan	nan	nan	nan	nan	nan	nan	nan	nan	nan	nan	nan	nan	nan	nan	nan
0.50088	304.504	nan	nan	nan	nan	nan	nan	nan	nan	nan	nan	nan	nan	nan	nan	nan	nan	nan	nan	nan	nan	nan	nan	nan	nan	nan	nan	nan	nan	nan	nan	nan	nan	nan	nan	nan	nan	nan	nan	nan	nan	nan	nan	nan	nan	nan	nan	nan	nan
0.503226	304.924	nan	nan	nan	nan	nan	nan	nan	nan	nan	nan	nan	nan	nan	nan	nan	nan	nan	nan	nan	nan	nan	nan	nan	nan	nan	nan	nan	nan	nan	nan	nan	nan	nan	nan	nan	nan	nan	nan	nan	nan	nan	nan	nan	nan	nan	nan	nan	nan
0.505572	305.344	nan	nan	nan	nan	nan	nan	nan	nan	nan	nan	nan	nan	nan	nan	nan	nan	nan	nan	nan	nan	nan	nan	nan	nan	nan	nan	nan	nan	nan	nan	nan	nan	nan	nan	nan	nan	nan	nan	nan	nan	nan	nan	nan	nan	nan	nan	nan	nan
0.507918	305.764	nan	nan	nan	nan	nan	nan	nan	nan	nan	nan	nan	nan	nan	nan	nan	nan	nan	nan	nan	nan	nan	nan	nan	nan	nan	nan	nan	nan	nan	nan	nan	nan	nan	nan	nan	nan	nan	nan	nan	nan	nan	nan	nan	nan	nan	nan	nan	nan
0.510264	306.184	nan	nan	nan	nan	nan	nan	nan	nan	nan	nan	nan	nan	nan	nan	nan	nan	nan	nan	nan	nan	nan	nan	nan	nan	nan	nan	nan	nan	nan	nan	nan	nan	nan	nan	nan	nan	nan	nan	nan	nan	nan	nan	nan	nan	nan	nan	nan	nan
0.51261	306.604	nan	nan	nan	nan	nan	nan	nan	nan	nan	nan	nan	nan	nan	nan	nan	nan	nan	nan	nan	nan	nan	nan	nan	nan	nan	nan	nan	nan	nan	nan	nan	nan	nan	nan	nan	nan	nan	nan	nan	nan	nan	nan	nan	nan	nan	nan	nan	nan
0.514956	307.024	nan	nan	nan	nan	nan	nan	nan	nan	nan	nan	nan	nan	nan	nan	nan	nan	nan	nan	nan	nan	nan	nan	nan	nan	nan	nan	nan	nan	nan	nan	nan	nan	nan	nan	nan	nan	nan	nan	nan	nan	nan	nan	nan	nan	nan	nan	nan	nan
0.517302	307.444	nan	nan	nan	nan	nan	nan	nan	nan	nan	nan	nan	nan	nan	nan	nan	nan	nan	nan	nan	nan	nan	nan	nan	nan	nan	nan	nan	nan	nan	nan	nan	nan	nan	nan	nan	nan	nan	nan	nan	nan	nan	nan	nan	nan	nan	nan	nan	nan
0.519648	307.864	nan	nan	nan	nan	nan	nan	nan	nan	nan	nan	nan	nan	nan	nan	nan	nan	nan	nan	nan	nan	nan	nan	nan	nan	nan	nan	nan	nan	nan	nan	nan	nan	nan	nan	nan	nan	nan	nan	nan	nan	nan	nan	nan	nan	nan	nan	nan	nan
0.521994	308.284	nan	nan	nan	nan	nan	nan	nan	nan	nan	nan	nan	nan	nan	nan	nan	nan	nan	nan	nan	nan	nan	nan	nan	nan	nan	nan	nan	nan	nan	nan	nan	nan	nan	nan	nan	nan	nan	nan	nan	nan	nan	nan	nan	nan	nan	nan	nan	nan
0.52434	308.704	nan	nan	nan	nan	nan	nan	nan	nan	nan	nan	nan	nan	nan	nan	nan	nan	nan	nan	nan	nan	nan	nan	nan	nan	nan	nan	nan	nan	nan	nan	nan	nan	nan	nan	nan	nan	nan	nan	nan	nan	nan	nan	nan	nan	nan	nan	nan	nan
0.526686	309.124	nan	nan	nan	nan	nan	nan	nan	nan	nan	nan	nan	nan	nan	nan	nan	nan	nan	nan	nan	nan	nan	nan	nan	nan	nan	nan	nan	nan	nan	nan	nan	nan	nan	nan	nan	nan	nan	nan	nan	nan	nan	nan	nan	nan	nan	nan	nan	nan
0.529032	309.544	nan	nan	nan	nan	nan	nan	nan	nan	nan	nan	nan	nan	nan	nan	nan	nan	nan	nan	nan	nan	nan	nan	nan	nan	nan	nan	nan	nan	nan	nan	nan	nan	nan	nan	nan	nan	nan	nan	nan	nan	nan	nan	nan	nan	nan	nan	nan	nan
0.531378	309.964	nan	nan	nan	nan	nan	nan	nan	nan	nan	nan	nan	nan	nan	nan	nan	nan	nan	nan	nan	nan	nan	nan	nan	nan	nan	nan	nan	nan	nan	nan	nan	nan	nan	nan	nan	nan	nan	nan	nan	nan	nan	nan	nan	nan	nan	nan	nan	nan
0.533724	310.384	nan	nan	nan	nan	nan	nan	nan	nan	nan	nan	nan	nan	nan	nan	nan	nan	nan	nan	nan	nan	nan	nan	nan	nan	nan	nan	nan	nan	nan	nan	nan	nan	nan	nan	nan	nan	nan	nan	nan	nan	nan	nan	nan	nan	nan	nan	nan	nan
0.53607	310.804	nan	nan	nan	nan	nan	nan	nan	nan	nan	nan	nan	nan	nan	nan	nan	nan	nan	nan	nan	nan	nan	nan	nan	nan	nan	nan	nan	nan	nan	nan	nan	nan	nan	nan	nan	nan	nan	nan	nan	nan	nan	nan	nan	nan	nan	nan	nan	nan
0.538416	311.224	nan	nan	nan	nan	nan	nan	nan	nan	nan	nan	nan	nan	nan	nan	nan	nan	nan	nan	nan	nan	nan	nan	nan	nan	nan	nan	nan	nan	nan	nan	nan	nan	nan	nan	nan	nan	nan	nan	nan	nan	nan	nan	nan	nan	nan	nan	nan	nan
0.540762	311.644	nan	nan	nan	nan	nan	nan	nan	nan	nan	nan	nan	nan	nan	nan	nan	nan	nan	nan	nan	nan	nan	nan	nan	nan	nan	nan	nan	nan	nan	nan	nan	nan	nan	nan	nan	nan	nan	nan	nan	nan	nan	nan	nan	nan	nan	nan	nan	nan
0.543109	312.064	nan	nan	nan	nan	nan	nan	nan	nan	nan	nan	nan	nan	nan	nan	nan	nan	nan	nan	nan	nan	nan	nan	nan	nan	nan	nan	nan	nan	nan	nan	nan	nan	nan	nan	nan	nan	nan	nan	nan	nan	nan	nan	nan	nan	nan	nan	nan	nan
0.545455	312.484	nan	nan	nan	nan	nan	nan	nan	nan	nan	nan	nan	nan	nan	nan	nan	nan	nan	nan	nan	nan	nan	nan	nan	nan	nan	nan	nan	nan	nan	nan	nan	nan	nan	nan	nan	nan	nan	nan	nan	nan	nan	nan	nan	nan	nan	nan	nan	nan
0.547801	312.904	nan	nan	nan	nan	nan	nan	nan	nan	nan	nan	nan	nan	nan	nan	nan	nan	nan	nan	nan	nan	nan	nan	nan	nan	nan	nan	nan	nan	nan	nan	nan	nan	nan	nan	nan	nan	nan	nan	nan	nan	nan	nan	nan	nan	nan	nan	nan	nan
0.550147	313.324	nan	nan	nan	nan	nan	nan	nan	nan	nan	nan	nan	nan	nan	nan	nan	nan	nan	nan	nan	nan	nan	nan	nan	nan	nan	nan	nan	nan	nan	nan	nan	nan	nan	nan	nan	nan	nan	nan	nan	nan	nan	nan	nan	nan	nan	nan	nan	nan
0.552493	313.744	nan	nan	nan	nan	nan	nan	nan	nan	nan	nan	nan	nan	nan	nan	nan	nan	nan	nan	nan	nan	nan	nan	nan	nan	nan	nan	nan	nan	nan	nan	nan	nan	nan	nan	nan	nan	nan	nan	nan	nan	nan	nan	nan	nan	nan	nan	nan	nan
0.554839	314.164	nan	nan	nan	nan	nan	nan	nan	nan	nan	nan	nan	nan	nan	nan	nan	nan	nan	nan	nan	nan	nan	nan	nan	nan	nan	nan	nan	nan	nan	nan	nan	nan	nan	nan	nan	nan	nan	nan	nan	nan	nan	nan	nan	nan	nan	nan	nan	nan
0.557185	314.584	nan	nan	nan	nan	nan	nan	nan	nan	nan	nan	nan	nan	nan	nan	nan	nan	nan	nan	nan	nan	nan	nan	nan	nan	nan	nan	nan	nan	nan	nan	nan	nan	nan	nan	nan	nan	nan	nan	nan	nan	nan	nan	nan	nan	nan	nan	nan	nan
0.559531	315.004	nan	nan	nan	nan	nan	nan	nan	nan	nan	nan	nan	nan	nan	nan	nan	nan	nan	nan	nan	nan	nan	nan	nan	nan	nan	nan	nan	nan	nan	nan	nan	nan	nan	nan	nan	nan	nan	nan	nan	nan	nan	nan	nan	nan	nan	nan	nan	nan
0.561877	315.424	nan	nan	nan	nan	nan	nan	nan	nan	nan	nan	nan	nan	nan	nan	nan	nan	nan	nan	nan	nan	nan	nan	nan	nan	nan	nan	nan	nan	nan	nan	nan	nan	nan	nan	nan	nan	nan	nan	nan	nan	nan	nan	nan	nan	nan	nan	nan	nan
0.564223	315.844	nan	nan	nan	nan	nan	nan	nan	nan	nan	nan	nan	nan	nan	nan	nan	nan	nan	nan	nan	nan	nan	nan	nan	nan	nan	nan	nan	nan	nan	nan	nan	nan	nan	nan	nan	nan	nan	nan	nan	nan	nan	nan	nan	nan	nan	nan	nan	nan
0.566569	316.264	nan	nan	nan	nan	nan	nan	nan	nan	nan	nan	nan	nan	nan	nan	nan	nan	nan	nan	nan	nan	nan	nan	nan	nan	nan	nan	nan	nan	nan	nan	nan	nan	nan	nan	nan	nan	nan	nan	nan	nan	nan	nan	nan	nan	nan	nan	nan	nan
0.568915	316.684	nan	nan	nan	nan	nan	nan	nan	nan	nan	nan	nan	nan	nan	nan	nan	nan	nan	nan	nan	nan	nan	nan	nan	nan	nan	nan	nan	nan	nan	nan	nan	nan	nan	nan	nan	nan	nan	nan	nan	nan	nan	nan	nan	nan	nan	nan	nan	nan
0.571261	317.104	nan	nan	nan	nan	nan	nan	nan	nan	nan	nan	nan	nan	nan	nan	nan	nan	nan	nan	nan	nan	nan	nan	nan	nan	nan	nan	nan	nan	nan	nan	nan	nan	nan	nan	nan	nan	nan	nan	nan	nan	nan	nan	nan	nan	nan	nan	nan	nan
0.573607	317.524	nan	nan	nan	nan	nan	nan	nan	nan	nan	nan	nan	nan	nan	nan	nan	nan	nan	nan	nan	nan	nan	nan	nan	nan	nan	nan	nan	nan	nan	nan	nan	nan	nan	nan	nan	nan	nan	nan	nan	nan	nan	nan	nan	nan	nan	nan	nan	nan
0.575953	317.944	nan	nan	nan	nan	nan	nan	nan	nan	nan	nan	nan	nan	nan	nan	nan	nan	nan	nan	nan	nan	nan	nan	nan	nan	nan	nan	nan	nan	nan	nan	nan	nan	nan	nan	nan	nan	nan	nan	nan	nan	nan	nan	nan	nan	nan	nan	nan	nan
0.578299	318.364	nan	nan	nan	nan	nan	nan	nan	nan	nan	nan	nan	nan	nan	nan	nan	nan	nan	nan	nan	nan	nan	nan	nan	nan	nan	nan	nan	nan	nan	nan	nan	nan	nan	nan	nan	nan	nan	nan	nan	nan	nan	nan	nan	nan	nan	nan	nan	nan
0.580645	318.784	nan	nan	nan	nan	nan	nan	nan	nan	nan	nan	nan	nan	nan	nan	nan	nan	nan	nan	nan	nan	nan	nan	nan	nan	nan	nan	nan	nan	nan	nan	nan	nan	nan	nan	nan	nan	nan	nan	nan	nan	nan	nan	nan	nan	nan	nan	nan	nan
0.582991	319.204	nan	nan	nan	nan	nan	nan	nan	nan	nan	nan	nan	nan	nan	nan	nan	nan	nan	nan	nan	nan	nan	nan	nan	nan	nan	nan	nan	nan	nan	nan	nan	nan	nan	nan	nan	nan	nan	nan	nan	nan	nan	nan	nan	nan	nan	nan	nan	nan
0.585337	319.624	nan	nan	nan	nan	nan	nan	nan	nan	nan	nan	nan	nan	nan	nan	nan	nan	nan	nan	nan	nan	nan	nan	nan	nan	nan	nan	nan	nan	nan	nan	nan	nan	nan	nan	nan	nan	nan	nan	nan	nan	nan	nan	nan	nan	nan	nan	nan	nan
0.587683	320.044	nan	nan	nan	nan	nan	nan	nan	nan	nan	nan	nan	nan	nan	nan	nan	nan	nan	nan	nan	nan	nan	nan	nan	nan	nan	nan	nan	nan	nan	nan	nan	nan	nan	nan	nan	nan	nan	nan	nan	nan	nan	nan	nan	nan	nan	nan	nan	nan
0.590029	320.464	nan	nan	nan	nan	nan	nan	nan	nan	nan	nan	nan	nan	nan	nan	nan	nan	nan	nan	nan	nan	nan	nan	nan	nan	nan	nan	nan	nan	nan	nan	nan	nan	nan	nan	nan	nan	nan	nan	nan	nan	nan	nan	nan	nan	nan	nan	nan	nan
0.592375	320.884	nan	nan	nan	nan	nan	nan	nan	nan	nan	nan	nan	nan	nan	nan	nan	nan	nan	nan	nan	nan	nan	nan	nan	nan	nan	nan	nan	nan	nan	nan	nan	nan	nan	nan	nan	nan	nan	nan	nan	nan	nan	nan	nan	nan	nan	nan	nan	nan
0.594721	321.304	nan	nan	nan	nan	nan	nan	nan	nan	nan	nan	nan	nan	nan	nan	nan	nan	nan	nan	nan	nan	nan	nan	nan	nan	nan	nan	nan	nan	nan	nan	nan	nan	nan	nan	nan	nan	nan	nan	nan	nan	nan	nan	nan	nan	nan	nan	nan	nan
0.597067	321.724	nan	nan	nan	nan	nan	nan	nan	nan	nan	nan	nan	nan	nan	nan	nan	nan	nan	nan	nan	nan	nan	nan	nan	nan	nan	nan	nan	nan	nan	nan	nan	nan	nan	nan	nan	nan	nan	nan	nan	nan	nan	nan	nan	nan	nan	nan	nan	nan
0.599413	322.144	nan	nan	nan	nan	nan	nan	nan	nan	nan	nan	nan	nan	nan	nan	nan	nan	nan	nan	nan	nan	nan	nan	nan	nan	nan	nan	nan	nan	nan	nan	nan	nan	nan	nan	nan	nan	nan	nan	nan	nan	nan	nan	nan	nan	nan	nan	nan	nan
0.60176	322.564	nan	nan	nan	nan	nan	nan	nan	nan	nan	nan	nan	nan	nan	nan	nan	nan	nan	nan	nan	nan	nan	nan	nan	nan	nan	nan	nan	nan	nan	nan	nan	nan	nan	nan	nan	nan	nan	nan	nan	nan	nan	nan	nan	nan	nan	nan	nan	nan
0.604106	322.984	nan	nan	nan	nan	nan	nan	nan	nan	nan	nan	nan	nan	nan	nan	nan	nan	nan	nan	nan	nan	nan	nan	nan	nan	nan	nan	nan	nan	nan	nan	nan	nan	nan	nan	nan	nan	nan	nan	nan	nan	nan	nan	nan	nan	nan	nan	nan	nan
0.606452	323.404	nan	nan	nan	nan	nan	nan	nan	nan	nan	nan	nan	nan	nan	nan	nan	nan	nan	nan	nan	nan	nan	nan	nan	nan	nan	nan	nan	nan	nan	nan	nan	nan	nan	nan	nan	nan	nan	nan	nan	nan	nan	nan	nan	nan	nan	nan	nan	nan
0.608798	323.824	nan	nan	nan	nan	nan	nan	nan	nan	nan	nan	nan	nan	nan	nan	nan	nan	nan	nan	nan	nan	nan	nan	nan	nan	nan	nan	nan	nan	nan	nan	nan	nan	nan	nan	nan	nan	nan	nan	nan	nan	nan	nan	nan	nan	nan	nan	nan	nan
0.611144	324.244	nan	nan	nan	nan	nan	nan	nan	nan	nan	nan	nan	nan	nan	nan	nan	nan	nan	nan	nan	nan	nan	nan	nan	nan	nan	nan	nan	nan	nan	nan	nan	nan	nan	nan	nan	nan	nan	nan	nan	nan	nan	nan	nan	nan	nan	nan	nan	nan
0.61349	324.664	nan	nan	nan	nan	nan	nan	nan	nan	nan	nan	nan	nan	nan	nan	nan	nan	nan	nan	nan	nan	nan	nan	nan	nan	nan	nan	nan	nan	nan	nan	nan	nan	nan	nan	nan	nan	nan	nan	nan	nan	nan	nan	nan	nan	nan	nan	nan	nan
0.615836	325.084	nan	nan	nan	nan	nan	nan	nan	nan	nan	nan	nan	nan	nan	nan	nan	nan	nan	nan	nan	nan	nan	nan	nan	nan	nan	nan	nan	nan	nan	nan	nan	nan	nan	nan	nan	nan	nan	nan	nan	nan	nan	nan	nan	nan	nan	nan	nan	nan
0.618182	325.504	nan	nan	nan	nan	nan	nan	nan	nan	nan	nan	nan	nan	nan	nan	nan	nan	nan	nan	nan	nan	nan	nan	nan	nan	nan	nan	nan	nan	nan	nan	nan	nan	nan	nan	nan	nan	nan	nan	nan	nan	nan	nan	nan	nan	nan	nan	nan	nan
0.620528	325.924	nan	nan	nan	nan	nan	nan	nan	nan	nan	nan	nan	nan	nan	nan	nan	nan	nan	nan	nan	nan	nan	nan	nan	nan	nan	nan	nan	nan	nan	nan	nan	nan	nan	nan	nan	nan	nan	nan	nan	nan	nan	nan	nan	nan	nan	nan	nan	nan
0.622874	326.344	nan	nan	nan	nan	nan	nan	nan	nan	nan	nan	nan	nan	nan	nan	nan	nan	nan	nan	nan	nan	nan	nan	nan	nan	nan	nan	nan	nan	nan	nan	nan	nan	nan	nan	nan	nan	nan	nan	nan	nan	nan	nan	nan	nan	nan	nan	nan	nan
0.62522	326.764	nan	nan	nan	nan	nan	nan	nan	nan	nan	nan	nan	nan	nan	nan	nan	nan	nan	nan	nan	nan	nan	nan	nan	nan	nan	nan	nan	nan	nan	nan	nan	nan	nan	nan	nan	nan	nan	nan	nan	nan	nan	nan	nan	nan	nan	nan	nan	nan
0.627566	327.184	nan	nan	nan	nan	nan	nan	nan	nan	nan	nan	nan	nan	nan	nan	nan	nan	nan	nan	nan	nan	nan	nan	nan	nan	nan	nan	nan	nan	nan	nan	nan	nan	nan	nan	nan	nan	nan	nan	nan	nan	nan	nan	nan	nan	nan	nan	nan	nan
0.629912	327.604	nan	nan	nan	nan	nan	nan	nan	nan	nan	nan	nan	nan	nan	nan	nan	nan	nan	nan	nan	nan	nan	nan	nan	nan	nan	nan	nan	nan	nan	nan	nan	nan	nan	nan	nan	nan	nan	nan	nan	nan	nan	nan	nan	nan	nan	nan	nan	nan
0.632258	328.024	nan	nan	nan	nan	nan	nan	nan	nan	nan	nan	nan	nan	nan	nan	nan	nan	nan	nan	nan	nan	nan	nan	nan	nan	nan	nan	nan	nan	nan	nan	nan	nan	nan	nan	nan	nan	nan	nan	nan	nan	nan	nan	nan	nan	nan	nan	nan	nan
0.634604	328.444	nan	nan	nan	nan	nan	nan	nan	nan	nan	nan	nan	nan	nan	nan	nan	nan	nan	nan	nan	nan	nan	nan	nan	nan	nan	nan	nan	nan	nan	nan	nan	nan	nan	nan	nan	nan	nan	nan	nan	nan	nan	nan	nan	nan	nan	nan	nan	nan
0.63695	328.864	nan	nan	nan	nan	nan	nan	nan	nan	nan	nan	nan	nan	nan	nan	nan	nan	nan	nan	nan	nan	nan	nan	nan	nan	nan	nan	nan	nan	nan	nan	nan	nan	nan	nan	nan	nan	nan	nan	nan	nan	nan	nan	nan	nan	nan	nan	nan	nan
0.639296	329.284	nan	nan	nan	nan	nan	nan	nan	nan	nan	nan	nan	nan	nan	nan	nan	nan	nan	nan	nan	nan	nan	nan	nan	nan	nan	nan	nan	nan	nan	nan	nan	nan	nan	nan	nan	nan	nan	nan	nan	nan	nan	nan	nan	nan	nan	nan	nan	nan
0.641642	329.704	nan	nan	nan	nan	nan	nan	nan	nan	nan	nan	nan	nan	nan	nan	nan	nan	nan	nan	nan	nan	nan	nan	nan	nan	nan	nan	nan	nan	nan	nan	nan	nan	nan	nan	nan	nan	nan	nan	nan	nan	nan	nan	nan	nan	nan	nan	nan	nan
0.643988	330.124	nan	nan	nan	nan	nan	nan	nan	nan	nan	nan	nan	nan	nan	nan	nan	nan	nan	nan	nan	nan	nan	nan	nan	nan	nan	nan	nan	nan	nan	nan	nan	nan	nan	nan	nan	nan	nan	nan	nan	nan	nan	nan	nan	nan	nan	nan	nan	nan
0.646334	330.544	nan	nan	nan	nan	nan	nan	nan	nan	nan	nan	nan	nan	nan	nan	nan	nan	nan	nan	nan	nan	nan	nan	nan	nan	nan	nan	nan	nan	nan	nan	nan	nan	nan	nan	nan	nan	nan	nan	nan	nan	nan	nan	nan	nan	nan	nan	nan	nan
0.64868	330.964	nan	nan	nan	nan	nan	nan	nan	nan	nan	nan	nan	nan	nan	nan	nan	nan	nan	nan	nan	nan	nan	nan	nan	nan	nan	nan	nan	nan	nan	nan	nan	nan	nan	nan	nan	nan	nan	nan	nan	nan	nan	nan	nan	nan	nan	nan	nan	nan
0.651026	331.384	nan	nan	nan	nan	nan	nan	nan	nan	nan	nan	nan	nan	nan	nan	nan	nan	nan	nan	nan	nan	nan	nan	nan	nan	nan	nan	nan	nan	nan	nan	nan	nan	nan	nan	nan	nan	nan	nan	nan	nan	nan	nan	nan	nan	nan	nan	nan	nan
0.653372	331.804	nan	nan	nan	nan	nan	nan	nan	nan	nan	nan	nan	nan	nan	nan	nan	nan	nan	nan	nan	nan	nan	nan	nan	nan	nan	nan	nan	nan	nan	nan	nan	nan	nan	nan	nan	nan	nan	nan	nan	nan	nan	nan	nan	nan	nan	nan	nan	nan
0.655718	332.224	nan	nan	nan	nan	nan	nan	nan	nan	nan	nan	nan	nan	nan	nan	nan	nan	nan	nan	nan	nan	nan	nan	nan	nan	nan	nan	nan	nan	nan	nan	nan	nan	nan	nan	nan	nan	nan	nan	nan	nan	nan	nan	nan	nan	nan	nan	nan	nan
0.658065	332.644	nan	nan	nan	nan	nan	nan	nan	nan	nan	nan	nan	nan	nan	nan	nan	nan	nan	nan	nan	nan	nan	nan	nan	nan	nan	nan	nan	nan	nan	nan	nan	nan	nan	nan	nan	nan	nan	nan	nan	nan	nan	nan	nan	nan	nan	nan	nan	nan
0.660411	333.064	nan	nan	nan	nan	nan	nan	nan	nan	nan	nan	nan	nan	nan	nan	nan	nan	nan	nan	nan	nan	nan	nan	nan	nan	nan	nan	nan	nan	nan	nan	nan	nan	nan	nan	nan	nan	nan	nan	nan	nan	nan	nan	nan	nan	nan	nan	nan	nan
0.662757	333.484	nan	nan	nan	nan	nan	nan	nan	nan	nan	nan	nan	nan	nan	nan	nan	nan	nan	nan	nan	nan	nan	nan	nan	nan	nan	nan	nan	nan	nan	nan	nan	nan	nan	nan	nan	nan	nan	nan	nan	nan	nan	nan	nan	nan	nan	nan	nan	nan
0.665103	333.904	nan	nan	nan	nan	nan	nan	nan	nan	nan	nan	nan	nan	nan	nan	nan	nan	nan	nan	nan	nan	nan	nan	nan	nan	nan	nan	nan	nan	nan	nan	nan	nan	nan	nan	nan	nan	nan	nan	nan	nan	nan	nan	nan	nan	nan	nan	nan	nan
0.667449	334.324	nan	nan	nan	nan	nan	nan	nan	nan	nan	nan	nan	nan	nan	nan	nan	nan	nan	nan	nan	nan	nan	nan	nan	nan	nan	nan	nan	nan	nan	nan	nan	nan	nan	nan	nan	nan	nan	nan	nan	nan	nan	nan	nan	nan	nan	nan	nan	nan
0.669795	334.744	nan	nan	nan	nan	nan	nan	nan	nan	nan	nan	nan	nan	nan	nan	nan	nan	nan	nan	nan	nan	nan	nan	nan	nan	nan	nan	nan	nan	nan	nan	nan	nan	nan	nan	nan	nan	nan	nan	nan	nan	nan	nan	nan	nan	nan	nan	nan	nan
0.672141	335.164	nan	nan	nan	nan	nan	nan	nan	nan	nan	nan	nan	nan	nan	nan	nan	nan	nan	nan	nan	nan	nan	nan	nan	nan	nan	nan	nan	nan	nan	nan	nan	nan	nan	nan	nan	nan	nan	nan	nan	nan	nan	nan	nan	nan	nan	nan	nan	nan
0.674487	335.584	nan	nan	nan	nan	nan	nan	nan	nan	nan	nan	nan	nan	nan	nan	nan	nan	nan	nan	nan	nan	nan	nan	nan	nan	nan	nan	nan	nan	nan	nan	nan	nan	nan	nan	nan	nan	nan	nan	nan	nan	nan	nan	nan	nan	nan	nan	nan	nan
0.676833	336.004	nan	nan	nan	nan	nan	nan	nan	nan	nan	nan	nan	nan	nan	nan	nan	nan	nan	nan	nan	nan	nan	nan	nan	nan	nan	nan	nan	nan	nan	nan	nan	nan	nan	nan	nan	nan	nan	nan	nan	nan	nan	nan	nan	nan	nan	nan	nan	nan
0.679179	336.424	nan	nan	nan	nan	nan	nan	nan	nan	nan	nan	nan	nan	nan	nan	nan	nan	nan	nan	nan	nan	nan	nan	nan	nan	nan	nan	nan	nan	nan	nan	nan	nan	nan	nan	nan	nan	nan	nan	nan	nan	nan	nan	nan	nan	nan	nan	nan	nan
0.681525	336.844	nan	nan	nan	nan	nan	nan	nan	nan	nan	nan	nan	nan	nan	nan	nan	nan	nan	nan	nan	nan	nan	nan	nan	nan	nan	nan	nan	nan	nan	nan	nan	nan	nan	nan	nan	nan	nan	nan	nan	nan	nan	nan	nan	nan	nan	nan	nan	nan
0.683871	337.264	nan	nan	nan	nan	nan	nan	nan	nan	nan	nan	nan	nan	nan	nan	nan	nan	nan	nan	nan	nan	nan	nan	nan	nan	nan	nan	nan	nan	nan	nan	nan	nan	nan	nan	nan	nan	nan	nan	nan	nan	nan	nan	nan	nan	nan	nan	nan	nan
0.686217	337.684	nan	nan	nan	nan	nan	nan	nan	nan	nan	nan	nan	nan	nan	nan	nan	nan	nan	nan	nan	nan	nan	nan	nan	nan	nan	nan	nan	nan	nan	nan	nan	nan	nan	nan	nan	nan	nan	nan	nan	nan	nan	nan	nan	nan	nan	nan	nan	nan
0.688563	338.104	nan	nan	nan	nan	nan	nan	nan	nan	nan	nan	nan	nan	nan	nan	nan	nan	nan	nan	nan	nan	nan	nan	nan	nan	nan	nan	nan	nan	nan	nan	nan	nan	nan	nan	nan	nan	nan	nan	nan	nan	nan	nan	nan	nan	nan	nan	nan	nan
0.690909	338.524	nan	nan	nan	nan	nan	nan	nan	nan	nan	nan	nan	nan	nan	nan	nan	nan	nan	nan	nan	nan	nan	nan	nan	nan	nan	nan	nan	nan	nan	nan	nan	nan	nan	nan	nan	nan	nan	nan	nan	nan	nan	nan	nan	nan	nan	nan	nan	nan
0.693255	338.944	nan	nan	nan	nan	nan	nan	nan	nan	nan	nan	nan	nan	nan	nan	nan	nan	nan	nan	nan	nan	nan	nan	nan	nan	nan	nan	nan	nan	nan	nan	nan	nan	nan	nan	nan	nan	nan	nan	nan	nan	nan	nan	nan	nan	nan	nan	nan	nan
0.695601	339.364	nan	nan	nan	nan	nan	nan	nan	nan	nan	nan	nan	nan	nan	nan	nan	nan	nan	nan	nan	nan	nan	nan	nan	nan	nan	nan	nan	nan	nan	nan	nan	nan	nan	nan	nan	nan	nan	nan	nan	nan	nan	nan	nan	nan	nan	nan	nan	nan
0.697947	339.784	nan	nan	nan	nan	nan	nan	nan	nan	nan	nan	nan	nan	nan	nan	nan	nan	nan	nan	nan	nan	nan	nan	nan	nan	nan	nan	nan	nan	nan	nan	nan	nan	nan	nan	nan	nan	nan	nan	nan	nan	nan	nan	nan	nan	nan	nan	nan	nan
0.700293	340.204	nan	nan	nan	nan	nan	nan	nan	nan	nan	nan	nan	nan	nan	nan	nan	nan	nan	nan	nan	nan	nan	nan	nan	nan	nan	nan	nan	nan	nan	nan	nan	nan	nan	nan	nan	nan	nan	nan	nan	nan	nan	nan	nan	nan	nan	nan	nan	nan
0.702639	340.624	nan	nan	nan	nan	nan	nan	nan	nan	nan	nan	nan	nan	nan	nan	nan	nan	nan	nan	nan	nan	nan	nan	nan	nan	nan	nan	nan	nan	nan	nan	nan	nan	nan	nan	nan	nan	nan	nan	nan	nan	nan	nan	nan	nan	nan	nan	nan	nan
0.704985	341.044	nan	nan	nan	nan	nan	nan	nan	nan	nan	nan	nan	nan	nan	nan	nan	nan	nan	nan	nan	nan	nan	nan	nan	nan	nan	nan	nan	nan	nan	nan	nan	nan	nan	nan	nan	nan	nan	nan	nan	nan	nan	nan	nan	nan	nan	nan	nan	nan
0.707331	341.464	nan	nan	nan	nan	nan	nan	nan	nan	nan	nan	nan	nan	nan	nan	nan	nan	nan	nan	nan	nan	nan	nan	nan	nan	nan	nan	nan	nan	nan	nan	nan	nan	nan	nan	nan	nan	nan	nan	nan	nan	nan	nan	nan	nan	nan	nan	nan	nan
0.709677	341.884	nan	nan	nan	nan	nan	nan	nan	nan	nan	nan	nan	nan	nan	nan	nan	nan	nan	nan	nan	nan	nan	nan	nan	nan	nan	nan	nan	nan	nan	nan	nan	nan	nan	nan	nan	nan	nan	nan	nan	nan	nan	nan	nan	nan	nan	nan	nan	nan
0.712023	342.304	nan	nan	nan	nan	nan	nan	nan	nan	nan	nan	nan	nan	nan	nan	nan	nan	nan	nan	nan	nan	nan	nan	nan	nan	nan	nan	nan	nan	nan	nan	nan	nan	nan	nan	nan	nan	nan	nan	nan	nan	nan	nan	nan	nan	nan	nan	nan	nan
0.71437	342.724	nan	nan	nan	nan	nan	nan	nan	nan	nan	nan	nan	nan	nan	nan	nan	nan	nan	nan	nan	nan	nan	nan	nan	nan	nan	nan	nan	nan	nan	nan	nan	nan	nan	nan	nan	nan	nan	nan	nan	nan	nan	nan	nan	nan	nan	nan	nan	nan
0.716716	343.144	nan	nan	nan	nan	nan	nan	nan	nan	nan	nan	nan	nan	nan	nan	nan	nan	nan	nan	nan	nan	nan	nan	nan	nan	nan	nan	nan	nan	nan	nan	nan	nan	nan	nan	nan	nan	nan	nan	nan	nan	nan	nan	nan	nan	nan	nan	nan	nan
0.719062	343.564	nan	nan	nan	nan	nan	nan	nan	nan	nan	nan	nan	nan	nan	nan	nan	nan	nan	nan	nan	nan	nan	nan	nan	nan	nan	nan	nan	nan	nan	nan	nan	nan	nan	nan	nan	nan	nan	nan	nan	nan	nan	nan	nan	nan	nan	nan	nan	nan
0.721408	343.984	nan	nan	nan	nan	nan	nan	nan	nan	nan	nan	nan	nan	nan	nan	nan	nan	nan	nan	nan	nan	nan	nan	nan	nan	nan	nan	nan	nan	nan	nan	nan	nan	nan	nan	nan	nan	nan	nan	nan	nan	nan	nan	nan	nan	nan	nan	nan	nan
0.723754	344.404	nan	nan	nan	nan	nan	nan	nan	nan	nan	nan	nan	nan	nan	nan	nan	nan	nan	nan	nan	nan	nan	nan	nan	nan	nan	nan	nan	nan	nan	nan	nan	nan	nan	nan	nan	nan	nan	nan	nan	nan	nan	nan	nan	nan	nan	nan	nan	nan
0.7261	344.824	nan	nan	nan	nan	nan	nan	nan	nan	nan	nan	nan	nan	nan	nan	nan	nan	nan	nan	nan	nan	nan	nan	nan	nan	nan	nan	nan	nan	nan	nan	nan	nan	nan	nan	nan	nan	nan	nan	nan	nan	nan	nan	nan	nan	nan	nan	nan	nan
0.728446	345.244	nan	nan	nan	nan	nan	nan	nan	nan	nan	nan	nan	nan	nan	nan	nan	nan	nan	nan	nan	nan	nan	nan	nan	nan	nan	nan	nan	nan	nan	nan	nan	nan	nan	nan	nan	nan	nan	nan	nan	nan	nan	nan	nan	nan	nan	nan	nan	nan
0.730792	345.664	nan	nan	nan	nan	nan	nan	nan	nan	nan	nan	nan	nan	nan	nan	nan	nan	nan	nan	nan	nan	nan	nan	nan	nan	nan	nan	nan	nan	nan	nan	nan	nan	nan	nan	nan	nan	nan	nan	nan	nan	nan	nan	nan	nan	nan	nan	nan	nan
0.733138	346.084	nan	nan	nan	nan	nan	nan	nan	nan	nan	nan	nan	nan	nan	nan	nan	nan	nan	nan	nan	nan	nan	nan	nan	nan	nan	nan	nan	nan	nan	nan	nan	nan	nan	nan	nan	nan	nan	nan	nan	nan	nan	nan	nan	nan	nan	nan	nan	nan
0.735484	346.504	nan	nan	nan	nan	nan	nan	nan	nan	nan	nan	nan	nan	nan	nan	nan	nan	nan	nan	nan	nan	nan	nan	nan	nan	nan	nan	nan	nan	nan	nan	nan	nan	nan	nan	nan	nan	nan	nan	nan	nan	nan	nan	nan	nan	nan	nan	nan	nan
0.73783	346.924	nan	nan	nan	nan	nan	nan	nan	nan	nan	nan	nan	nan	nan	nan	nan	nan	nan	nan	nan	nan	nan	nan	nan	nan	nan	nan	nan	nan	nan	nan	nan	nan	nan	nan	nan	nan	nan	nan	nan	nan	nan	nan	nan	nan	nan	nan	nan	nan
0.740176	347.344	nan	nan	nan	nan	nan	nan	nan	nan	nan	nan	nan	nan	nan	nan	nan	nan	nan	nan	nan	nan	nan	nan	nan	nan	nan	nan	nan	nan	nan	nan	nan	nan	nan	nan	nan	nan	nan	nan	nan	nan	nan	nan	nan	nan	nan	nan	nan	nan
0.742522	347.764	nan	nan	nan	nan	nan	nan	nan	nan	nan	nan	nan	nan	nan	nan	nan	nan	nan	nan	nan	nan	nan	nan	nan	nan	nan	nan	nan	nan	nan	nan	nan	nan	nan	nan	nan	nan	nan	nan	nan	nan	nan	nan	nan	nan	nan	nan	nan	nan
0.744868	348.184	nan	nan	nan	nan	nan	nan	nan	nan	nan	nan	nan	nan	nan	nan	nan	nan	nan	nan	nan	nan	nan	nan	nan	nan	nan	nan	nan	nan	nan	nan	nan	nan	nan	nan	nan	nan	nan	nan	nan	nan	nan	nan	nan	nan	nan	nan	nan	nan
0.747214	348.604	nan	nan	nan	nan	nan	nan	nan	nan	nan	nan	nan	nan	nan	nan	nan	nan	nan	nan	nan	nan	nan	nan	nan	nan	nan	nan	nan	nan	nan	nan	nan	nan	nan	nan	nan	nan	nan	nan	nan	nan	nan	nan	nan	nan	nan	nan	nan	nan
0.74956	349.024	nan	nan	nan	nan	nan	nan	nan	nan	nan	nan	nan	nan	nan	nan	nan	nan	nan	nan	nan	nan	nan	nan	nan	nan	nan	nan	nan	nan	nan	nan	nan	nan	nan	nan	nan	nan	nan	nan	nan	nan	nan	nan	nan	nan	nan	nan	nan	nan
0.751906	349.444	nan	nan	nan	nan	nan	nan	nan	nan	nan	nan	nan	nan	nan	nan	nan	nan	nan	nan	nan	nan	nan	nan	nan	nan	nan	nan	nan	nan	nan	nan	nan	nan	nan	nan	nan	nan	nan	nan	nan	nan	nan	nan	nan	nan	nan	nan	nan	nan
0.754252	349.864	nan	nan	nan	nan	nan	nan	nan	nan	nan	nan	nan	nan	nan	nan	nan	nan	nan	nan	nan	nan	nan	nan	nan	nan	nan	nan	nan	nan	nan	nan	nan	nan	nan	nan	nan	nan	nan	nan	nan	nan	nan	nan	nan	nan	nan	nan	nan	nan
0.756598	350.284	nan	nan	nan	nan	nan	nan	nan	nan	nan	nan	nan	nan	nan	nan	nan	nan	nan	nan	nan	nan	nan	nan	nan	nan	nan	nan	nan	nan	nan	nan	nan	nan	nan	nan	nan	nan	nan	nan	nan	nan	nan	nan	nan	nan	nan	nan	nan	nan
0.758944	350.704	nan	nan	nan	nan	nan	nan	nan	nan	nan	nan	nan	nan	nan	nan	nan	nan	nan	nan	nan	nan	nan	nan	nan	nan	nan	nan	nan	nan	nan	nan	nan	nan	nan	nan	nan	nan	nan	nan	nan	nan	nan	nan	nan	nan	nan	nan	nan	nan
0.76129	351.124	nan	nan	nan	nan	nan	nan	nan	nan	nan	nan	nan	nan	nan	nan	nan	nan	nan	nan	nan	nan	nan	nan	nan	nan	nan	nan	nan	nan	nan	nan	nan	nan	nan	nan	nan	nan	nan	nan	nan	nan	nan	nan	nan	nan	nan	nan	nan	nan
0.763636	351.544	nan	nan	nan	nan	nan	nan	nan	nan	nan	nan	nan	nan	nan	nan	nan	nan	nan	nan	nan	nan	nan	nan	nan	nan	nan	nan	nan	nan	nan	nan	nan	nan	nan	nan	nan	nan	nan	nan	nan	nan	nan	nan	nan	nan	nan	nan	nan	nan
0.765982	351.964	nan	nan	nan	nan	nan	nan	nan	nan	nan	nan	nan	nan	nan	nan	nan	nan	nan	nan	nan	nan	nan	nan	nan	nan	nan	nan	nan	nan	nan	nan	nan	nan	nan	nan	nan	nan	nan	nan	nan	nan	nan	nan	nan	nan	nan	nan	nan	nan
0.768328	352.384	nan	nan	nan	nan	nan	nan	nan	nan	nan	nan	nan	nan	nan	nan	nan	nan	nan	nan	nan	nan	nan	nan	nan	nan	nan	nan	nan	nan	nan	nan	nan	nan	nan	nan	nan	nan	nan	nan	nan	nan	nan	nan	nan	nan	nan	nan	nan	nan
0.770674	352.804	nan	nan	nan	nan	nan	nan	nan	nan	nan	nan	nan	nan	nan	nan	nan	nan	nan	nan	nan	nan	nan	nan	nan	nan	nan	nan	nan	nan	nan	nan	nan	nan	nan	nan	nan	nan	nan	nan	nan	nan	nan	nan	nan	nan	nan	nan	nan	nan
0.773021	353.224	nan	nan	nan	nan	nan	nan	nan	nan	nan	nan	nan	nan	nan	nan	nan	nan	nan	nan	nan	nan	nan	nan	nan	nan	nan	nan	nan	nan	nan	nan	nan	nan	nan	nan	nan	nan	nan	nan	nan	nan	nan	nan	nan	nan	nan	nan	nan	nan
0.775367	353.644	nan	nan	nan	nan	nan	nan	nan	nan	nan	nan	nan	nan	nan	nan	nan	nan	nan	nan	nan	nan	nan	nan	nan	nan	nan	nan	nan	nan	nan	nan	nan	nan	nan	nan	nan	nan	nan	nan	nan	nan	nan	nan	nan	nan	nan	nan	nan	nan
0.777713	354.064	nan	nan	nan	nan	nan	nan	nan	nan	nan	nan	nan	nan	nan	nan	nan	nan	nan	nan	nan	nan	nan	nan	nan	nan	nan	nan	nan	nan	nan	nan	nan	nan	nan	nan	nan	nan	nan	nan	nan	nan	nan	nan	nan	nan	nan	nan	nan	nan
0.780059	354.484	nan	nan	nan	nan	nan	nan	nan	nan	nan	nan	nan	nan	nan	nan	nan	nan	nan	nan	nan	nan	nan	nan	nan	nan	nan	nan	nan	nan	nan	nan	nan	nan	nan	nan	nan	nan	nan	nan	nan	nan	nan	nan	nan	nan	nan	nan	nan	nan
0.782405	354.904	nan	nan	nan	nan	nan	nan	nan	nan	nan	nan	nan	nan	nan	nan	nan	nan	nan	nan	nan	nan	nan	nan	nan	nan	nan	nan	nan	nan	nan	nan	nan	nan	nan	nan	nan	nan	nan	nan	nan	nan	nan	nan	nan	nan	nan	nan	nan	nan
0.784751	355.324	nan	nan	nan	nan	nan	nan	nan	nan	nan	nan	nan	nan	nan	nan	nan	nan	nan	nan	nan	nan	nan	nan	nan	nan	nan	nan	nan	nan	nan	nan	nan	nan	nan	nan	nan	nan	nan	nan	nan	nan	nan	nan	nan	nan	nan	nan	nan	nan
0.787097	355.744	nan	nan	nan	nan	nan	nan	nan	nan	nan	nan	nan	nan	nan	nan	nan	nan	nan	nan	nan	nan	nan	nan	nan	nan	nan	nan	nan	nan	nan	nan	nan	nan	nan	nan	nan	nan	nan	nan	nan	nan	nan	nan	nan	nan	nan	nan	nan	nan
0.789443	356.164	nan	nan	nan	nan	nan	nan	nan	nan	nan	nan	nan	nan	nan	nan	nan	nan	nan	nan	nan	nan	nan	nan	nan	nan	nan	nan	nan	nan	nan	nan	nan	nan	nan	nan	nan	nan	nan	nan	nan	nan	nan	nan	nan	nan	nan	nan	nan	nan
0.791789	356.584	nan	nan	nan	nan	nan	nan	nan	nan	nan	nan	nan	nan	nan	nan	nan	nan	nan	nan	nan	nan	nan	nan	nan	nan	nan	nan	nan	nan	nan	nan	nan	nan	nan	nan	nan	nan	nan	nan	nan	nan	nan	nan	nan	nan	nan	nan	nan	nan
0.794135	357.004	nan	nan	nan	nan	nan	nan	nan	nan	nan	nan	nan	nan	nan	nan	nan	nan	nan	nan	nan	nan	nan	nan	nan	nan	nan	nan	nan	nan	nan	nan	nan	nan	nan	nan	nan	nan	nan	nan	nan	nan	nan	nan	nan	nan	nan	nan	nan	nan
0.796481	357.424	nan	nan	nan	nan	nan	nan	nan	nan	nan	nan	nan	nan	nan	nan	nan	nan	nan	nan	nan	nan	nan	nan	nan	nan	nan	nan	nan	nan	nan	nan	nan	nan	nan	nan	nan	nan	nan	nan	nan	nan	nan	nan	nan	nan	nan	nan	nan	nan
0.798827	357.844	nan	nan	nan	nan	nan	nan	nan	nan	nan	nan	nan	nan	nan	nan	nan	nan	nan	nan	nan	nan	nan	nan	nan	nan	nan	nan	nan	nan	nan	nan	nan	nan	nan	nan	nan	nan	nan	nan	nan	nan	nan	nan	nan	nan	nan	nan	nan	nan
0.801173	358.264	nan	nan	nan	nan	nan	nan	nan	nan	nan	nan	nan	nan	nan	nan	nan	nan	nan	nan	nan	nan	nan	nan	nan	nan	nan	nan	nan	nan	nan	nan	nan	nan	nan	nan	nan	nan	nan	nan	nan	nan	nan	nan	nan	nan	nan	nan	nan	nan
0.803519	358.684	nan	nan	nan	nan	nan	nan	nan	nan	nan	nan	nan	nan	nan	nan	nan	nan	nan	nan	nan	nan	nan	nan	nan	nan	nan	nan	nan	nan	nan	nan	nan	nan	nan	nan	nan	nan	nan	nan	nan	nan	nan	nan	nan	nan	nan	nan	nan	nan
0.805865	359.104	nan	nan	nan	nan	nan	nan	nan	nan	nan	nan	nan	nan	nan	nan	nan	nan	nan	nan	nan	nan	nan	nan	nan	nan	nan	nan	nan	nan	nan	nan	nan	nan	nan	nan	nan	nan	nan	nan	nan	nan	nan	nan	nan	nan	nan	nan	nan	nan
0.808211	359.524	nan	nan	nan	nan	nan	nan	nan	nan	nan	nan	nan	nan	nan	nan	nan	nan	nan	nan	nan	nan	nan	nan	nan	nan	nan	nan	nan	nan	nan	nan	nan	nan	nan	nan	nan	nan	nan	nan	nan	nan	nan	nan	nan	nan	nan	nan	nan	nan
0.810557	359.944	nan	nan	nan	nan	nan	nan	nan	nan	nan	nan	nan	nan	nan	nan	nan	nan	nan	nan	nan	nan	nan	nan	nan	nan	nan	nan	nan	nan	nan	nan	nan	nan	nan	nan	nan	nan	nan	nan	nan	nan	nan	nan	nan	nan	nan	nan	nan	nan
0.812903	360.364	nan	nan	nan	nan	nan	nan	nan	nan	nan	nan	nan	nan	nan	nan	nan	nan	nan	nan	nan	nan	nan	nan	nan	nan	nan	nan	nan	nan	nan	nan	nan	nan	nan	nan	nan	nan	nan	nan	nan	nan	nan	nan	nan	nan	nan	nan	nan	nan
0.815249	360.784	nan	nan	nan	nan	nan	nan	nan	nan	nan	nan	nan	nan	nan	nan	nan	nan	nan	nan	nan	nan	nan	nan	nan	nan	nan	nan	nan	nan	nan	nan	nan	nan	nan	nan	nan	nan	nan	nan	nan	nan	nan	nan	nan	nan	nan	nan	nan	nan
0.817595	361.204	nan	nan	nan	nan	nan	nan	nan	nan	nan	nan	nan	nan	nan	nan	nan	nan	nan	nan	nan	nan	nan	nan	nan	nan	nan	nan	nan	nan	nan	nan	nan	nan	nan	nan	nan	nan	nan	nan	nan	nan	nan	nan	nan	nan	nan	nan	nan	nan
0.819941	361.624	nan	nan	nan	nan	nan	nan	nan	nan	nan	nan	nan	nan	nan	nan	nan	nan	nan	nan	nan	nan	nan	nan	nan	nan	nan	nan	nan	nan	nan	nan	nan	nan	nan	nan	nan	nan	nan	nan	nan	nan	nan	nan	nan	nan	nan	nan	nan	nan
0.822287	362.044	nan	nan	nan	nan	nan	nan	nan	nan	nan	nan	nan	nan	nan	nan	nan	nan	nan	nan	nan	nan	nan	nan	nan	nan	nan	nan	nan	nan	nan	nan	nan	nan	nan	nan	nan	nan	nan	nan	nan	nan	nan	nan	nan	nan	nan	nan	nan	nan
0.824633	362.464	nan	nan	nan	nan	nan	nan	nan	nan	nan	nan	nan	nan	nan	nan	nan	nan	nan	nan	nan	nan	nan	nan	nan	nan	nan	nan	nan	nan	nan	nan	nan	nan	nan	nan	nan	nan	nan	nan	nan	nan	nan	nan	nan	nan	nan	nan	nan	nan
0.826979	362.884	nan	nan	nan	nan	nan	nan	nan	nan	nan	nan	nan	nan	nan	nan	nan	nan	nan	nan	nan	nan	nan	nan	nan	nan	nan	nan	nan	nan	nan	nan	nan	nan	nan	nan	nan	nan	nan	nan	nan	nan	nan	nan	nan	nan	nan	nan	nan	nan
0.829326	363.304	nan	nan	nan	nan	nan	nan	nan	nan	nan	nan	nan	nan	nan	nan	nan	nan	nan	nan	nan	nan	nan	nan	nan	nan	nan	nan	nan	nan	nan	nan	nan	nan	nan	nan	nan	nan	nan	nan	nan	nan	nan	nan	nan	nan	nan	nan	nan	nan
0.831672	363.724	nan	nan	nan	nan	nan	nan	nan	nan	nan	nan	nan	nan	nan	nan	nan	nan	nan	nan	nan	nan	nan	nan	nan	nan	nan	nan	nan	nan	nan	nan	nan	nan	nan	nan	nan	nan	nan	nan	nan	nan	nan	nan	nan	nan	nan	nan	nan	nan
0.834018	364.144	nan	nan	nan	nan	nan	nan	nan	nan	nan	nan	nan	nan	nan	nan	nan	nan	nan	nan	nan	nan	nan	nan	nan	nan	nan	nan	nan	nan	nan	nan	nan	nan	nan	nan	nan	nan	nan	nan	nan	nan	nan	nan	nan	nan	nan	nan	nan	nan
0.836364	364.564	nan	nan	nan	nan	nan	nan	nan	nan	nan	nan	nan	nan	nan	nan	nan	nan	nan	nan	nan	nan	nan	nan	nan	nan	nan	nan	nan	nan	nan	nan	nan	nan	nan	nan	nan	nan	nan	nan	nan	nan	nan	nan	nan	nan	nan	nan	nan	nan
0.83871	364.984	nan	nan	nan	nan	nan	nan	nan	nan	nan	nan	nan	nan	nan	nan	nan	nan	nan	nan	nan	nan	nan	nan	nan	nan	nan	nan	nan	nan	nan	nan	nan	nan	nan	nan	nan	nan	nan	nan	nan	nan	nan	nan	nan	nan	nan	nan	nan	nan
0.841056	365.404	nan	nan	nan	nan	nan	nan	nan	nan	nan	nan	nan	nan	nan	nan	nan	nan	nan	nan	nan	nan	nan	nan	nan	nan	nan	nan	nan	nan	nan	nan	nan	nan	nan	nan	nan	nan	nan	nan	nan	nan	nan	nan	nan	nan	nan	nan	nan	nan
0.843402	365.824	nan	nan	nan	nan	nan	nan	nan	nan	nan	nan	nan	nan	nan	nan	nan	nan	nan	nan	nan	nan	nan	nan	nan	nan	nan	nan	nan	nan	nan	nan	nan	nan	nan	nan	nan	nan	nan	nan	nan	nan	nan	nan	nan	nan	nan	nan	nan	nan
0.845748	366.244	nan	nan	nan	nan	nan	nan	nan	nan	nan	nan	nan	nan	nan	nan	nan	nan	nan	nan	nan	nan	nan	nan	nan	nan	nan	nan	nan	nan	nan	nan	nan	nan	nan	nan	nan	nan	nan	nan	nan	nan	nan	nan	nan	nan	nan	nan	nan	nan
0.848094	366.664	nan	nan	nan	nan	nan	nan	nan	nan	nan	nan	nan	nan	nan	nan	nan	nan	nan	nan	nan	nan	nan	nan	nan	nan	nan	nan	nan	nan	nan	nan	nan	nan	nan	nan	nan	nan	nan	nan	nan	nan	nan	nan	nan	nan	nan	nan	nan	nan
0.85044	367.084	nan	nan	nan	nan	nan	nan	nan	nan	nan	nan	nan	nan	nan	nan	nan	nan	nan	nan	nan	nan	nan	nan	nan	nan	nan	nan	nan	nan	nan	nan	nan	nan	nan	nan	nan	nan	nan	nan	nan	nan	nan	nan	nan	nan	nan	nan	nan	nan
0.852786	367.504	nan	nan	nan	nan	nan	nan	nan	nan	nan	nan	nan	nan	nan	nan	nan	nan	nan	nan	nan	nan	nan	nan	nan	nan	nan	nan	nan	nan	nan	nan	nan	nan	nan	nan	nan	nan	nan	nan	nan	nan	nan	nan	nan	nan	nan	nan	nan	nan
0.855132	367.924	nan	nan	nan	nan	nan	nan	nan	nan	nan	nan	nan	nan	nan	nan	nan	nan	nan	nan	nan	nan	nan	nan	nan	nan	nan	nan	nan	nan	nan	nan	nan	nan	nan	nan	nan	nan	nan	nan	nan	nan	nan	nan	nan	nan	nan	nan	nan	nan
0.857478	368.344	nan	nan	nan	nan	nan	nan	nan	nan	nan	nan	nan	nan	nan	nan	nan	nan	nan	nan	nan	nan	nan	nan	nan	nan	nan	nan	nan	nan	nan	nan	nan	nan	nan	nan	nan	nan	nan	nan	nan	nan	nan	nan	nan	nan	nan	nan	nan	nan
0.859824	368.764	nan	nan	nan	nan	nan	nan	nan	nan	nan	nan	nan	nan	nan	nan	nan	nan	nan	nan	nan	nan	nan	nan	nan	nan	nan	nan	nan	nan	nan	nan	nan	nan	nan	nan	nan	nan	nan	nan	nan	nan	nan	nan	nan	nan	nan	nan	nan	nan
0.86217	369.184	nan	nan	nan	nan	nan	nan	nan	nan	nan	nan	nan	nan	nan	nan	nan	nan	nan	nan	nan	nan	nan	nan	nan	nan	nan	nan	nan	nan	nan	nan	nan	nan	nan	nan	nan	nan	nan	nan	nan	nan	nan	nan	nan	nan	nan	nan	nan	nan
0.864516	369.604	nan	nan	nan	nan	nan	nan	nan	nan	nan	nan	nan	nan	nan	nan	nan	nan	nan	nan	nan	nan	nan	nan	nan	nan	nan	nan	nan	nan	nan	nan	nan	nan	nan	nan	nan	nan	nan	nan	nan	nan	nan	nan	nan	nan	nan	nan	nan	nan
0.866862	370.024	nan	nan	nan	nan	nan	nan	nan	nan	nan	nan	nan	nan	nan	nan	nan	nan	nan	nan	nan	nan	nan	nan	nan	nan	nan	nan	nan	nan	nan	nan	nan	nan	nan	nan	nan	nan	nan	nan	nan	nan	nan	nan	nan	nan	nan	nan	nan	nan
0.869208	370.444	nan	nan	nan	nan	nan	nan	nan	nan	nan	nan	nan	nan	nan	nan	nan	nan	nan	nan	nan	nan	nan	nan	nan	nan	nan	nan	nan	nan	nan	nan	nan	nan	nan	nan	nan	nan	nan	nan	nan	nan	nan	nan	nan	nan	nan	nan	nan	nan
0.871554	370.864	nan	nan	nan	nan	nan	nan	nan	nan	nan	nan	nan	nan	nan	nan	nan	nan	nan	nan	nan	nan	nan	nan	nan	nan	nan	nan	nan	nan	nan	nan	nan	nan	nan	nan	nan	nan	nan	nan	nan	nan	nan	nan	nan	nan	nan	nan	nan	nan
0.8739	371.284	nan	nan	nan	nan	nan	nan	nan	nan	nan	nan	nan	nan	nan	nan	nan	nan	nan	nan	nan	nan	nan	nan	nan	nan	nan	nan	nan	nan	nan	nan	nan	nan	nan	nan	nan	nan	nan	nan	nan	nan	nan	nan	nan	nan	nan	nan	nan	nan
0.876246	371.704	nan	nan	nan	nan	nan	nan	nan	nan	nan	nan	nan	nan	nan	nan	nan	nan	nan	nan	nan	nan	nan	nan	nan	nan	nan	nan	nan	nan	nan	nan	nan	nan	nan	nan	nan	nan	nan	nan	nan	nan	nan	nan	nan	nan	nan	nan	nan	nan
0.878592	372.124	nan	nan	nan	nan	nan	nan	nan	nan	nan	nan	nan	nan	nan	nan	nan	nan	nan	nan	nan	nan	nan	nan	nan	nan	nan	nan	nan	nan	nan	nan	nan	nan	nan	nan	nan	nan	nan	nan	nan	nan	nan	nan	nan	nan	nan	nan	nan	nan
0.880938	372.544	nan	nan	nan	nan	nan	nan	nan	nan	nan	nan	nan	nan	nan	nan	nan	nan	nan	nan	nan	nan	nan	nan	nan	nan	nan	nan	nan	nan	nan	nan	nan	nan	nan	nan	nan	nan	nan	nan	nan	nan	nan	nan	nan	nan	nan	nan	nan	nan
0.883284	372.964	nan	nan	nan	nan	nan	nan	nan	nan	nan	nan	nan	nan	nan	nan	nan	nan	nan	nan	nan	nan	nan	nan	nan	nan	nan	nan	nan	nan	nan	nan	nan	nan	nan	nan	nan	nan	nan	nan	nan	nan	nan	nan	nan	nan	nan	nan	nan	nan
0.88563	373.384	nan	nan	nan	nan	nan	nan	nan	nan	nan	nan	nan	nan	nan	nan	nan	nan	nan	nan	nan	nan	nan	nan	nan	nan	nan	nan	nan	nan	nan	nan	nan	nan	nan	nan	nan	nan	nan	nan	nan	nan	nan	nan	nan	nan	nan	nan	nan	nan
0.887977	373.804	nan	nan	nan	nan	nan	nan	nan	nan	nan	nan	nan	nan	nan	nan	nan	nan	nan	nan	nan	nan	nan	nan	nan	nan	nan	nan	nan	nan	nan	nan	nan	nan	nan	nan	nan	nan	nan	nan	nan	nan	nan	nan	nan	nan	nan	nan	nan	nan
0.890323	374.224	nan	nan	nan	nan	nan	nan	nan	nan	nan	nan	nan	nan	nan	nan	nan	nan	nan	nan	nan	nan	nan	nan	nan	nan	nan	nan	nan	nan	nan	nan	nan	nan	nan	nan	nan	nan	nan	nan	nan	nan	nan	nan	nan	nan	nan	nan	nan	nan
0.892669	374.644	nan	nan	nan	nan	nan	nan	nan	nan	nan	nan	nan	nan	nan	nan	nan	nan	nan	nan	nan	nan	nan	nan	nan	nan	nan	nan	nan	nan	nan	nan	nan	nan	nan	nan	nan	nan	nan	nan	nan	nan	nan	nan	nan	nan	nan	nan	nan	nan
0.895015	375.064	nan	nan	nan	nan	nan	nan	nan	nan	nan	nan	nan	nan	nan	nan	nan	nan	nan	nan	nan	nan	nan	nan	nan	nan	nan	nan	nan	nan	nan	nan	nan	nan	nan	nan	nan	nan	nan	nan	nan	nan	nan	nan	nan	nan	nan	nan	nan	nan
0.897361	375.484	nan	nan	nan	nan	nan	nan	nan	nan	nan	nan	nan	nan	nan	nan	nan	nan	nan	nan	nan	nan	nan	nan	nan	nan	nan	nan	nan	nan	nan	nan	nan	nan	nan	nan	nan	nan	nan	nan	nan	nan	nan	nan	nan	nan	nan	nan	nan	nan
0.899707	375.904	nan	nan	nan	nan	nan	nan	nan	nan	nan	nan	nan	nan	nan	nan	nan	nan	nan	nan	nan	nan	nan	nan	nan	nan	nan	nan	nan	nan	nan	nan	nan	nan	nan	nan	nan	nan	nan	nan	nan	nan	nan	nan	nan	nan	nan	nan	nan	nan
0.902053	376.324	nan	nan	nan	nan	nan	nan	nan	nan	nan	nan	nan	nan	nan	nan	nan	nan	nan	nan	nan	nan	nan	nan	nan	nan	nan	nan	nan	nan	nan	nan	nan	nan	nan	nan	nan	nan	nan	nan	nan	nan	nan	nan	nan	nan	nan	nan	nan	nan
0.904399	376.744	nan	nan	nan	nan	nan	nan	nan	nan	nan	nan	nan	nan	nan	nan	nan	nan	nan	nan	nan	nan	nan	nan	nan	nan	nan	nan	nan	nan	nan	nan	nan	nan	nan	nan	nan	nan	nan	nan	nan	nan	nan	nan	nan	nan	nan	nan	nan	nan
0.906745	377.164	nan	nan	nan	nan	nan	nan	nan	nan	nan	nan	nan	nan	nan	nan	nan	nan	nan	nan	nan	nan	nan	nan	nan	nan	nan	nan	nan	nan	nan	nan	nan	nan	nan	nan	nan	nan	nan	nan	nan	nan	nan	nan	nan	nan	nan	nan	nan	nan
0.909091	377.584	nan	nan	nan	nan	nan	nan	nan	nan	nan	nan	nan	nan	nan	nan	nan	nan	nan	nan	nan	nan	nan	nan	nan	nan	nan	nan	nan	nan	nan	nan	nan	nan	nan	nan	nan	nan	nan	nan	nan	nan	nan	nan	nan	nan	nan	nan	nan	nan
[truncated: 2,600 more rows]
[truncated: 1,078 more columns]

## Sheet: Figure5
Figure 5a
t	w	psd
[truncated: 574 more rows]
[truncated: 22 more columns]

## Sheet: Figure6
Figure 6a				Figure 6b
z	wtr2_R1	ratio_R2_R1		vpa	psi	df
[truncated: 105 more rows]
[truncated: 601 more columns]

## Sheet: Figure7
Figure 7a													Figure 7b
[truncated: 81 more rows]
[truncated: 223 more columns]

## Sheet: Figure8
Figure 8a			Figure 8b				Figure 8c
[truncated: 121 more rows]
